# Supplementary material for: Rare-variant burden across lysosomal genes implicates sialylation and ganglioside metabolism in Parkinson’s disease
Source: medRxiv. 2026 Feb 18:2026.02.18.26346391. Preprint. [Version 1] doi: 10.64898/2026.02.18.26346391 (PMC12934851; doi:10.64898/2026.02.18.26346391)
Supplement: Supplement 1 [file media-1.xlsx]

## Sheet: List of supplementary tables
Supplementary Tables
Supplementary Table S1. Lysosomal genes included in the targeted sequencing panel and analyzed in this study
Supplementary Table S2. Rare coding variants in studied cohorts
Supplementary Table S3. Cohort-specific SKAT-O rare-variant burden results
Supplementary Table S4. Meta-analysis of SKAT-O rare-variant burden results across all cohorts
Supplementary Table S5. Meta-analysis of SKAT-O rare-variant burden results in early-onset Parkinson’s disease
Supplementary Table S6. Cohort-specific SKAT-O rare-variant burden results in early-onset Parkinson’s disease
Supplementary Table S7. Cohort-specific domain-based SKAT-O rare-variant burden results
Supplementary Table S8. Domain-based SKAT-O rare-variant burden results across all cohorts
Supplementary Table S9. Meta-analysis of domain-based SKAT-O rare-variant burden results in early-onset Parkinson’s disease
Supplementary Table S10. Cohort-specific domain-based SKAT-O rare-variant burden results in early-onset Parkinson’s disease

## Sheet: S1_list_of_genes
Supplementary Table 1. Lysosomal genes included in the targeted sequencing panel and analyzed in this study
Gene	Chr-Pos (Hg19)	Protein Product	Disease (OMIM)
ASAH1	8:17914951-17942401	Acid ceramidase	Farber lipogranulomatosis; Spinal muscular atrophy with progressive myoclonic epilepsy
B4GALT2	1:44445549-44456217	Beta-1,4-Galactosyltransferase 2	Not assigned in OMIM
B4GALT4	3:118931348-118949085	Beta-1,4-galactosyltransferase 4	Not assigned in OMIM
B4GALT6	18:29205433-29264482	Beta-1,4-Galactosyltransferase 6	Not assigned in OMIM
B4GALT1	9:33113346-33167254	Beta-1,4-galactosyltransferase 1	Combined low LDL and fibrinogen; CDG-IId
B4GALT3	1:161141454-161145884	Beta-1,4-Galactosyltransferase 3	Not assigned in OMIM
B4GALT5	20:48252748-48330376	Beta-1,4-Galactosyltransferase 5	Not assigned in OMIM
B4GALT7	5:177027089-177036824	Beta-1,4-galactosyltransferase 7	Ehlers–Danlos syndrome (progeroid type)
CERK	22:47082908-47134128	Ceramide kinase	Not assigned in OMIM
CTSB	8:11702489-11711041	Cathepsin B	modifier in GBA-PD, no OMIM disease
CTSD	11:1774671-1785193	Cathepsin D (Saposins A and D)	CLN10 disease
FUCA1	1:24172085-24194849	Alpha-L-fucosidase	Fucosidosis
GLB1	3:33038427-33138711	Galactosidase Beta 1	GM1 gangliosidosis (type I,II,II) and mucopolysaccharidosis type IV (MPS IV; Morquio)
GNS	12:65110372-65153118	N-acetylglucosamine-6- sulfatase (Heparan sulfate)	MPS IIID, also known as Sanfilippo syndrome D
GRN	17:42426460-42430282	Granulin	CLN11, FTD. (*PD GWAS hit)
GUSB	7:65425739-65447237	β-Glucuronidase	MPS VII (also known as Sly disease)
HEXA	15:72636349-72668458	β-Hexosaminidase (GM2 ganglioside, glycosphingolipids and oligosaccharides)	GM2 gangliosidosis, Tay–Sachs disease
HEXB	5:73980943-74017123	β-Hexosaminidase (GM2 ganglioside, GA2 glycolipid and oligosaccharides)	GM2 gangliosidosis, Sandhoff disease
HGSNAT	8:42995607-43057998	heparan-α-glucosaminide N-acetyltransferase	MPS IIIC
HYAL1	3:50337792-50340493	Hyaluronidase-1	Mucopolysaccharidosis type IX (hyaluronidase deficiency)
MAN2B1	19:12757322-12777584	Lysosomal α-mannosidase	α-Mannosidosis: type I mild, type II moderate and type III severe
MANBA	4:103553177-103682133	β-Mannosidase	β-Mannosidosis
NAGA	22:42456188-42466373	alpha-N-acetylgalactosaminidase	Schindler disease
NAGLU	17:40688179-40696337	N-Acetyl-α-glucosaminidase (Heparan sulfate)	MPS IIIB, also known as Sanfilippo syndrome B
NEU1	6:31827394-31830694	Neuraminidase 1	Sialidosis type 1, Sialidosis type 2
PPT1	1:40539643-40563060	Palmitoyl-protein thioesterase 1	CLN1 disease
SGPP1	14:64152677-64194781	Sphingosine-1-phosphate phosphatase 1	Not assigned in OMIM
SGSH	17:78184137-78194172	N-Sulfoglucosamine sulfohydrolase	MPS IIIA, also known as Sanfilippo syndrome A
ST3GAL1	8:134471893-134488389	ST3 Beta-Galactoside Alpha-2,3-Sialyltransferase 1	Not assigned in OMIM
ST3GAL2	16:70415497-70432542	ST3 Beta-Galactoside Alpha-2,3-Sialyltransferase 2	Not assigned in OMIM
ST3GAL3	1:44201853-44395984	ST3 Beta-Galactoside Alpha-2,3-Sialyltransferase 3	Mental retardation, autosomal recessive 12
ST3GAL4	11:126275932-126284050	ST3 Beta-Galactoside Alpha-2,3-Sialyltransferase 4	Not assigned in OMIM
ST3GAL5	2:86067159-86116144	ST3 Beta-Galactoside Alpha-2,3-Sialyltransferase 5	Salt and pepper developmental regression syndrome
TPP1	11:6635645-6640749	Tripeptidyl peptidase 1 (Subunit c of mitochondrial ATP synthase)	CLN2, also known as Jansky–Bielschowsky disease
UGCG	9:114659357-114695385	Ceramide glucosyltransferase	Not assigned in OMIM
UGT8	4:115543887-115597582	UDP glycosyltransferase 8	Not assigned in OMIM

## Sheet: S2_Rare_variants
Supplementary Table S2. Rare coding variants in studied cohorts
Cohort	Gene	Domain	Chromosome	Start Position	Reference Allele	Alternate Allele	cDNA	Amino Acid Change	rsID	Functional Annotation	Exonic Function	N (Case)	N (Control)	MAF (Case)	MAF (Control)	OR (Continuity Corrected)	P-value (Continuity Corrected)	OR (Continuity Corrected) 95% CI Lower	OR (Continuity Corrected) 95% CI Upper	OR	P-value	OR 95% CI Lower	OR 95% CI Upper	CADD v1.7 Phred Score	Clinical Significance (Varsome)	gnomAD Allele Frequency	gnomAD AF Ashkenazi	gnomAD AF Non Finnish European
AMP_PD	ASAH1	Ceramidase	8	18057578	C	T	c.G1144A	p.E382K	rs148976489	exonic	nonsynonymous SNV	1	5	0.0002547	0.0008083	0.429207	0.358731	0.0705014	2.61297	0.314781	0.291516	0.0367471	2.69646	21.0	Uncertain_significance	0.0002	0	0.0005
AMP_PD	ASAH1	Ceramidase	8	18057608	T	C	c.A1114G	p.T372A	rs201151177	exonic	nonsynonymous SNV	1	0	0.0002547	0	4.72892	0.341456	0.192536	116.148					13.12	Uncertain_significance	4.597e-05	0.0012	1.47e-05
AMP_PD	ASAH1	Ceramidase	8	18057617	C	T	c.G1105A	p.V369I	rs17636067	exonic	nonsynonymous SNV	1	2	0.0002547	0.0003233	0.945172	0.956476	0.124748	7.16123	0.787717	0.845568	0.0713767	8.69327	16.54	Benign	0.0041	0.0026	0.0003
AMP_PD	ASAH1	Ceramidase	8	18059378	G	A	c.C1004T	p.T335M	rs147233112	exonic	nonsynonymous SNV	1	8	0.0002547	0.001293	0.277452	0.147916	0.0488582	1.57558	0.196547	0.125216	0.0245629	1.57273	10.24	Conflicting_classifications_of_pathogenicity	0.0015	0	0.0009
AMP_PD	ASAH1	Ceramidase	8	18059415	G	A	c.C967T	p.R323C	rs147830297	exonic	nonsynonymous SNV	0	1	0	0.0001617	0.524998	0.693192	0.0213751	12.8946					27.8	Uncertain_significance	6.567e-05	0	5.88e-05
AMP_PD	ASAH1	Ceramidase	8	18059454	T	G	c.A928C	p.K310Q	rs139585444	exonic	nonsynonymous SNV	0	1	0	0.0001617	0.524998	0.693192	0.0213751	12.8946					9.230	Likely_benign	0.0003	0	0.0002
AMP_PD	ASAH1	Ceramidase	8	18059632	T	C	c.A857G	p.N286S	rs371154344	exonic	nonsynonymous SNV	0	4	0	0.0006466	0.17483	0.24214	0.00940713	3.24917					10.06	Uncertain_significance	4.599e-05	0	8.819e-05
AMP_PD	ASAH1	Ceramidase	8	18061444	T	G	c.A718C	p.I240L	rs374187681	exonic	nonsynonymous SNV	0	1	0	0.0001617	0.524998	0.693192	0.0213751	12.8946					11.85	Uncertain_significance	0.0002	0	0.0002
AMP_PD	ASAH1	Ceramidase	8	18061722	G	A	c.C667T	p.L223L	rs371332103	exonic	synonymous SNV	1	3	0.0002547	0.000485	0.674904	0.687156	0.0995809	4.57413	0.524975	0.576915	0.054567	5.05064	.	Likely_benign	7.879e-05	0	0.0001
AMP_PD	ASAH1	Ceramidase	8	18062298	A	G	c.T629C	p.M210T	rs141068211	exonic	nonsynonymous SNV	7	8	0.001783	0.001293	1.39152	0.510281	0.520399	3.72083	1.38005	0.534321	0.499645	3.81178	14.36	Conflicting_classifications_of_pathogenicity	0.0009	0	0.0018
AMP_PD	ASAH1	Ceramidase	8	18062307	T	A	c.A620T	p.Y207F	rs150268016	exonic	nonsynonymous SNV	4	0	0.001019	0	14.2085	0.0750899	0.764522	264.061					25.7	Uncertain_significance	0.0005	0	0.0010
AMP_PD	ASAH1	Ceramidase	8	18062335	C	T	c.G592A	p.V198I	rs151320126	exonic	nonsynonymous SNV	0	1	0	0.0001617	0.524998	0.693192	0.0213751	12.8946					18.90	Uncertain_significance	0.0001	0	0.0002
AMP_PD	ASAH1	Ceramidase	8	18062368	C	T	c.G559A	p.V187M	rs140561726	exonic	nonsynonymous SNV	2	0	0.0005094	0	7.88555	0.182617	0.378358	164.347					17.62	Uncertain_significance	2.629e-05	0	5.88e-05
AMP_PD	ASAH1	Ceramidase	8	18063229	A	T	c.T459A	p.G153G	rs190522322	exonic	synonymous SNV	0	1	0	0.0001617	0.524998	0.693192	0.0213751	12.8946					.	Likely_benign	0.0002	0	0.0002
AMP_PD	ASAH1	Ceramidase	8	18067226	G	T	c.C376A	p.P126T	rs199785411	exonic	nonsynonymous SNV	1	5	0.0002547	0.0008083	0.429207	0.358731	0.0705014	2.61297	0.314781	0.291516	0.0367471	2.69646	23.8	Uncertain_significance	0.0003	0.0006	0.0006
AMP_PD	ASAH1	Ceramidase	8	18067241	C	T	c.G361A	p.A121T	rs146531900	exonic	nonsynonymous SNV	0	1	0	0.0001617	0.524998	0.693192	0.0213751	12.8946					12.30	Uncertain_significance	0.0003	0	0.0006
AMP_PD	ASAH1	Ceramidase	8	18067242	G	A	c.C360T	p.A120A	rs139074080	exonic	synonymous SNV	0	1	0	0.0001617	0.524998	0.693192	0.0213751	12.8946					.	Likely_benign	4.842e-05	0	0
AMP_PD	ASAH1	Ceramidase	8	18067294	C	G	c.G308C	p.G103A	rs144169068	exonic	nonsynonymous SNV	2	0	0.0005094	0	7.88555	0.182617	0.378358	164.347					1.367	Uncertain_significance	0.0002	0	0.0002
AMP_PD	ASAH1	Ceramidase	8	18069834	G	A	c.C261T	p.F87F	rs138662754	exonic	synonymous SNV	0	1	0	0.0001617	0.524998	0.693192	0.0213751	12.8946					.	Conflicting_classifications_of_pathogenicity	5.256e-05	0	1.47e-05
AMP_PD	ASAH1	Ceramidase	8	18075578	C	T	c.G88A	p.D30N	rs200758704	exonic	nonsynonymous SNV	0	4	0	0.0006466	0.17483	0.24214	0.00940713	3.24917					13.75	Conflicting_classifications_of_pathogenicity	0.0001	0.0023	0.0002
AMP_PD	ASAH1	Ceramidase	8	18084009	C	G	c.G50C	p.S17T	rs368509218	exonic	nonsynonymous SNV	1	0	0.0002547	0	4.72892	0.341456	0.192536	116.148					8.324	Uncertain_significance	6.568e-06	0	0
AMP_PD	ASAH1	Ceramidase	8	18084701	A	G	c.T101C	p.F34S	rs142924828	exonic	nonsynonymous SNV	1	1	0.0002547	0.0001617	1.5758	0.693794	0.163792	15.1603	1.57594	0.747784	0.0985115	25.2112	10.06	Uncertain_significance	0.0003	0	0.0005
AMP_PD	ASAH1	Ceramidase	8	18084711	T	C	c.A91G	p.I31V	rs3213606	exonic	nonsynonymous SNV	3	7	0.0007641	0.001132	0.734694	0.634226	0.206316	2.61626	0.674781	0.568987	0.174282	2.6126	7.180	Likely_benign	0.0013	0.0046	8.821e-05
AMP_PD	ASAH1	.	8	18084767	C	G	c.G35C	p.R12P	rs147896487	exonic	nonsynonymous SNV	4	11	0.001019	0.001778	0.615563	0.383504	0.206692	1.83324	0.572092	0.339427	0.181909	1.79919	13.60	Benign/Likely_benign	0.0015	0.0014	0.0022
AMP_PD	ASAH1	.	8	18084788	A	G	c.T14C	p.I5T	rs141563865	exonic	nonsynonymous SNV	0	1	0	0.0001617	0.524998	0.693192	0.0213751	12.8946					11.09	.	1.314e-05	0	2.94e-05
AMP_PD	B4GALT1	B4GALT1	9	33113495	A	G	c.T1156C	p.L386L	rs141636715	exonic	synonymous SNV	0	1	0	0.0001617	0.524998	0.693192	0.0213751	12.8946					.	.	7.876e-05	0.0023	0
AMP_PD	B4GALT1	B4GALT1	9	33113788	T	C	c.A1050G	p.E350E	rs147070468	exonic	synonymous SNV	9	18	0.002292	0.00291	0.808038	0.594305	0.368792	1.77045	0.786847	0.55806	0.352786	1.75497	.	Benign/Likely_benign	0.0016	0.0037	0.0022
AMP_PD	B4GALT1	B4GALT1	9	33113794	T	C	c.A1044G	p.K348K	rs151083328	exonic	synonymous SNV	0	1	0	0.0001617	0.524998	0.693192	0.0213751	12.8946					.	.	3.943e-05	0	5.879e-05
AMP_PD	B4GALT1	B4GALT1	9	33120485	T	C	c.A770G	p.H257R	rs9169	exonic	nonsynonymous SNV	1	8	0.0002547	0.001293	0.277452	0.147916	0.0488582	1.57558	0.196547	0.125216	0.0245629	1.57273	0.008	Benign/Likely_benign	0.0003	0.0069	0.0002
AMP_PD	B4GALT1	B4GALT1	9	33120498	G	C	c.C757G	p.P253A	rs201417912	exonic	nonsynonymous SNV	2	0	0.0005094	0	7.88555	0.182617	0.378358	164.347					20.5	Likely_benign	7.884e-05	0.0035	0
AMP_PD	B4GALT1	B4GALT1	9	33135299	T	C	c.A538G	p.I180V	rs201564406	exonic	nonsynonymous SNV	0	1	0	0.0001617	0.524998	0.693192	0.0213751	12.8946					13.41	Uncertain_significance	3.943e-05	0	8.819e-05
AMP_PD	B4GALT1	B4GALT1	9	33166778	G	A	c.C392T	p.P131L	rs150774756	exonic	nonsynonymous SNV	1	2	0.0002547	0.0003233	0.945172	0.956476	0.124748	7.16123	0.787717	0.845568	0.0713767	8.69327	23.1	Uncertain_significance	9.853e-05	0	0.0001
AMP_PD	B4GALT1	.	9	33167131	C	T	c.G39A	p.A13A	rs374769857	exonic	synonymous SNV	0	2	0	0.0003233	0.314897	0.455819	0.0151091	6.56292					.	.	0.0001	0	0.0002
AMP_PD	B4GALT1-AS1	.	9	33167229	G	A	.		rs193154597	ncRNA_intronic	.	0	1	0	0.0001617	0.524998	0.693192	0.0213751	12.8946					.	.	0.0032	0	0.0002
AMP_PD	B4GALT1-AS1	.	9	33167270	G	A	.		rs184789571	ncRNA_intronic	.	34	46	0.00866	0.007436	1.17183	0.484028	0.75162	1.82697	1.16751	0.497019	0.746721	1.82543	.	Likely_benign	0.0090	0.0049	0.0122
AMP_PD	B4GALT2	.	1	43981126	C	T	c.C53T	p.P18L	rs141394710	exonic	nonsynonymous SNV	2	3	0.0005094	0.000485	1.12541	0.88661	0.221824	5.70973	1.05048	0.956995	0.175368	6.29259	20.7	.	0.0002	0.0009	0.0004
AMP_PD	B4GALT2	b4GalT	1	43981241	C	T	c.C168T	p.A56A	rs375735099	exonic	synonymous SNV	0	1	0	0.0001617	0.524998	0.693192	0.0213751	12.8946					.	.	5.256e-05	0	7.349e-05
AMP_PD	B4GALT2	b4GalT	1	43981265	C	T	c.C192T	p.Y64Y	rs41303407	exonic	synonymous SNV	0	1	0	0.0001617	0.524998	0.693192	0.0213751	12.8946					.	.	0.0001	0	8.821e-05
AMP_PD	B4GALT2	b4GalT	1	43981366	G	A	c.G293A	p.R98Q	rs145753168	exonic	nonsynonymous SNV	0	1	0	0.0001617	0.524998	0.693192	0.0213751	12.8946					25.7	Uncertain_significance	6.573e-06	0	0
AMP_PD	B4GALT2	b4GalT	1	43981392	G	A	c.G319A	p.G107R	rs148339623	exonic	nonsynonymous SNV	4	5	0.001019	0.0008083	1.28959	0.689381	0.370531	4.48828	1.26105	0.72976	0.338213	4.70193	18.20	Uncertain_significance	0.0004	0	0.0007
AMP_PD	B4GALT2	b4GalT	1	43981432	C	G	c.C359G	p.A120G	rs201975391	exonic	nonsynonymous SNV	0	1	0	0.0001617	0.524998	0.693192	0.0213751	12.8946					7.143	.	0.0001	0	0.0002
AMP_PD	B4GALT2	b4GalT	1	43981877	A	G	c.A589G	p.I197V	rs373711344	exonic	nonsynonymous SNV	2	0	0.0005094	0	7.88555	0.182617	0.378358	164.347					13.00	Uncertain_significance	0.0002	0.0029	0.0002
AMP_PD	B4GALT2	b4GalT	1	43981907	G	A	c.G619A	p.V207I	rs150178452	exonic	nonsynonymous SNV	7	24	0.001783	0.00388	0.480267	0.0795576	0.211547	1.09033	0.45763	0.0694271	0.196805	1.06413	2.322	.	0.0012	0.0297	0.0006
AMP_PD	B4GALT2	b4GalT	1	43985006	G	A	c.G778A	p.G260S	rs369454104	exonic	nonsynonymous SNV	0	1	0	0.0001617	0.524998	0.693192	0.0213751	12.8946					12.83	.	5.258e-05	0	0.0001
AMP_PD	B4GALT2	b4GalT	1	43985008	C	T	c.C780T	p.G260G	rs373628559	exonic	synonymous SNV	1	4	0.0002547	0.0006466	0.524756	0.494217	0.0826125	3.33326	0.393603	0.404452	0.0439594	3.52424	.	.	0.0001	0	0.0002
AMP_PD	B4GALT2	b4GalT	1	43985009	G	A	c.G781A	p.D261N	rs145863808	exonic	nonsynonymous SNV	0	2	0	0.0003233	0.314897	0.455819	0.0151091	6.56292					13.14	.	3.945e-05	0	8.825e-05
AMP_PD	B4GALT2	b4GalT	1	43985055	G	A	c.G827A	p.R276Q	rs142829585	exonic	nonsynonymous SNV	0	1	0	0.0001617	0.524998	0.693192	0.0213751	12.8946					33	.	1.973e-05	0	2.941e-05
AMP_PD	B4GALT2	b4GalT	1	43985567	G	A	c.G1001A	p.R334H	rs376404062	exonic	nonsynonymous SNV	0	1	0	0.0001617	0.524998	0.693192	0.0213751	12.8946					28.9	.	5.271e-05	0	7.357e-05
AMP_PD	B4GALT2	b4GalT	1	43990319	G	A	c.G1077A	p.T359T	rs370888421	exonic	synonymous SNV	1	0	0.0002547	0	4.72892	0.341456	0.192536	116.148					.	.	.	.	.
AMP_PD	B4GALT2	b4GalT	1	43990346	T	C	c.T1104C	p.I368I	rs199921897	exonic	synonymous SNV	0	1	0	0.0001617	0.524998	0.693192	0.0213751	12.8946					.	.	3.943e-05	0	5.881e-05
AMP_PD	B4GALT2	b4GalT	1	43990381	G	A	c.G1139A	p.R380Q	rs373333463	exonic	nonsynonymous SNV	0	1	0	0.0001617	0.524998	0.693192	0.0213751	12.8946					16.09	.	2.63e-05	0	1.47e-05
AMP_PD	B4GALT3	.	1	161171836	C	A	c.G1162T	p.A388S	rs144909171	exonic	nonsynonymous SNV	1	1	0.0002547	0.0001617	1.5758	0.693794	0.163792	15.1603	1.57594	0.747784	0.0985115	25.2112	14.36	Uncertain_significance	1.972e-05	0	4.411e-05
AMP_PD	B4GALT3	.	1	161171882	G	A	c.C1116T	p.R372R	rs377086271	exonic	synonymous SNV	0	1	0	0.0001617	0.524998	0.693192	0.0213751	12.8946					.	.	4.596e-05	0	0
AMP_PD	B4GALT3	.	1	161171883	C	T	c.G1115A	p.R372H	rs41270033	exonic	nonsynonymous SNV	13	17	0.003311	0.002748	1.21676	0.589267	0.59687	2.48047	1.20627	0.611845	0.5846	2.48905	15.24	.	0.0016	0	0.0028
AMP_PD	B4GALT3	.	1	161171901	C	T	c.G1097A	p.R366H	rs111614721	exonic	nonsynonymous SNV	1	0	0.0002547	0	4.72892	0.341456	0.192536	116.148					16.28	.	0.0024	0	4.411e-05
AMP_PD	B4GALT3	.	1	161171907	G	A	c.C1091T	p.A364V	rs374982935	exonic	nonsynonymous SNV	1	0	0.0002547	0	4.72892	0.341456	0.192536	116.148					16.07	Uncertain_significance	.	.	.
AMP_PD	B4GALT3	.	1	161171922	G	C	c.C1076G	p.P359R	rs146478151	exonic	nonsynonymous SNV	5	5	0.001274	0.0008083	1.57697	0.450545	0.482983	5.14892	1.57712	0.471761	0.45598	5.45485	14.36	Uncertain_significance	0.0002	0.0006	0.0005
AMP_PD	B4GALT3	b4GalT	1	161173957	G	A	c.C582T	p.H194H	rs187580965	exonic	synonymous SNV	0	1	0	0.0001617	0.524998	0.693192	0.0213751	12.8946					.	.	0.0003	0	0.0002
AMP_PD	B4GALT3	b4GalT	1	161175175	C	T	c.G307A	p.E103K	rs141596172	exonic	nonsynonymous SNV	0	3	0	0.000485	0.224854	0.323698	0.0116077	4.35566					12.10	.	0.0002	0	0.0003
AMP_PD	B4GALT3	b4GalT	1	161175929	C	T	c.G132A	p.P44P	rs144022388	exonic	synonymous SNV	2	1	0.0005094	0.0001617	2.62767	0.349761	0.346812	19.9089	3.15349	0.348504	0.285745	34.8021	.	.	2.629e-05	0	4.41e-05
AMP_PD	B4GALT3	.	1	161176028	C	T	c.G33A	p.T11T	rs376654906	exonic	synonymous SNV	1	3	0.0002547	0.000485	0.674904	0.687156	0.0995809	4.57413	0.524975	0.576915	0.054567	5.05064	.	.	0.0002	0	0.0004
AMP_PD	B4GALT4	.	3	119212554	C	A	c.G1030T	p.A344S	rs150344141	exonic	nonsynonymous SNV	22	43	0.005604	0.006951	0.812694	0.427348	0.486975	1.35627	0.803949	0.40799	0.479443	1.34809	10.30	.	0.0041	0.0115	0.0054
AMP_PD	B4GALT4	b4GalT	3	119216248	G	A	c.C894T	p.N298N	rs138476114	exonic	synonymous SNV	0	1	0	0.0001617	0.524998	0.693192	0.0213751	12.8946					.	.	4.597e-05	0	0
AMP_PD	B4GALT4	b4GalT	3	119216290	A	G	c.T852C	p.Y284Y	rs368042917	exonic	synonymous SNV	0	1	0	0.0001617	0.524998	0.693192	0.0213751	12.8946					.	.	1.314e-05	0	2.94e-05
AMP_PD	B4GALT4	b4GalT	3	119216315	C	T	c.G827A	p.R276Q	rs201653101	exonic	nonsynonymous SNV	1	0	0.0002547	0	4.72892	0.341456	0.192536	116.148					25.7	.	2.633e-05	0	2.942e-05
AMP_PD	B4GALT4	b4GalT	3	119224109	C	A	c.G623T	p.C208F	rs138943942	exonic	nonsynonymous SNV	1	4	0.0002547	0.0006466	0.524756	0.494217	0.0826125	3.33326	0.393603	0.404452	0.0439594	3.52424	23.4	.	0.0001	0	0.0002
AMP_PD	B4GALT4	b4GalT	3	119224213	G	A	c.C519T	p.L173L	rs116695744	exonic	synonymous SNV	1	2	0.0002547	0.0003233	0.945172	0.956476	0.124748	7.16123	0.787717	0.845568	0.0713767	8.69327	.	.	0.0054	0	0.0001
AMP_PD	B4GALT4	b4GalT	3	119226913	C	T	c.G382A	p.V128I	rs138372481	exonic	nonsynonymous SNV	5	3	0.001274	0.000485	2.4797	0.18452	0.64841	9.48309	2.63023	0.185774	0.627867	11.0185	0.504	.	0.0020	0	0.0011
AMP_PD	B4GALT4	b4GalT	3	119226923	G	A	c.C372T	p.V124V	rs146077977	exonic	synonymous SNV	0	1	0	0.0001617	0.524998	0.693192	0.0213751	12.8946					.	.	3.288e-05	0	0
AMP_PD	B4GALT4	b4GalT	3	119226955	G	A	c.C340T	p.R114C	rs200009564	exonic	nonsynonymous SNV	1	0	0.0002547	0	4.72892	0.341456	0.192536	116.148					8.013	.	1.313e-05	0	1.47e-05
AMP_PD	B4GALT4	b4GalT	3	119229983	T	C	c.A117G	p.Q39Q	rs72655933	exonic	synonymous SNV	18	22	0.004585	0.003556	1.2981	0.407789	0.699878	2.40766	1.29184	0.422334	0.69112	2.41472	.	.	0.0030	0	0.0050
AMP_PD	B4GALT4	b4GalT	3	119229998	G	A	c.C102T	p.F34F	rs34746912	exonic	synonymous SNV	1	2	0.0002547	0.0003233	0.945172	0.956476	0.124748	7.16123	0.787717	0.845568	0.0713767	8.69327	.	.	0.0135	0	0.0002
AMP_PD	B4GALT4-AS1	b4GalT	3	119226776	C	G	.		rs72655934	ncRNA_intronic	.	1	2	0.0002547	0.0003233	0.945172	0.956476	0.124748	7.16123	0.787717	0.845568	0.0713767	8.69327	.	.	0.0054	0	0.0001
AMP_PD	B4GALT4-AS1	b4GalT	3	119226777	G	A	.		rs370906725	ncRNA_intronic	.	3	2	0.0007641	0.0003233	2.20765	0.339191	0.435138	11.2004	2.36556	0.345822	0.394906	14.1701	.	.	0.0002	0	0.0004
AMP_PD	B4GALT4-AS1	b4GalT	3	119227263	A	G	.		rs188944723	ncRNA_intronic	.	2	2	0.0005094	0.0003233	1.57609	0.611186	0.272793	9.10603	1.57624	0.649217	0.221845	11.1994	.	.	0.0003	0.0029	0.0001
AMP_PD	B4GALT4-AS1	b4GalT	3	119227476	G	A	.		rs77757660	ncRNA_intronic	.	4	4	0.001019	0.0006466	1.57668	0.495024	0.426317	5.83114	1.57682	0.51989	0.393895	6.31229	.	.	0.0351	0	0.0006
AMP_PD	B4GALT4-AS1	b4GalT	3	119227810	G	A	.		rs201626441	ncRNA_intronic	.	3	2	0.0007641	0.0003233	2.20765	0.339191	0.435138	11.2004	2.36556	0.345822	0.394906	14.1701	.	.	0.0004	0	0.0006
AMP_PD	B4GALT4-AS1	b4GalT	3	119227839	C	T	.		rs115784448	ncRNA_intronic	.	1	0	0.0002547	0	4.72892	0.341456	0.192536	116.148					.	.	0.0072	0	0.0001
AMP_PD	B4GALT4-AS1	b4GalT	3	119228223	C	T	.		rs111498114	ncRNA_intronic	.	2	5	0.0005094	0.0008085	0.715709	0.661245	0.16032	3.1951	0.629883	0.580858	0.122083	3.24985	.	.	0.0016	0.0020	0.0003
AMP_PD	B4GALT4-AS1	b4GalT	3	119228284	G	A	.		rs182695116	ncRNA_intronic	.	1	3	0.0002547	0.000485	0.674904	0.687156	0.0995809	4.57413	0.524975	0.576915	0.054567	5.05064	.	.	0.0032	0	0.0005
AMP_PD	B4GALT4-AS1	b4GalT	3	119228565	G	A	.		rs147406079	ncRNA_intronic	.	0	1	0	0.0001617	0.524998	0.693192	0.0213751	12.8946					.	.	0.0002	0	7.351e-05
AMP_PD	B4GALT4-AS1	b4GalT	3	119228706	T	C	.		rs116774976	ncRNA_intronic	.	0	1	0	0.0001617	0.524998	0.693192	0.0213751	12.8946					.	.	0.0016	0	0
AMP_PD	B4GALT4-AS1	b4GalT	3	119229164	C	T	.		rs142612658	ncRNA_intronic	.	0	1	0	0.0001617	0.524998	0.693192	0.0213751	12.8946					.	.	0.0033	0	0.0001
AMP_PD	B4GALT4-AS1	b4GalT	3	119229366	C	T	.		rs183818522	ncRNA_intronic	.	1	0	0.0002547	0	4.72892	0.341456	0.192536	116.148					.	.	0.0003	0	5.88e-05
AMP_PD	B4GALT4-AS1	b4GalT	3	119229410	G	A	.		rs113183257	ncRNA_intronic	.	2	5	0.0005094	0.0008083	0.715709	0.661245	0.16032	3.1951	0.629883	0.580858	0.122083	3.24985	.	.	0.0008	0.0020	0.0003
AMP_PD	B4GALT4-AS1	b4GalT	3	119229590	G	C	.		rs72955095	ncRNA_intronic	.	2	1	0.0005094	0.0001617	2.62767	0.349761	0.346812	19.9089	3.15349	0.348504	0.285745	34.8021	.	.	0.0222	0	0.0001
AMP_PD	B4GALT4-AS1	.	3	119230112	G	A	.		rs368354053	ncRNA_intronic	.	1	0	0.0002547	0	4.72892	0.341456	0.192536	116.148					.	.	5.91e-05	0	0
AMP_PD	B4GALT4-AS1	.	3	119230131	C	T	.		rs72655931	ncRNA_intronic	.	6	12	0.001528	0.001941	0.818585	0.679448	0.316738	2.11557	0.787174	0.632783	0.294952	2.10083	.	.	0.0008	0.0009	0.0013
AMP_PD	B4GALT4-AS1	.	3	119230181	T	G	.		rs72655930	ncRNA_exonic	.	2	0	0.0005094	0	7.88555	0.182617	0.378358	164.347					.	.	8.534e-05	0	0.0002
AMP_PD	B4GALT4-AS1	.	3	119230333	C	T	.		rs111231587	ncRNA_exonic	.	0	4	0	0.0006466	0.17483	0.24214	0.00940713	3.24917					.	.	0.0103	0.0014	0.0003
AMP_PD	B4GALT4-AS1	.	3	119230387	C	G	.		rs77391278	ncRNA_intronic	.	27	47	0.006877	0.007598	0.910799	0.698691	0.567495	1.46179	0.903838	0.677639	0.561117	1.45589	.	.	0.0092	0.0205	0.0047
AMP_PD	B4GALT4-AS1	.	3	119230679	G	A	.		rs184066756	ncRNA_intronic	.	20	28	0.005094	0.004526	1.13456	0.664473	0.641329	2.00711	1.12676	0.685003	0.632994	2.00567	.	.	0.0039	0.0043	0.0057
AMP_PD	B4GALT4-AS1	.	3	119230719	A	T	.		rs59258850	ncRNA_intronic	.	3	2	0.0007641	0.0003233	2.20765	0.339191	0.435138	11.2004	2.36556	0.345822	0.394906	14.1701	.	.	0.0397	0	0.0004
AMP_PD	B4GALT4-AS1	.	3	119230721	A	G	.		rs73854435	ncRNA_intronic	.	1	3	0.0002547	0.000485	0.674904	0.687156	0.0995809	4.57413	0.524975	0.576915	0.054567	5.05064	.	.	0.0195	0	0.0003
AMP_PD	B4GALT4-AS1	.	3	119230937	G	A	.		rs80045430	ncRNA_intronic	.	27	48	0.006877	0.007759	0.891727	0.633689	0.556593	1.42865	0.884717	0.613213	0.55023	1.42254	.	.	0.0091	0.0205	0.0047
AMP_PD	B4GALT4-AS1	.	3	119231165	T	G	.		rs115493113	ncRNA_intronic	.	0	2	0	0.0003233	0.314897	0.455819	0.0151091	6.56292					.	.	0.0132	0	0.0002
AMP_PD	B4GALT4-AS1	.	3	119231690	T	C	.		rs185386794	ncRNA_intronic	.	0	3	0	0.000485	0.224854	0.323698	0.0116077	4.35566					.	.	0.0007	0.0012	0.0001
AMP_PD	B4GALT4-AS1	.	3	119232551	ATTCAGG	A	.		rs111377479	ncRNA_intronic	.	2	2	0.0005094	0.0003233	1.57609	0.611186	0.272793	9.10603	1.57624	0.649217	0.221845	11.1994	.	.	0.0332	0	0.0004
AMP_PD	B4GALT4-AS1	.	3	119232568	G	A	.		rs141451617	ncRNA_intronic	.	0	1	0	0.0001617	0.524998	0.693192	0.0213751	12.8946					.	.	0.0018	0	4.413e-05
AMP_PD	B4GALT4-AS1	.	3	119232714	T	C	.		rs150406011	ncRNA_intronic	.	0	1	0	0.0001617	0.524998	0.693192	0.0213751	12.8946					.	.	0.0003	0	1.47e-05
AMP_PD	B4GALT4-AS1	.	3	119233355	C	T	.		rs191414330	ncRNA_intronic	.	0	1	0	0.0001617	0.524998	0.693192	0.0213751	12.8946					.	.	0.0003	0	0.0003
AMP_PD	B4GALT4-AS1	.	3	119233371	G	A	.		rs115995257	ncRNA_intronic	.	0	1	0	0.0001617	0.524998	0.693192	0.0213751	12.8946					.	.	0.0015	0	0
AMP_PD	B4GALT4-AS1	.	3	119233397	T	G	.		rs143832398	ncRNA_intronic	.	27	24	0.006877	0.00388	1.77917	0.039147	1.02908	3.07597	1.78338	0.0402502	1.02605	3.09971	.	.	0.0042	0	0.0071
AMP_PD	B4GALT4-AS1	.	3	119233712	T	C	.		rs139753814	ncRNA_intronic	.	1	0	0.0002547	0	4.72892	0.341456	0.192536	116.148					.	.	0.0043	0	0.0001
AMP_PD	B4GALT4-AS1	.	3	119233998	C	T	.		rs79947503	ncRNA_intronic	.	27	48	0.006877	0.007759	0.891727	0.633689	0.556593	1.42865	0.884717	0.613213	0.55023	1.42254	.	.	0.0091	0.0202	0.0047
AMP_PD	B4GALT4-AS1	.	3	119234221	G	A	.		rs144009611	ncRNA_intronic	.	1	0	0.0002547	0	4.72892	0.341456	0.192536	116.148					.	.	0.0061	0	7.352e-05
AMP_PD	B4GALT4-AS1	.	3	119234245	G	A	.		rs112098907	ncRNA_intronic	.	14	27	0.003566	0.004365	0.829383	0.565876	0.437924	1.57076	0.815689	0.537765	0.426679	1.55937	.	.	0.0315	0.0060	0.0032
AMP_PD	B4GALT4-AS1	.	3	119234459	T	C	.		rs72955102	ncRNA_intronic	.	14	27	0.003566	0.004365	0.829383	0.565876	0.437924	1.57076	0.815689	0.537765	0.426679	1.55937	.	.	0.0315	0.0061	0.0032
AMP_PD	B4GALT4-AS1	.	3	119234554	T	C	.		rs182294106	ncRNA_intronic	.	0	1	0	0.0001617	0.524998	0.693192	0.0213751	12.8946					.	.	0.0007	0	0.0003
AMP_PD	B4GALT4-AS1	.	3	119234695	G	A	.		rs55935329	ncRNA_intronic	.	27	52	0.006877	0.008406	0.822704	0.410614	0.516831	1.3096	0.815589	0.393679	0.510557	1.30286	.	.	0.0055	0.0012	0.0099
AMP_PD	B4GALT4-AS1	.	3	119235202	T	G	.		rs12496420	ncRNA_intronic	.	2	6	0.0005094	0.0009699	0.605404	0.500409	0.140633	2.60618	0.524732	0.429934	0.1058	2.60249	.	.	0.0111	0	0.0016
AMP_PD	B4GALT4-AS1	.	3	119235838	T	C	.		rs192851321	ncRNA_intronic	.	12	15	0.003057	0.002425	1.27218	0.527762	0.602588	2.68582	1.26212	0.548905	0.589532	2.70206	.	.	0.0018	0	0.0036
AMP_PD	B4GALT4-AS1	.	3	119235925	G	A	.		rs78447374	ncRNA_intronic	.	27	48	0.006877	0.007759	0.891727	0.633689	0.556593	1.42865	0.884717	0.613213	0.55023	1.42254	.	.	0.0094	0.0205	0.0048
AMP_PD	B4GALT4-AS1	.	3	119236034	AAACT	A	.		rs111537604	ncRNA_intronic	.	14	21	0.003566	0.003395	1.06291	0.858015	0.544741	2.07399	1.0508	0.886212	0.533074	2.07133	.	.	0.0032	0.0046	0.0026
AMP_PD	B4GALT4-AS1	.	3	119236156	A	G	.		rs74455141	ncRNA_intronic	.	27	48	0.006877	0.007759	0.891727	0.633689	0.556593	1.42865	0.884717	0.613213	0.55023	1.42254	.	.	0.0091	0.0205	0.0047
AMP_PD	B4GALT4-AS1	.	3	119236363	G	A	.		rs189611749	ncRNA_intronic	.	5	12	0.001274	0.00194	0.692295	0.473034	0.253539	1.89033	0.655644	0.428423	0.230624	1.86393	.	.	0.0015	0	0.0023
AMP_PD	B4GALT4-AS1	.	3	119236796	A	C	.		rs72655926	ncRNA_intronic	.	1	0	0.0002547	0	4.72892	0.341456	0.192536	116.148					.	.	0.0043	0	0.0001
AMP_PD	B4GALT4-AS1	.	3	119236892	C	T	.		rs142365328	ncRNA_intronic	.	0	1	0	0.0001617	0.524998	0.693192	0.0213751	12.8946					.	.	0.0001	0	0.0001
AMP_PD	B4GALT4-AS1	.	3	119236967	T	C	.		rs72655925	ncRNA_intronic	.	0	1	0	0.0001617	0.524998	0.693192	0.0213751	12.8946					.	.	4.599e-05	0	7.352e-05
AMP_PD	B4GALT4-AS1	.	3	119237006	T	C	.		rs72655924	ncRNA_intronic	.	0	2	0	0.0003233	0.314897	0.455819	0.0151091	6.56292					.	.	0.0132	0	0.0002
AMP_PD	B4GALT4-AS1	.	3	119237024	G	A	.		rs72655923	ncRNA_intronic	.	21	43	0.005349	0.006951	0.776174	0.339404	0.461528	1.30533	0.767011	0.321935	0.453779	1.29646	.	.	0.0037	0.0161	0.0046
AMP_PD	B4GALT4-AS1	.	3	119237173	T	C	.		rs3806699	ncRNA_intronic	.	14	21	0.003566	0.003395	1.06291	0.858015	0.544741	2.07399	1.0508	0.886212	0.533074	2.07133	.	.	0.0032	0.0046	0.0026
AMP_PD	B4GALT4-AS1	.	3	119237334	G	C	.		rs75527525	ncRNA_intronic	.	1	1	0.0002547	0.0001617	1.5758	0.693794	0.163792	15.1603	1.57594	0.747784	0.0985115	25.2112	.	.	0.0022	0	0
AMP_PD	B4GALT4-AS1	.	3	119237559	T	G	.		rs114088303	ncRNA_intronic	.	1	4	0.0002547	0.0006466	0.524756	0.494217	0.0826125	3.33326	0.393603	0.404452	0.0439594	3.52424	.	.	0.0129	0.0014	0.0003
AMP_PD	B4GALT4-AS1	.	3	119237594	A	G	.		rs114956713	ncRNA_intronic	.	1	2	0.0002547	0.0003233	0.945172	0.956476	0.124748	7.16123	0.787717	0.845568	0.0713767	8.69327	.	.	0.0045	0	0.0004
AMP_PD	B4GALT4-AS1	.	3	119237879	A	C	.		rs181522194	ncRNA_intronic	.	0	1	0	0.0001617	0.524998	0.693192	0.0213751	12.8946					.	.	0.0012	0	0
AMP_PD	B4GALT4-AS1	.	3	119238033	G	A	.		rs138615004	ncRNA_intronic	.	5	12	0.001274	0.00194	0.692295	0.473034	0.253539	1.89033	0.655644	0.428423	0.230624	1.86393	.	.	0.0149	0	0.0027
AMP_PD	B4GALT4-AS1	.	3	119238037	C	T	.		rs7633115	ncRNA_intronic	.	1	0	0.0002547	0	4.72892	0.341456	0.192536	116.148					.	.	0.0102	0.0014	0.0001
AMP_PD	B4GALT4-AS1	.	3	119238063	T	C	.		rs79872962	ncRNA_intronic	.	1	0	0.0002547	0	4.72892	0.341456	0.192536	116.148					.	.	0.0009	0	0
AMP_PD	B4GALT4-AS1	.	3	119238407	G	T	.		rs9842608	ncRNA_intronic	.	25	32	0.006368	0.005173	1.23915	0.420406	0.735508	2.08768	1.23396	0.433651	0.729033	2.08858	.	.	0.0034	0	0.0062
AMP_PD	B4GALT4-AS1	.	3	119238522	C	T	.		rs139174568	ncRNA_intronic	.	1	0	0.0002547	0	4.72892	0.341456	0.192536	116.148					.	.	0.0025	0	2.941e-05
AMP_PD	B4GALT4-AS1	.	3	119238725	C	T	.		rs76090069	ncRNA_intronic	.	6	6	0.001528	0.0009699	1.57727	0.411987	0.531	4.68506	1.57741	0.430428	0.508019	4.89792	.	.	0.0535	0.0006	0.0012
AMP_PD	B4GALT4-AS1	.	3	119239043	A	G	.		rs115658348	ncRNA_intronic	.	1	2	0.0002547	0.0003233	0.945172	0.956476	0.124748	7.16123	0.787717	0.845568	0.0713767	8.69327	.	.	0.0111	0	7.351e-05
AMP_PD	B4GALT4-AS1	.	3	119239514	T	G	.		rs183366097	ncRNA_intronic	.	1	1	0.0002547	0.0001617	1.5758	0.693794	0.163792	15.1603	1.57594	0.747784	0.0985115	25.2112	.	.	0.0030	0	0
AMP_PD	B4GALT4-AS1	.	3	119239871	G	C	.		rs148800465	ncRNA_intronic	.	0	1	0	0.0001617	0.524998	0.693192	0.0213751	12.8946					.	.	0.0013	0	0
AMP_PD	B4GALT4-AS1	.	3	119239937	C	T	.		rs151325748	ncRNA_intronic	.	9	27	0.002292	0.004365	0.541999	0.104647	0.258649	1.13576	0.52303	0.0931295	0.245452	1.11451	.	.	0.0035	0.0055	0.0040
AMP_PD	B4GALT4-AS1	.	3	119240032	G	A	.		rs77847511	ncRNA_intronic	.	2	2	0.0005094	0.0003233	1.57609	0.611186	0.272793	9.10603	1.57624	0.649217	0.221845	11.1994	.	.	0.0327	0	0.0004
AMP_PD	B4GALT4-AS1	.	3	119240044	A	G	.		rs79146935	ncRNA_intronic	.	27	48	0.006877	0.007759	0.891727	0.633689	0.556593	1.42865	0.884717	0.613213	0.55023	1.42254	.	.	0.0093	0.0205	0.0048
AMP_PD	B4GALT4-AS1	.	3	119240045	T	C	.		rs78713668	ncRNA_intronic	.	1	0	0.0002547	0	4.72892	0.341456	0.192536	116.148					.	.	0.0029	0.0017	0.0002
AMP_PD	B4GALT4-AS1	.	3	119240395	C	A	.		rs192888262	ncRNA_intronic	.	20	21	0.005094	0.003395	1.50738	0.185648	0.820921	2.76786	1.50577	0.192088	0.814071	2.7852	.	.	0.0020	0	0.0036
AMP_PD	B4GALT4-AS1	.	3	119240823	G	A	.		rs72655919	ncRNA_intronic	.	8	21	0.002039	0.003395	0.621176	0.241119	0.28019	1.37713	0.598612	0.217915	0.264624	1.35413	.	.	0.0016	0	0.0027
AMP_PD	B4GALT4-AS1	.	3	119240893	G	A	.		rs201193357	ncRNA_intronic	.	3	8	0.0007641	0.001293	0.648049	0.495042	0.186395	2.2531	0.590242	0.436539	0.156397	2.22757	.	.	0.0064	0.0055	0.0007
AMP_PD	B4GALT5	.	20	49636321	G	A	c.C1158T	p.N386N	rs146449189	exonic	synonymous SNV	14	23	0.003566	0.003718	0.97182	0.932042	0.503802	1.87461	0.958797	0.901573	0.492188	1.86777	.	.	0.0021	0.0026	0.0029
AMP_PD	B4GALT5	b4GalT	20	49636354	A	C	c.T1125G	p.T375T	rs145736817	exonic	synonymous SNV	1	1	0.0002547	0.0001617	1.5758	0.693794	0.163792	15.1603	1.57594	0.747784	0.0985115	25.2112	.	.	0.0003	0	0.0006
AMP_PD	B4GALT5	Glyco_transf_7C	20	49639776	G	A	c.C819T	p.G273G	rs16994757	exonic	synonymous SNV	0	1	0	0.0001617	0.524998	0.693192	0.0213751	12.8946					.	Benign	0.0087	0	0.0002
AMP_PD	B4GALT5	Glyco_transf_7C	20	49639787	C	T	c.G808A	p.E270K	rs369508203	exonic	nonsynonymous SNV	1	1	0.0002547	0.0001617	1.5758	0.693794	0.163792	15.1603	1.57594	0.747784	0.0985115	25.2112	14.50	.	.	.	.
AMP_PD	B4GALT5	Glyco_transf_7N	20	49642499	C	T	c.G575A	p.R192H	rs201896811	exonic	nonsynonymous SNV	0	1	0	0.0001617	0.524998	0.693192	0.0213751	12.8946					26.2	Uncertain_significance	7.884e-05	0	8.819e-05
AMP_PD	B4GALT5	Glyco_transf_7N	20	49642551	C	T	c.G523A	p.E175K	rs372773726	exonic	nonsynonymous SNV	0	1	0	0.0001617	0.524998	0.693192	0.0213751	12.8946					22.5	.	1.971e-05	0	4.409e-05
AMP_PD	B4GALT5	Glyco_transf_7N	20	49642579	C	T	c.G495A	p.A165A	rs377376979	exonic	synonymous SNV	2	0	0.0005094	0	7.88555	0.182617	0.378358	164.347					.	.	3.286e-05	0	5.88e-05
AMP_PD	B4GALT5	.	20	49647048	G	A	c.C281T	p.T94I	rs376499166	exonic	nonsynonymous SNV	1	0	0.0002547	0	4.72892	0.341456	0.192536	116.148					8.238	.	6.572e-06	0	0
AMP_PD	B4GALT5	.	20	49647077	A	G	c.T252C	p.D84D	rs374474739	exonic	synonymous SNV	0	2	0	0.0003233	0.314897	0.455819	0.0151091	6.56292					.	.	5.257e-05	0	0.0001
AMP_PD	B4GALT5	.	20	49713631	G	A	c.C60T	p.F20F	rs376010370	exonic	synonymous SNV	2	1	0.0005094	0.0001617	2.62767	0.349761	0.346812	19.9089	3.15349	0.348504	0.285745	34.8021	.	Benign	0.0004	0	0.0005
AMP_PD	B4GALT5	.	20	49713673	C	T	c.G18A	p.G6G	rs200685629	exonic	synonymous SNV	2	3	0.0005094	0.000485	1.12541	0.88661	0.221824	5.70973	1.05048	0.956995	0.175368	6.29259	.	.	0.0068	0.0014	0.0006
AMP_PD	B4GALT6	b4GalT	18	31625661	T	C	c.A1102G	p.I368V	rs371220404	exonic	nonsynonymous SNV	1	0	0.0002547	0	4.72892	0.341456	0.192536	116.148					12.33	Uncertain_significance	1.97e-05	0	2.939e-05
AMP_PD	B4GALT6	b4GalT	18	31625763	T	TA	c.462-2A>TA;NM_004775		rs150100199	splicing	.	1	1	0.0002547	0.0001617	1.5758	0.693794	0.163792	15.1603	1.57594	0.747784	0.0985115	25.2112	.	.	0.0036	0	5.88e-05
AMP_PD	B4GALT6	b4GalT	18	31638715	T	C	c.A517G	p.I173V	rs368163743	exonic	nonsynonymous SNV	0	1	0	0.0001617	0.524998	0.693192	0.0213751	12.8946					14.54	Uncertain_significance	3.291e-05	0	2.941e-05
AMP_PD	B4GALT6	b4GalT	18	31638730	G	A	c.C502T	p.H168Y	rs115568058	exonic	nonsynonymous SNV	1	0	0.0002547	0	4.72892	0.341456	0.192536	116.148					19.52	.	0.0014	0	5.88e-05
AMP_PD	B4GALT6	b4GalT	18	31638755	T	C	c.A477G	p.A159A	rs199629405	exonic	synonymous SNV	1	3	0.0002547	0.000485	0.674904	0.687156	0.0995809	4.57413	0.524975	0.576915	0.054567	5.05064	.	.	9.2e-05	0.0020	5.88e-05
AMP_PD	B4GALT6	b4GalT	18	31645366	G	T	c.C460A	p.P154T	rs369396189	exonic	nonsynonymous SNV	0	1	0	0.0001617	0.524998	0.693192	0.0213751	12.8946					20.8	.	0.0001	0	0.0002
AMP_PD	B4GALT6	b4GalT	18	31645408	C	T	c.G418A	p.D140N	rs199941208	exonic	nonsynonymous SNV	1	0	0.0002547	0	4.72892	0.341456	0.192536	116.148					12.60	Uncertain_significance	5.914e-05	0.0014	5.88e-05
AMP_PD	B4GALT6	b4GalT	18	31645424	G	A	c.C402T	p.L134L	rs114543734	exonic	synonymous SNV	28	34	0.007132	0.005496	1.30582	0.294977	0.792508	2.15161	1.3019	0.30434	0.786948	2.15382	.	.	0.0026	0.0017	0.0044
AMP_PD	B4GALT6	b4GalT	18	31658032	G	A	c.C290T	p.P97L	rs150412311	exonic	nonsynonymous SNV	1	3	0.0002547	0.000485	0.674904	0.687156	0.0995809	4.57413	0.524975	0.576915	0.054567	5.05064	29.6	.	0.0003	0.0072	4.414e-05
AMP_PD	B4GALT6	b4GalT	18	31666268	G	A	c.C220T	p.L74F	rs372526381	exonic	nonsynonymous SNV	1	0	0.0002547	0	4.72892	0.341456	0.192536	116.148					11.82	Uncertain_significance	6.573e-06	0	1.47e-05
AMP_PD	B4GALT6	b4GalT	18	31684333	T	C	c.A94G	p.I32V	rs35210437	exonic	nonsynonymous SNV	0	2	0	0.0003233	0.314897	0.455819	0.0151091	6.56292					12.66	Benign	0.0121	0	8.853e-05
AMP_PD	B4GALT6	.	18	31684392	T	C	c.A35G	p.N12S	rs371323148	exonic	nonsynonymous SNV	0	2	0	0.0003233	0.314897	0.455819	0.0151091	6.56292					15.71	Uncertain_significance	9.223e-05	0	0.0002
AMP_PD	B4GALT7	.	5	177600248	G	A	c.G38A	p.W13X	rs200503833	exonic	stopgain	3	3	0.0007641	0.000485	1.57638	0.54741	0.357876	6.9437	1.57653	0.577399	0.317872	7.81903	39	Conflicting_classifications_of_pathogenicity	0.0003	0	0.0004
AMP_PD	B4GALT7	.	5	177604182	C	T	c.C54T	p.S18S	rs369075265	exonic	synonymous SNV	0	1	0	0.0001617	0.524998	0.693192	0.0213751	12.8946					.	Likely_benign	.	.	.
AMP_PD	B4GALT7	GalT	5	177604405	C	T	c.C277T	p.H93Y	rs142476892	exonic	nonsynonymous SNV	11	20	0.002802	0.003233	0.883052	0.736464	0.427967	1.82206	0.865856	0.702034	0.413969	1.81102	23.3	Conflicting_classifications_of_pathogenicity	0.0014	0	0.0027
AMP_PD	B4GALT7	GalT	5	177604425	G	T	c.G297T	p.V99V	rs114036939	exonic	synonymous SNV	1	0	0.0002547	0	4.72892	0.341456	0.192536	116.148					.	Benign	0.0107	0	0.0001
AMP_PD	B4GALT7	GalT	5	177604432	C	T	c.C304T	p.R102C	rs201504625	exonic	nonsynonymous SNV	0	1	0	0.0001617	0.524998	0.693192	0.0213751	12.8946					19.12	.	1.315e-05	0	2.941e-05
AMP_PD	B4GALT7	GalT	5	177604439	G	T	c.G311T	p.R104L	rs140590638	exonic	nonsynonymous SNV	0	1	0	0.0001617	0.524998	0.693192	0.0213751	12.8946					29.4	Uncertain_significance	.	.	.
AMP_PD	B4GALT7	GalT	5	177604443	C	T	c.C315T	p.F105F	rs150487733	exonic	synonymous SNV	0	3	0	0.000485	0.224854	0.323698	0.0116077	4.35566					.	Conflicting_classifications_of_pathogenicity	5.915e-05	0	0.0001
AMP_PD	B4GALT7	GalT	5	177604465	C	T	c.C337T	p.P113S	rs138496419	exonic	nonsynonymous SNV	1	1	0.0002547	0.0001617	1.5758	0.693794	0.163792	15.1603	1.57594	0.747784	0.0985115	25.2112	21.5	Uncertain_significance	2.629e-05	0	5.881e-05
AMP_PD	B4GALT7	GalT	5	177604515	C	T	c.C387T	p.Y129Y	rs200124872	exonic	synonymous SNV	2	3	0.0005094	0.000485	1.12541	0.88661	0.221824	5.70973	1.05048	0.956995	0.175368	6.29259	.	Benign/Likely_benign	0.0005	0.0081	0.0002
AMP_PD	B4GALT7	GalT	5	177604539	C	T	c.C411T	p.F137F	rs142951817	exonic	synonymous SNV	5	3	0.001274	0.000485	2.4797	0.18452	0.64841	9.48309	2.63023	0.185774	0.627867	11.0185	.	Benign/Likely_benign	0.0013	0.0020	0.0011
AMP_PD	B4GALT7	GalT	5	177607309	C	T	c.C421T	p.R141W	rs187063864	exonic	nonsynonymous SNV	0	1	0	0.0001617	0.524998	0.693192	0.0213751	12.8946					18.50	Pathogenic/Likely_pathogenic	7.876e-05	0	0.0001
AMP_PD	B4GALT7	GalT	5	177607320	C	T	c.C432T	p.L144L	rs369974140	exonic	synonymous SNV	2	1	0.0005094	0.0001617	2.62767	0.349761	0.346812	19.9089	3.15349	0.348504	0.285745	34.8021	.	Benign/Likely_benign	7.226e-05	0.0029	1.47e-05
AMP_PD	B4GALT7	GalT	5	177607355	C	T	c.C467T	p.T156M	rs145129446	exonic	nonsynonymous SNV	0	1	0	0.0001617	0.524998	0.693192	0.0213751	12.8946					20.8	Uncertain_significance	5.25e-05	0	4.409e-05
AMP_PD	B4GALT7	GalT	5	177607441	G	A	c.G553A	p.V185M	rs137913131	exonic	nonsynonymous SNV	0	1	0	0.0001617	0.524998	0.693192	0.0213751	12.8946					27.5	Uncertain_significance	2.628e-05	0	4.409e-05
AMP_PD	B4GALT7	GalT	5	177607451	C	G	c.C563G	p.P188R	rs149484064	exonic	nonsynonymous SNV	0	3	0	0.000485	0.224854	0.323698	0.0116077	4.35566					19.10	Uncertain_significance	7.226e-05	0	0.0002
AMP_PD	B4GALT7	GalT	5	177607511	A	G	c.A623G	p.K208R	rs141168189	exonic	nonsynonymous SNV	0	1	0	0.0001617	0.524998	0.693192	0.0213751	12.8946					9.517	.	1.313e-05	0	2.94e-05
AMP_PD	B4GALT7	GalT	5	177607522	C	T	c.C634T	p.R212W	rs41284943	exonic	nonsynonymous SNV	0	3	0	0.000485	0.224854	0.323698	0.0116077	4.35566					16.42	Uncertain_significance	0.0003	0	0.0004
AMP_PD	B4GALT7	GalT	5	177608557	C	T	c.C658T	p.R220C	rs199905021	exonic	nonsynonymous SNV	0	1	0	0.0001617	0.524998	0.693192	0.0213751	12.8946					21.9	Uncertain_significance	3.288e-05	0.0003	4.41e-05
AMP_PD	B4GALT7	GalT	5	177608596	C	T	c.C697T	p.R233W	rs147617631	exonic	nonsynonymous SNV	2	1	0.0005094	0.0001617	2.62767	0.349761	0.346812	19.9089	3.15349	0.348504	0.285745	34.8021	18.27	Conflicting_classifications_of_pathogenicity	0.0001	0	0.0002
AMP_PD	B4GALT7	GalT	5	177608599	C	T	c.C700T	p.R234C	rs139730903	exonic	nonsynonymous SNV	1	1	0.0002547	0.0001617	1.5758	0.693794	0.163792	15.1603	1.57594	0.747784	0.0985115	25.2112	18.41	Uncertain_significance	0.0002	0	0.0001
AMP_PD	B4GALT7	GalT	5	177608977	G	A	c.G791A	p.R264Q	rs375644526	exonic	nonsynonymous SNV	0	1	0	0.0001617	0.524998	0.693192	0.0213751	12.8946					35	Uncertain_significance	6.57e-05	0	8.818e-05
AMP_PD	B4GALT7	GalT	5	177608994	C	T	c.C808T	p.R270C	rs28937869	exonic	nonsynonymous SNV	0	1	0	0.0001617	0.524998	0.693192	0.0213751	12.8946					17.90	Pathogenic	7.877e-05	0	0.0002
AMP_PD	B4GALT7	GalT	5	177609000	G	A	c.G814A	p.A272T	rs146632722	exonic	nonsynonymous SNV	8	7	0.002038	0.001132	1.78882	0.246493	0.668982	4.78319	1.80402	0.255017	0.653142	4.98281	13.37	Uncertain_significance	0.0006	0	0.0009
AMP_PD	B4GALT7	GalT	5	177609578	T	C	c.T867C	p.T289T	rs201616836	exonic	synonymous SNV	1	1	0.0002547	0.0001617	1.5758	0.693794	0.163792	15.1603	1.57594	0.747784	0.0985115	25.2112	.	Likely_benign	0.0002	0.0020	2.94e-05
AMP_PD	B4GALT7	GalT	5	177609601	G	A	c.G890A	p.R297H	rs374994284	exonic	nonsynonymous SNV	0	1	0	0.0001617	0.524998	0.693192	0.0213751	12.8946					21.7	Uncertain_significance	4.599e-05	0	0.0001
AMP_PD	CERK	.	22	46687140	G	A	c.C1608T	p.H536H	rs372274676	exonic	synonymous SNV	0	1	0	0.0001617	0.524998	0.693192	0.0213751	12.8946					.	.	1.971e-05	0	2.939e-05
AMP_PD	CERK	.	22	46687155	C	T	c.G1593A	p.P531P	rs199922113	exonic	synonymous SNV	1	0	0.0002547	0	4.72892	0.341456	0.192536	116.148					.	.	1.969e-05	0	0
AMP_PD	CERK	CC	22	46690000	G	A	c.C1533T	p.I511I	rs144862427	exonic	synonymous SNV	1	0	0.0002547	0	4.72892	0.341456	0.192536	116.148					.	.	4.608e-05	0	5.886e-05
AMP_PD	CERK	CC	22	46690006	A	T	c.T1527A	p.P509P	rs34110809	exonic	synonymous SNV	0	3	0	0.000485	0.224854	0.323698	0.0116077	4.35566					.	Benign	0.0126	0	0.0003
AMP_PD	CERK	CC	22	46690109	C	G	c.G1424C	p.G475A	rs144306156	exonic	nonsynonymous SNV	0	1	0	0.0001617	0.524998	0.693192	0.0213751	12.8946					1.144	.	9.853e-05	0	1.47e-05
AMP_PD	CERK	CC	22	46690110	C	A	c.G1423T	p.G475W	rs148346577	exonic	nonsynonymous SNV	2	2	0.0005094	0.0003236	1.57609	0.611186	0.272793	9.10603	1.57624	0.649217	0.221845	11.1994	12.54	.	0.0004	0	0.0004
AMP_PD	CERK	CC	22	46690119	G	A	c.C1414T	p.L472F	rs145587785	exonic	nonsynonymous SNV	6	8	0.001528	0.001293	1.20536	0.720402	0.433421	3.35217	1.18229	0.756845	0.409598	3.41266	10.34	Uncertain_significance	0.0004	0.0052	0.0004
AMP_PD	CERK	CC	22	46691634	G	A	c.C1270T	p.R424W	rs139062049	exonic	nonsynonymous SNV	1	0	0.0002547	0	4.72892	0.341456	0.192536	116.148					15.70	.	0.0001	0	1.47e-05
AMP_PD	CERK	CC	22	46691678	G	A	c.C1226T	p.P409L	rs200461233	exonic	nonsynonymous SNV	1	0	0.0002547	0	4.72892	0.341456	0.192536	116.148					16.70	Uncertain_significance	0.0001	0	8.819e-05
AMP_PD	CERK	CC	22	46691754	C	T	c.G1150A	p.V384I	rs143397270	exonic	nonsynonymous SNV	3	8	0.0007641	0.001293	0.648049	0.495042	0.186395	2.2531	0.590242	0.436539	0.156397	2.22757	7.601	Likely_benign	0.0006	0	0.0010
AMP_PD	CERK	CC	22	46693462	T	C	c.A1091G	p.E364G	rs148083979	exonic	nonsynonymous SNV	2	1	0.0005094	0.0001617	2.62767	0.349761	0.346812	19.9089	3.15349	0.348504	0.285745	34.8021	11.27	.	7.888e-05	0	0.0001
AMP_PD	CERK	CC	22	46695216	C	T	c.G1043A	p.R348Q	rs148368178	exonic	nonsynonymous SNV	1	0	0.0002547	0	4.72892	0.341456	0.192536	116.148					18.73	.	0.0002	0	0.0004
AMP_PD	CERK	CC	22	46695230	A	G	c.T1029C	p.D343D	rs200157244	exonic	synonymous SNV	4	6	0.001019	0.0009699	1.09084	0.887375	0.327475	3.63365	1.05054	0.939181	0.296076	3.72751	.	.	0.0003	0.0095	0.0002
AMP_PD	CERK	CC	22	46695246	A	C	c.T1013G	p.V338G	rs36211081	exonic	nonsynonymous SNV	14	17	0.003566	0.002748	1.30757	0.451657	0.650398	2.62874	1.29973	0.469026	0.639232	2.6427	12.45	.	0.0024	0.0032	0.0030
AMP_PD	CERK	Kinase	22	46701667	G	A	c.C759T	p.D253D	rs142523444	exonic	synonymous SNV	3	9	0.0007641	0.001455	0.579645	0.383634	0.169959	1.97688	0.52449	0.333501	0.141816	1.93976	.	.	0.0006	0	0.0012
AMP_PD	CERK	Kinase	22	46701682	G	A	c.C744T	p.T248T	rs369404293	exonic	synonymous SNV	1	0	0.0002547	0	4.72892	0.341456	0.192536	116.148					.	.	1.969e-05	0	4.41e-05
AMP_PD	CERK	Kinase	22	46707891	G	A	c.C667T	p.R223W	rs146724281	exonic	nonsynonymous SNV	1	0	0.0002547	0	4.72892	0.341456	0.192536	116.148					16.01	Uncertain_significance	0.0001	0	0.0001
AMP_PD	CERK	Kinase	22	46707916	G	A	c.C642T	p.S214S	rs372740396	exonic	synonymous SNV	0	1	0	0.0001617	0.524998	0.693192	0.0213751	12.8946					.	.	6.573e-05	0	0.0001
AMP_PD	CERK	Kinase	22	46707926	G	A	c.C632T	p.T211M	rs9306515	exonic	nonsynonymous SNV	2	1	0.0005094	0.0001617	2.62767	0.349761	0.346812	19.9089	3.15349	0.348504	0.285745	34.8021	17.51	.	0.0136	0	0.0001
AMP_PD	CERK	Kinase	22	46707987	T	C	c.A571G	p.I191V	rs16995615	exonic	nonsynonymous SNV	2	2	0.0005094	0.0003233	1.57609	0.611186	0.272793	9.10603	1.57624	0.649217	0.221845	11.1994	0.007	.	0.0093	0	0.0003
AMP_PD	CERK	Kinase	22	46711099	C	G	c.G556C	p.D186H	rs149130664	exonic	nonsynonymous SNV	6	7	0.001528	0.001132	1.36652	0.560658	0.477303	3.91236	1.35163	0.588604	0.453572	4.02782	4.397	.	0.0010	0	0.0020
AMP_PD	CERK	Kinase	22	46712186	T	G	c.A487C	p.I163L	rs147892655	exonic	nonsynonymous SNV	0	1	0	0.0001617	0.524998	0.693192	0.0213751	12.8946					16.01	.	7.226e-05	0	0
AMP_PD	CERK	Kinase	22	46712266	A	T	c.T407A	p.F136Y	rs141644026	exonic	nonsynonymous SNV	3	3	0.0007641	0.000485	1.57638	0.54741	0.357876	6.9437	1.57653	0.577399	0.317872	7.81903	10.24	.	0.0005	0	0.0005
AMP_PD	CERK	PH	22	46720126	G	A	c.C339T	p.H113H	rs9627541	exonic	synonymous SNV	1	2	0.0002547	0.0003233	0.945172	0.956476	0.124748	7.16123	0.787717	0.845568	0.0713767	8.69327	.	Benign	0.0309	0.0006	0.0004
AMP_PD	CERK	PH	22	46720959	C	T	c.G199A	p.G67R	rs199829071	exonic	nonsynonymous SNV	0	1	0	0.0001617	0.524998	0.693192	0.0213751	12.8946					9.725	.	0.0002	0	1.47e-05
AMP_PD	CERK	PH	22	46738116	T	C	c.A33G	p.Q11Q	rs151275636	exonic	synonymous SNV	8	11	0.002038	0.001778	1.16511	0.736005	0.479235	2.83259	1.14652	0.768987	0.460354	2.85545	.	.	0.0622	0.0015	0.0020
AMP_PD	CTSB	Peptidase C1A papain C-terminal	8	11845144	T	G	c.A1001C	p.Q334P	rs117613666	exonic	nonsynonymous SNV	0	3	0	0.000485	0.224854	0.323698	0.0116077	4.35566					12.87	Benign	0.0024	0.0003	0.0005
AMP_PD	CTSB	Peptidase C1A papain C-terminal	8	11845196	C	T	c.G949A	p.D317N	rs79487342	exonic	nonsynonymous SNV	0	1	0	0.0001617	0.524998	0.693192	0.0213751	12.8946					14.15	Benign	0.0007	0.0017	0.0001
AMP_PD	CTSB	Peptidase C1A papain C-terminal	8	11845776	G	A	c.C807T	p.H269H	rs202010757	exonic	synonymous SNV	2	0	0.0005094	0	7.88555	0.182617	0.378358	164.347					.	.	0.0002	0	7.352e-05
AMP_PD	CTSB	Peptidase C1A papain C-terminal	8	11847064	G	A	c.C781T	p.L261F	rs375885162	exonic	nonsynonymous SNV	2	2	0.0005094	0.0003233	1.57609	0.611186	0.272793	9.10603	1.57624	0.649217	0.221845	11.1994	0.161	Uncertain_significance	0.0001	0	0.0002
AMP_PD	CTSB	Peptidase C1A papain C-terminal	8	11847075	G	C	c.C770G	p.S257W	rs147604039	exonic	nonsynonymous SNV	3	3	0.0007641	0.0004851	1.57638	0.54741	0.357876	6.9437	1.57653	0.577399	0.317872	7.81903	11.62	Uncertain_significance	8.577e-05	0	0.0001
AMP_PD	CTSB	Peptidase C1A papain C-terminal	8	11847083	A	G	c.T762C	p.S254S	rs368421624	exonic	synonymous SNV	0	1	0	0.0001617	0.524998	0.693192	0.0213751	12.8946					.	.	.	.	.
AMP_PD	CTSB	Peptidase C1A papain C-terminal	8	11847084	G	C	c.C761G	p.S254C	rs200664537	exonic	nonsynonymous SNV	1	2	0.0002547	0.0003233	0.945172	0.956476	0.124748	7.16123	0.787717	0.845568	0.0713767	8.69327	13.40	Likely_benign	0.0002	0	0.0004
AMP_PD	CTSB	Peptidase C1A papain C-terminal	8	11847100	C	A	c.G745T	p.V249L	rs138438915	exonic	nonsynonymous SNV	0	2	0	0.0003233	0.314897	0.455819	0.0151091	6.56292					28.6	Uncertain_significance	0.0001	0	0.0002
AMP_PD	CTSB	Peptidase C1A papain C-terminal	8	11847108	T	G	c.A737C	p.N246T	rs114308907	exonic	nonsynonymous SNV	9	14	0.002292	0.002263	1.03229	0.939463	0.454616	2.34399	1.01298	0.97598	0.43761	2.34483	24.5	Benign/Likely_benign	0.0036	0	0.0020
AMP_PD	CTSB	Peptidase C1A papain C-terminal	8	11847141	C	T	c.G704A	p.S235N	rs17573	exonic	nonsynonymous SNV	5	9	0.001277	0.001465	0.911801	0.863377	0.318534	2.61003	0.875043	0.811111	0.292824	2.61488	5.904	Benign	0.0428	0.0019	0.0008
AMP_PD	CTSB	Peptidase C1A papain C-terminal	8	11847697	T	C	c.A658G	p.K220E	rs371200657	exonic	nonsynonymous SNV	1	2	0.0002547	0.0003233	0.945172	0.956476	0.124748	7.16123	0.787717	0.845568	0.0713767	8.69327	7.140	Uncertain_significance	6.572e-05	0	0.0001
AMP_PD	CTSB	Peptidase C1A papain C-terminal	8	11847704	C	A	c.G651T	p.P217P	rs150860649	exonic	synonymous SNV	2	0	0.0005094	0	7.88555	0.182617	0.378358	164.347					.	Likely_benign	0.0001	0	0.0002
AMP_PD	CTSB	Peptidase C1A papain C-terminal	8	11847773	G	A	c.C582T	p.S194S	rs2230070	exonic	synonymous SNV	1	2	0.0002547	0.0003233	0.945172	0.956476	0.124748	7.16123	0.787717	0.845568	0.0713767	8.69327	.	Benign	0.0076	0	0.0002
AMP_PD	CTSB	Peptidase C1A papain C-terminal	8	11847778	C	T	c.G577A	p.G193S	rs371843229	exonic	nonsynonymous SNV	1	0	0.0002547	0	4.72892	0.341456	0.192536	116.148					36	.	1.972e-05	0.0003	2.94e-05
AMP_PD	CTSB	Peptidase C1A papain C-terminal	8	11847779	G	A	c.C576T	p.N192N	rs146220622	exonic	synonymous SNV	10	22	0.002547	0.003556	0.733743	0.408861	0.35193	1.52979	0.714751	0.379941	0.337738	1.51262	.	Benign	0.0019	0	0.0034
AMP_PD	CTSB	Peptidase C1A papain C-terminal	8	11847812	C	T	c.G543A	p.P181P	rs151176081	exonic	synonymous SNV	0	1	0	0.0001617	0.524998	0.693192	0.0213751	12.8946					.	Likely_benign	0.0003	0	5.882e-05
AMP_PD	CTSB	Peptidase C1A papain C-terminal	8	11849048	G	A	c.C444T	p.D148D	rs145256597	exonic	synonymous SNV	1	1	0.0002547	0.0001617	1.5758	0.693794	0.163792	15.1603	1.57594	0.747784	0.0985115	25.2112	.	Likely_benign	7.887e-05	0	0.0001
AMP_PD	CTSB	Peptidase C1A papain C-terminal	8	11849081	G	A	c.C411T	p.D137D	rs200926074	exonic	synonymous SNV	0	3	0	0.000485	0.224854	0.323698	0.0116077	4.35566					.	Likely_benign	0.0002	0	0.0002
AMP_PD	CTSB	Peptidase C1A papain C-terminal	8	11849087	C	G	c.G405C	p.A135A	rs138936863	exonic	synonymous SNV	2	8	0.0005094	0.001293	0.462656	0.284425	0.112806	1.8975	0.393294	0.23815	0.08343	1.85401	.	Likely_benign	0.0004	0	0.0007
AMP_PD	CTSB	Peptidase C1A papain C-terminal	8	11850912	G	A	c.C281T	p.P94L	rs148117767	exonic	nonsynonymous SNV	6	14	0.001528	0.002263	0.705219	0.46021	0.279108	1.78187	0.674283	0.420092	0.25868	1.75761	25.8	Likely_benign	0.0015	0	0.0024
AMP_PD	CTSB	Peptidase C1A papain C-terminal	8	11850970	T	C	c.A223G	p.T75A	rs74996838	exonic	nonsynonymous SNV	0	1	0	0.0001617	0.524998	0.693192	0.0213751	12.8946					6.197	Benign	0.0009	0.0017	0.0001
AMP_PD	CTSB	Peptidase C1A papain C-terminal	8	11852693	G	A	c.C129T	p.A43A	rs149724176	exonic	synonymous SNV	0	2	0	0.0003233	0.314897	0.455819	0.0151091	6.56292					.	Likely_benign	0.0001	0	4.41e-05
AMP_PD	CTSB	Peptidase C1A papain C-terminal	8	11853357	T	A	c.A98T	p.Y33F	rs200750015	exonic	nonsynonymous SNV	0	1	0	0.0001617	0.524998	0.693192	0.0213751	12.8946					10.05	.	.	.	.
AMP_PD	CTSB	Peptidase C1A papain C-terminal	8	11853374	C	T	c.G81A	p.S27S	rs144070273	exonic	synonymous SNV	1	3	0.0002547	0.000485	0.674904	0.687156	0.0995809	4.57413	0.524975	0.576915	0.054567	5.05064	7.558	.	0.0002	0	0.0001
AMP_PD	CTSB	.	8	11853402	C	T	c.G53A	p.R18Q	rs151331859	exonic	nonsynonymous SNV	1	0	0.0002547	0	4.72892	0.341456	0.192536	116.148					7.266	Uncertain_significance	0.0002	0	0.0002
AMP_PD	CTSB	.	8	11853437	G	C	c.C18G	p.A6A	rs138246733	exonic	synonymous SNV	2	6	0.0005094	0.0009699	0.605404	0.500409	0.140633	2.60618	0.524732	0.429934	0.1058	2.60249	.	Likely_benign	0.0002	0	0.0004
AMP_PD	CTSB	.	8	11868404	C	T	.		rs113125380	upstream	.	7	5	0.001783	0.0008083	2.15261	0.1726	0.715277	6.47826	2.21022	0.176113	0.7005	6.97373	.	.	0.0358	0.0017	0.0006
AMP_PD	CTSB	.	8	11868405	C	T	.		rs377525142	upstream	.	1	1	0.0002547	0.0001617	1.5758	0.693794	0.163792	15.1603	1.57594	0.747784	0.0985115	25.2112	.	.	0.0018	0	1.47e-05
AMP_PD	CTSB	.	8	11868426	C	G	.		rs190918713	upstream	.	5	17	0.001274	0.002748	0.493694	0.149472	0.189071	1.28911	0.462056	0.129736	0.170193	1.25443	.	.	0.0021	0.0003	0.0025
AMP_PD	CTSB	.	8	11868930	C	G	.		rs143395987	upstream	.	24	54	0.006113	0.008729	0.704502	0.152764	0.435874	1.13868	0.696579	0.1433	0.429224	1.13047	.	.	0.0054	0.0046	0.0071
AMP_PD	CTSB;DEFB136	.	8	11869161	T	A	.		rs151319073	intergenic	.	0	1	0	0.0001617	0.524998	0.693192	0.0213751	12.8946					.	.	0.0181	0	7.389e-05
AMP_PD	CTSB;DEFB136	.	8	11869469	G	A	.		rs183401158	intergenic	.	32	42	0.008151	0.00679	1.20813	0.420731	0.762472	1.91427	1.20382	0.432726	0.75735	1.91348	.	.	0.0062	0.0012	0.0076
AMP_PD	CTSB;DEFB136	.	8	11869489	G	A	.		rs138517043	intergenic	.	0	1	0	0.0001617	0.524998	0.693192	0.0213751	12.8946					.	.	0.0163	0	7.377e-05
AMP_PD	CTSD	.	11	1752753	C	T	.		rs186126728	downstream	.	2	0	0.0005094	0	7.88555	0.182617	0.378358	164.347					.	.	0.0002	0	0.0002
AMP_PD	CTSD	Peptidase A1	11	1753510	C	T	c.G1232A	p.R411H	rs200303993	exonic	nonsynonymous SNV	1	0	0.0002547	0	4.72892	0.341456	0.192536	116.148					16.36	Uncertain_significance	1.313e-05	0	0
AMP_PD	CTSD	Peptidase A1	11	1753540	T	C	c.A1202G	p.N401S	rs147553344	exonic	nonsynonymous SNV	0	2	0	0.0003233	0.314897	0.455819	0.0151091	6.56292					11.98	Conflicting_classifications_of_pathogenicity	0.0001	0.0043	1.471e-05
AMP_PD	CTSD	Peptidase A1	11	1753567	C	T	c.G1175A	p.R392H	rs374531851	exonic	nonsynonymous SNV	0	1	0	0.0001617	0.524998	0.693192	0.0213751	12.8946					21.4	Uncertain_significance	0.0001	0	7.351e-05
AMP_PD	CTSD	Peptidase A1	11	1753580	C	T	c.G1162A	p.V388I	rs202073338	exonic	nonsynonymous SNV	2	0	0.0005094	0	7.88555	0.182617	0.378358	164.347					28.8	Uncertain_significance	0.0001	0	0.0002
AMP_PD	CTSD	Peptidase A1	11	1753605	G	A	c.C1137T	p.S379S	rs141981301	exonic	synonymous SNV	1	0	0.0002547	0	4.72892	0.341456	0.192536	116.148					.	Likely_benign	7.882e-05	0	0.0001
AMP_PD	CTSD	Peptidase A1	11	1753620	G	A	c.C1122T	p.D374D	rs145821780	exonic	synonymous SNV	0	1	0	0.0001617	0.524998	0.693192	0.0213751	12.8946					.	Benign/Likely_benign	0.0001	0	0.0002
AMP_PD	CTSD	Peptidase A1	11	1753665	C	T	c.G1077A	p.S359S	rs138940129	exonic	synonymous SNV	1	2	0.0002547	0.0003233	0.945172	0.956476	0.124748	7.16123	0.787717	0.845568	0.0713767	8.69327	.	Benign/Likely_benign	6.57e-05	0	5.884e-05
AMP_PD	CTSD	Peptidase A1	11	1753809	C	T	c.G1065A	p.T355T	rs377098800	exonic	synonymous SNV	0	1	0	0.0001617	0.524998	0.693192	0.0213751	12.8946					8.760	Likely_benign	2.627e-05	0	4.411e-05
AMP_PD	CTSD	Peptidase A1	11	1754015	G	A	c.C951T	p.A317A	rs78306946	exonic	synonymous SNV	1	0	0.0002547	0	4.72892	0.341456	0.192536	116.148					0.893	Benign	0.0030	0.0003	0.0002
AMP_PD	CTSD	Peptidase A1	11	1754038	C	T	c.G928A	p.E310K	rs373699222	exonic	nonsynonymous SNV	1	0	0.0002547	0	4.72892	0.341456	0.192536	116.148					3.146	Uncertain_significance	1.315e-05	0	0
AMP_PD	CTSD	Peptidase A1	11	1754040	C	T	c.G926A	p.R309H	rs374540411	exonic	nonsynonymous SNV	0	1	0	0.0001617	0.524998	0.693192	0.0213751	12.8946					13.23	Conflicting_classifications_of_pathogenicity	9.85e-05	0	2.941e-05
AMP_PD	CTSD	Peptidase A1	11	1754054	C	T	c.G912A	p.P304P	rs140238987	exonic	synonymous SNV	14	11	0.003566	0.001778	1.99366	0.0813927	0.917548	4.33183	2.01259	0.0833689	0.911816	4.44227	9.980	Conflicting_classifications_of_pathogenicity	0.0026	0	0.0030
AMP_PD	CTSD	Peptidase A1	11	1754122	C	T	c.G844A	p.G282R	rs147278302	exonic	nonsynonymous SNV	20	35	0.005094	0.005658	0.908761	0.731578	0.526061	1.56987	0.899346	0.706574	0.517667	1.56244	11.85	Benign/Likely_benign	0.0070	0.0136	0.0066
AMP_PD	CTSD	Peptidase A1	11	1757389	G	C	c.C639G	p.P213P	rs146073498	exonic	synonymous SNV	1	3	0.0002547	0.000485	0.674904	0.687156	0.0995809	4.57413	0.524975	0.576915	0.054567	5.05064	9.078	Conflicting_classifications_of_pathogenicity	0.0010	0.0009	0.0009
AMP_PD	CTSD	Peptidase A1	11	1759029	C	T	c.G411A	p.S137S	rs372999684	exonic	synonymous SNV	1	1	0.0002547	0.0001617	1.5758	0.693794	0.163792	15.1603	1.57594	0.747784	0.0985115	25.2112	0.269	Conflicting_classifications_of_pathogenicity	5.913e-05	0	0.0001
AMP_PD	CTSD	Peptidase A1	11	1759574	C	T	c.G294A	p.T98T	rs369373285	exonic	synonymous SNV	1	1	0.0002547	0.0001617	1.5758	0.693794	0.163792	15.1603	1.57594	0.747784	0.0985115	25.2112	.	Benign/Likely_benign	0.0001	0	0.0002
AMP_PD	CTSD	Peptidase A1	11	1759585	C	T	c.G283A	p.V95I	rs141482597	exonic	nonsynonymous SNV	0	1	0	0.0001617	0.524998	0.693192	0.0213751	12.8946					13.16	Uncertain_significance	5.907e-05	0	7.35e-05
AMP_PD	CTSD	Peptidase A1	11	1759628	G	A	c.C240T	p.Y80Y	rs147641822	exonic	synonymous SNV	4	3	0.001019	0.000485	2.02781	0.32162	0.501038	8.20702	2.10311	0.330718	0.470187	9.40709	.	Conflicting_classifications_of_pathogenicity	0.0002	0	0.0003
AMP_PD	CTSD	.	11	1761462	C	T	c.G75A	p.P25P	rs140563067	exonic	synonymous SNV	0	1	0	0.0001617	0.524998	0.693192	0.0213751	12.8946					.	Conflicting_classifications_of_pathogenicity	0.0004	0	4.411e-05
AMP_PD	CTSD	.	11	1764447	C	G	.		rs183814758	upstream	.	8	25	0.002038	0.004041	0.523055	0.102691	0.240169	1.13914	0.502179	0.090757	0.226056	1.11558	.	.	0.0020	0.0170	0.0018
AMP_PD	CTSD	.	11	1764523	T	G	.		rs145690204	upstream	.	11	41	0.002802	0.006628	0.433226	0.0123945	0.224895	0.834545	0.419482	0.0107982	0.215093	0.818091	.	.	0.0025	0.0170	0.0031
AMP_PD	GLB1	GLHYDRLASE35	3	32997246	C	T	c.G1977A	p.S659S	rs201755284	exonic	synonymous SNV	1	0	0.0002547	0	4.72892	0.341456	0.192536	116.148					.	Benign/Likely_benign	0.0006	0	0
AMP_PD	GLB1	GLHYDRLASE35	3	32997255	C	G	c.G1968C	p.L656L	rs77226678	exonic	synonymous SNV	8	14	0.002038	0.002263	0.923152	0.853474	0.395126	2.1568	0.899963	0.812414	0.376843	2.14926	.	Benign	0.0218	0.0032	0.0028
AMP_PD	GLB1	GLHYDRLASE35	3	32997296	G	A	c.C1927T	p.R643W	rs201807974	exonic	nonsynonymous SNV	1	0	0.0002547	0	4.72892	0.341456	0.192536	116.148					16.77	Uncertain_significance	0.0001	0	8.821e-05
AMP_PD	GLB1	GLHYDRLASE35	3	33014057	T	C	c.A1877G	p.K626R	rs371582179	exonic	nonsynonymous SNV	0	2	0	0.0003233	0.314897	0.455819	0.0151091	6.56292					33	Pathogenic/Likely_pathogenic	5.914e-05	0	0.0001
AMP_PD	GLB1	GLHYDRLASE35	3	33014202	G	A	c.C1732T	p.R578C	rs371397760	exonic	nonsynonymous SNV	1	0	0.0002547	0	4.72892	0.341456	0.192536	116.148					13.30	Conflicting_classifications_of_pathogenicity	0.0009	0	4.41e-05
AMP_PD	GLB1	GLHYDRLASE35	3	33014213	C	T	c.G1721A	p.G574D	rs147332381	exonic	nonsynonymous SNV	1	0	0.0002547	0	4.72892	0.341456	0.192536	116.148					9.693	Benign/Likely_benign	0.0043	0	0.0002
AMP_PD	GLB1	GLHYDRLASE35	3	33014260	C	T	c.G1674A	p.T558T	rs191203702	exonic	synonymous SNV	1	0	0.0002547	0	4.72892	0.341456	0.192536	116.148					.	Conflicting_classifications_of_pathogenicity	0.0002	0	0.0002
AMP_PD	GLB1	GLHYDRLASE35	3	33014269	C	T	c.G1665A	p.T555T	rs374924493	exonic	synonymous SNV	0	2	0	0.0003233	0.314897	0.455819	0.0151091	6.56292					.	Likely_benign	0.0001	0	7.351e-05
AMP_PD	GLB1	GLHYDRLASE35	3	33016743	C	T	c.G1589A	p.R530H	rs72555391	exonic	nonsynonymous SNV	0	1	0	0.0001617	0.524998	0.693192	0.0213751	12.8946					36	Pathogenic	1.971e-05	0	0
AMP_PD	GLB1	GLHYDRLASE35	3	33016758	A	G	c.T1574C	p.V525A	rs374547468	exonic	nonsynonymous SNV	1	0	0.0002547	0	4.72892	0.341456	0.192536	116.148					25.9	.	6.574e-06	0.0003	0
AMP_PD	GLB1	GLHYDRLASE35	3	33016762	G	A	c.C1570T	p.L524L	rs113534264	exonic	synonymous SNV	4	6	0.001019	0.0009699	1.09084	0.887375	0.327475	3.63365	1.05054	0.939181	0.296076	3.72751	.	Conflicting_classifications_of_pathogenicity	0.0008	0	0.0004
AMP_PD	GLB1	GLHYDRLASE35	3	33018485	T	C	c.A1454G	p.N485S	rs202237232	exonic	nonsynonymous SNV	3	1	0.0007641	0.0001617	3.68061	0.181983	0.543067	24.9451	4.73265	0.178366	0.491922	45.5316	9.406	Conflicting_classifications_of_pathogenicity	0.0025	0	0.0001
AMP_PD	GLB1	GLHYDRLASE35	3	33021607	T	C	c.A1336G	p.I446V	rs199692082	exonic	nonsynonymous SNV	1	0	0.0002547	0	4.72892	0.341456	0.192536	116.148					1.325	Benign/Likely_benign	9.198e-05	0.0035	2.94e-05
AMP_PD	GLB1	GLHYDRLASE35	3	33046156	A	G	c.T1176C	p.T392T	rs199927127	exonic	synonymous SNV	3	7	0.0007641	0.001132	0.734694	0.634226	0.206316	2.61626	0.674781	0.568987	0.174282	2.6126	.	Conflicting_classifications_of_pathogenicity	0.0013	0	0.0008
AMP_PD	GLB1	GLHYDRLASE35	3	33051979	C	A	c.G962T	p.W321L	rs72555362	exonic	nonsynonymous SNV	1	1	0.0002547	0.0001617	1.5758	0.693794	0.163792	15.1603	1.57594	0.747784	0.0985115	25.2112	33	Pathogenic	6.572e-06	0	1.47e-05
AMP_PD	GLB1	GLHYDRLASE35	3	33058199	C	T	c.G767A	p.R256H	rs111840209	exonic	nonsynonymous SNV	5	4	0.001274	0.0006466	1.92803	0.302189	0.553971	6.71031	1.97204	0.311846	0.528898	7.35289	8.067	Conflicting_classifications_of_pathogenicity	0.0010	0	0.0014
AMP_PD	GLB1	GLHYDRLASE35	3	33058220	C	T	c.G746A	p.R249H	rs189115557	exonic	nonsynonymous SNV	1	0	0.0002547	0	4.72892	0.341456	0.192536	116.148					23.8	Pathogenic	5.915e-05	0	0.0001
AMP_PD	GLB1	GLHYDRLASE35	3	33058221	G	A	c.C745T	p.R249C	rs72555360	exonic	nonsynonymous SNV	1	1	0.0002547	0.0001617	1.5758	0.693794	0.163792	15.1603	1.57594	0.747784	0.0985115	25.2112	22.4	Pathogenic/Likely_pathogenic	8.537e-05	0	0.0001
AMP_PD	GLB1	GLHYDRLASE35	3	33065551	A	C	c.T608G	p.L203R	rs376710410	exonic	nonsynonymous SNV	0	1	0	0.0001617	0.524998	0.693192	0.0213751	12.8946					24.7	Pathogenic	5.255e-05	0	0.0001
AMP_PD	GLB1	GLHYDRLASE35	3	33068245	G	A	c.C586T	p.R196C	rs192732174	exonic	nonsynonymous SNV	0	2	0	0.0003234	0.314897	0.455819	0.0151091	6.56292					17.30	Pathogenic/Likely_pathogenic	3.287e-05	0	5.88e-05
AMP_PD	GLB1	GLHYDRLASE35	3	33068880	A	G	c.T480C	p.H160H	rs201019449	exonic	synonymous SNV	0	2	0	0.0003233	0.314897	0.455819	0.0151091	6.56292					.	Likely_benign	1.314e-05	0	2.94e-05
AMP_PD	GLB1	GLHYDRLASE35	3	33068904	C	T	c.G456A	p.V152V	rs113901133	exonic	synonymous SNV	0	1	0	0.0001617	0.524998	0.693192	0.0213751	12.8946					.	Likely_benign	6.572e-06	0	0
AMP_PD	GLB1	GLHYDRLASE35	3	33072555	G	A	c.C378T	p.N126N	rs368796666	exonic	synonymous SNV	0	1	0	0.0001617	0.524998	0.693192	0.0213751	12.8946					.	Conflicting_classifications_of_pathogenicity	0.0002	0	4.41e-05
AMP_PD	GLB1	GLHYDRLASE35	3	33077104	C	T	c.G209A	p.R70Q	rs13079744	exonic	nonsynonymous SNV	0	1	0	0.0001617	0.524998	0.693192	0.0213751	12.8946					11.22	.	0.0002	0.0006	0.0002
AMP_PD	GLB1	GLHYDRLASE35	3	33077196	C	T	c.G117A	p.A39A	rs201413167	exonic	synonymous SNV	7	6	0.001783	0.0009699	1.82085	0.264118	0.635993	5.21312	1.84126	0.273182	0.617878	5.48689	.	Benign	0.0008	0.0069	0.0007
AMP_PD	GLB1	GLHYDRLASE35	3	33077233	C	T	c.G80A	p.R27Q	rs9865232	exonic	nonsynonymous SNV	1	4	0.0002547	0.0006466	0.524756	0.494217	0.0826125	3.33326	0.393603	0.404452	0.0439594	3.52424	6.768	Benign	0.0030	0	0.0002
AMP_PD	GNS	Sulfatase	12	64716750	A	G	c.T1650C	p.H550H	rs2230292	exonic	synonymous SNV	1	2	0.0002547	0.0003233	0.945172	0.956476	0.124748	7.16123	0.787717	0.845568	0.0713767	8.69327	.	Benign	0.0338	0	0.0002
AMP_PD	GNS	Sulfatase	12	64716802	C	T	c.G1598A	p.R533H	rs61743822	exonic	nonsynonymous SNV	0	1	0	0.0001617	0.524998	0.693192	0.0213751	12.8946					13.08	Benign/Likely_benign	0.0087	0	0.0001
AMP_PD	GNS	Sulfatase	12	64720046	C	T	c.G1556A	p.R519H	rs187312042	exonic	nonsynonymous SNV	0	1	0	0.0001617	0.524998	0.693192	0.0213751	12.8946					18.70	Uncertain_significance	1.971e-05	0	2.941e-05
AMP_PD	GNS	Sulfatase	12	64728976	T	C	c.A1180G	p.M394V	rs372161146	exonic	nonsynonymous SNV	0	1	0	0.0001617	0.524998	0.693192	0.0213751	12.8946					9.879	.	1.314e-05	0	2.939e-05
AMP_PD	GNS	Sulfatase	12	64743194	C	T	c.G739A	p.A247T	rs374471832	exonic	nonsynonymous SNV	0	1	0	0.0001617	0.524998	0.693192	0.0213751	12.8946					8.015	Uncertain_significance	6.573e-06	0	0
AMP_PD	GNS	Sulfatase	12	64744855	C	T	c.G578A	p.R193Q	rs368261202	exonic	nonsynonymous SNV	0	1	0	0.0001617	0.524998	0.693192	0.0213751	12.8946					15.67	Uncertain_significance	1.972e-05	0	1.47e-05
AMP_PD	GNS	Sulfatase	12	64744856	G	A	c.C577T	p.R193W	rs144220755	exonic	nonsynonymous SNV	0	5	0	0.0008083	0.142996	0.188014	0.00790229	2.58759					20.8	Conflicting_classifications_of_pathogenicity	0.0001	0.0043	1.47e-05
AMP_PD	GNS	Sulfatase	12	64745722	G	A	c.C462T	p.Y154Y	rs139536679	exonic	synonymous SNV	1	0	0.0002547	0	4.72892	0.341456	0.192536	116.148					.	Likely_benign	7.882e-05	0	1.47e-05
AMP_PD	GNS	Sulfatase	12	64752727	C	T	c.G223A	p.G75R	rs371990029	exonic	nonsynonymous SNV	1	0	0.0002547	0	4.72892	0.341456	0.192536	116.148					15.73	Uncertain_significance	7.881e-05	0	0.0001
AMP_PD	GNS	.	12	64759273	G	A	c.C4T	p.R2W	rs200441930	exonic	nonsynonymous SNV	1	7	0.0002547	0.001132	0.314548	0.196196	0.0544425	1.81733	0.224698	0.162695	0.0276234	1.82776	12.11	Conflicting_classifications_of_pathogenicity	0.0004	0.0049	0.0003
AMP_PD	GRN	.	17	44345270	G	T	.		rs76783532	upstream	.	2	3	0.0005094	0.000485	1.12541	0.88661	0.221824	5.70973	1.05048	0.956995	0.175368	6.29259	.	Benign/Likely_benign	0.0059	0	0.0003
AMP_PD	GRN	.	17	44349219	C	T	c.C55T	p.R19W	rs63750723	exonic	nonsynonymous SNV	1	1	0.0002547	0.0001617	1.5758	0.693794	0.163792	15.1603	1.57594	0.747784	0.0985115	25.2112	8.781	Benign	0.0121	0	0.0002
AMP_PD	GRN	.	17	44349263	C	T	c.C99T	p.D33D	rs63750742	exonic	synonymous SNV	13	22	0.003311	0.003559	0.944835	0.869534	0.480039	1.85967	0.930606	0.837662	0.467703	1.85166	.	Benign/Likely_benign	0.0024	0	0.0041
AMP_PD	GRN	.	17	44349266	C	T	c.C102T	p.P34P	rs63751074	exonic	synonymous SNV	1	0	0.0002547	0	4.72892	0.341456	0.192536	116.148					.	Conflicting_classifications_of_pathogenicity	4.598e-05	0	2.939e-05
AMP_PD	GRN	Granulin	17	44349516	G	A	c.G229A	p.V77I	rs148531161	exonic	nonsynonymous SNV	0	2	0	0.0003233	0.314897	0.455819	0.0151091	6.56292					10.30	Uncertain_significance	9.188e-05	0	0.0001
AMP_PD	GRN	Granulin	17	44349670	G	A	c.G268A	p.V90M	rs200019356	exonic	nonsynonymous SNV	0	1	0	0.0001617	0.524998	0.693192	0.0213751	12.8946					15.32	Conflicting_classifications_of_pathogenicity	7.218e-05	0	7.348e-05
AMP_PD	GRN	Granulin	17	44349678	C	T	c.C276T	p.C92C	rs146792371	exonic	synonymous SNV	1	0	0.0002547	0	4.72892	0.341456	0.192536	116.148					.	Likely_benign	0.0002	0	0.0001
AMP_PD	GRN	Granulin	17	44349681	G	A	c.G279A	p.G93G	rs63751088	exonic	synonymous SNV	0	1	0	0.0001617	0.524998	0.693192	0.0213751	12.8946					.	Likely_benign	0.0001	0	0.0003
AMP_PD	GRN	Granulin	17	44349687	C	T	c.C285T	p.G95G	rs370619392	exonic	synonymous SNV	0	1	0	0.0001617	0.524998	0.693192	0.0213751	12.8946					3.337	Likely_benign	.	.	.
AMP_PD	GRN	Granulin	17	44349731	G	A	c.G329A	p.R110Q	rs375439809	exonic	nonsynonymous SNV	0	1	0	0.0001617	0.524998	0.693192	0.0213751	12.8946					6.639	Conflicting_classifications_of_pathogenicity	9.189e-05	0	7.349e-05
AMP_PD	GRN	Granulin	17	44350237	C	A	c.C359A	p.S120Y	rs63750043	exonic	nonsynonymous SNV	3	9	0.0007641	0.001455	0.579645	0.383634	0.169959	1.97688	0.52449	0.333501	0.141816	1.93976	11.61	Benign/Likely_benign	0.0008	0.0023	0.0006
AMP_PD	GRN	Granulin	17	44350271	C	A	c.C393A	p.F131L	rs149180605	exonic	nonsynonymous SNV	0	1	0	0.0001617	0.524998	0.693192	0.0213751	12.8946					13.23	Uncertain_significance	.	.	.
AMP_PD	GRN	Granulin	17	44350524	C	T	c.C545T	p.T182M	rs63750479	exonic	nonsynonymous SNV	2	3	0.0005094	0.000485	1.12541	0.88661	0.221824	5.70973	1.05048	0.956995	0.175368	6.29259	5.906	Benign/Likely_benign	0.0032	0	0.0003
AMP_PD	GRN	Granulin	17	44350707	G	A	c.G615A	p.S205S	rs372963871	exonic	synonymous SNV	0	1	0	0.0001617	0.524998	0.693192	0.0213751	12.8946					.	Likely_benign	7.228e-05	0	4.409e-05
AMP_PD	GRN	Granulin	17	44350726	C	T	c.C634T	p.R212W	rs139375860	exonic	nonsynonymous SNV	0	1	0	0.0001617	0.524998	0.693192	0.0213751	12.8946					21.8	Uncertain_significance	5.253e-05	0	0.0001
AMP_PD	GRN	Granulin	17	44350797	C	A	c.C705A	p.P235P	rs148507354	exonic	synonymous SNV	3	0	0.0007641	0	11.0454	0.112175	0.5702	213.961					.	Benign/Likely_benign	0.0002	0	0.0003
AMP_PD	GRN	Granulin	17	44351051	C	T	c.C723T	p.S241S	rs200408271	exonic	synonymous SNV	0	1	0	0.0001617	0.524998	0.693192	0.0213751	12.8946					.	Likely_benign	1.971e-05	0	2.94e-05
AMP_PD	GRN	Granulin	17	44351080	C	G	c.C752G	p.T251S	rs376153436	exonic	nonsynonymous SNV	0	1	0	0.0001617	0.524998	0.693192	0.0213751	12.8946					22.2	Uncertain_significance	6.57e-06	0	1.47e-05
AMP_PD	GRN	Granulin	17	44351155	C	T	c.C827T	p.A276V	rs202178902	exonic	nonsynonymous SNV	0	1	0	0.0001617	0.524998	0.693192	0.0213751	12.8946					12.46	Uncertain_significance	3.942e-05	0	1.47e-05
AMP_PD	GRN	Granulin	17	44351430	G	A	c.G903A	p.S301S	rs63750142	exonic	synonymous SNV	5	9	0.001274	0.001455	0.911801	0.863377	0.318534	2.61003	0.875043	0.811111	0.292824	2.61488	.	Benign/Likely_benign	0.0004	0	0.0008
AMP_PD	GRN	Granulin	17	44351586	G	A	c.G970A	p.A324T	rs63750541	exonic	nonsynonymous SNV	6	7	0.001528	0.001132	1.36652	0.560658	0.477303	3.91236	1.35163	0.588604	0.453572	4.02782	2.653	Conflicting_classifications_of_pathogenicity	0.0011	0	0.0014
AMP_PD	GRN	Granulin	17	44351605	C	T	c.C989T	p.T330M	rs376059429	exonic	nonsynonymous SNV	1	0	0.0002547	0	4.72892	0.341456	0.192536	116.148					10.26	Uncertain_significance	1.972e-05	0	2.94e-05
AMP_PD	GRN	Granulin	17	44351728	G	C	c.G1112C	p.S371T	rs149023078	exonic	nonsynonymous SNV	2	0	0.0005094	0	7.88555	0.182617	0.378358	164.347					14.55	Conflicting_classifications_of_pathogenicity	3.283e-05	0	4.411e-05
AMP_PD	GRN	Granulin	17	44352062	G	A	c.G1227A	p.T409T	rs140298583	exonic	synonymous SNV	0	1	0	0.0001617	0.524998	0.693192	0.0213751	12.8946					.	Benign/Likely_benign	0.0032	0	7.371e-05
AMP_PD	GRN	Granulin	17	44352076	G	T	c.G1241T	p.G414V	rs63750920	exonic	nonsynonymous SNV	0	1	0	0.0001617	0.524998	0.693192	0.0213751	12.8946					15.82	Uncertain_significance	1.317e-05	0	2.944e-05
AMP_PD	GRN	Granulin	17	44352088	G	A	c.G1253A	p.R418Q	rs63751100	exonic	nonsynonymous SNV	1	1	0.0002547	0.0001617	1.5758	0.693794	0.163792	15.1603	1.57594	0.747784	0.0985115	25.2112	16.13	Conflicting_classifications_of_pathogenicity	0.0002	0.0032	0.0002
AMP_PD	GRN	Granulin	17	44352129	C	T	c.C1294T	p.R432C	rs63750130	exonic	nonsynonymous SNV	1	2	0.0002547	0.0003233	0.945172	0.956476	0.124748	7.16123	0.787717	0.845568	0.0713767	8.69327	17.89	Uncertain_significance	2.629e-05	0	4.411e-05
AMP_PD	GRN	Granulin	17	44352132	C	T	c.C1297T	p.R433W	rs63750412	exonic	nonsynonymous SNV	16	12	0.004075	0.00194	2.08862	0.0501937	0.999365	4.36509	2.10991	0.0512256	0.996019	4.46952	16.16	Benign/Likely_benign	0.0050	0.0014	0.0034
AMP_PD	GRN	Granulin	17	44352176	C	T	c.C1341T	p.H447H	rs63750775	exonic	synonymous SNV	2	0	0.0005094	0	7.88555	0.182617	0.378358	164.347					.	Conflicting_classifications_of_pathogenicity	7.222e-05	0	0.0001
AMP_PD	GRN	Granulin	17	44352208	C	T	c.C1373T	p.P458L	rs63750537	exonic	nonsynonymous SNV	0	2	0	0.0003233	0.314897	0.455819	0.0151091	6.56292					17.28	Uncertain_significance	1.972e-05	0	2.941e-05
AMP_PD	GRN	Granulin	17	44352412	C	T	c.C1485T	p.C495C	rs63750576	exonic	synonymous SNV	1	0	0.0002547	0	4.72892	0.341456	0.192536	116.148					.	Likely_benign	0.0001	0	5.88e-05
AMP_PD	GRN	Granulin	17	44352448	C	T	c.C1521T	p.F507F	rs140070738	exonic	synonymous SNV	1	0	0.0002547	0	4.72892	0.341456	0.192536	116.148					.	Conflicting_classifications_of_pathogenicity	1.971e-05	0	4.41e-05
AMP_PD	GRN	Granulin	17	44352467	G	A	c.G1540A	p.V514M	rs142926942	exonic	nonsynonymous SNV	1	0	0.0002547	0	4.72892	0.341456	0.192536	116.148					10.78	Uncertain_significance	4.6e-05	0	5.881e-05
AMP_PD	GRN	Granulin	17	44352471	G	C	c.G1544C	p.G515A	rs25647	exonic	nonsynonymous SNV	1	2	0.0002547	0.0003233	0.945172	0.956476	0.124748	7.16123	0.787717	0.845568	0.0713767	8.69327	11.72	Benign/Likely_benign	0.0080	0	0.0004
AMP_PD	GRN	Granulin	17	44352482	G	A	c.G1555A	p.V519M	rs141111290	exonic	nonsynonymous SNV	0	1	0	0.0001617	0.524998	0.693192	0.0213751	12.8946					23.3	Uncertain_significance	0.0004	0	2.941e-05
AMP_PD	GRN	Granulin	17	44352664	G	A	c.G1648A	p.V550I	rs63750754	exonic	nonsynonymous SNV	0	1	0	0.0001617	0.524998	0.693192	0.0213751	12.8946					13.83	Uncertain_significance	5.255e-05	0	4.41e-05
AMP_PD	GRN	Granulin	17	44352698	C	G	c.C1682G	p.A561G	rs201914847	exonic	nonsynonymous SNV	0	1	0	0.0001617	0.524998	0.693192	0.0213751	12.8946					15.63	.	.	.	.
AMP_PD	GRN	Granulin	17	44352699	T	G	c.T1683G	p.A561A	.	exonic	synonymous SNV	0	1	0	0.0001617	0.524998	0.693192	0.0213751	12.8946					.	.	.	.	.
AMP_PD	GRN	Granulin	17	44352711	C	T	c.C1695T	p.C565C	rs63751248	exonic	synonymous SNV	1	1	0.0002547	0.0001617	1.5758	0.693794	0.163792	15.1603	1.57594	0.747784	0.0985115	25.2112	.	Likely_benign	3.938e-05	0	7.35e-05
AMP_PD	GRN	.	17	44352752	G	A	c.G1736A	p.R579H	rs373138049	exonic	nonsynonymous SNV	0	1	0	0.0001617	0.524998	0.693192	0.0213751	12.8946					15.52	Uncertain_significance	1.314e-05	0	2.94e-05
AMP_PD	GUSB	Glycosidases	7	65967857	G	A	c.C1527T	p.H509H	rs201928248	exonic	synonymous SNV	0	1	0	0.0001617	0.524998	0.693192	0.0213751	12.8946					.	Likely_benign	7.23e-05	0	8.821e-05
AMP_PD	GUSB	Glycosidases	7	65970288	G	A	c.C1470T	p.D490D	rs143084006	exonic	synonymous SNV	0	1	0	0.0001617	0.524998	0.693192	0.0213751	12.8946					.	Likely_benign	2.63e-05	0.0003	4.41e-05
AMP_PD	GUSB	Glycosidases	7	65974336	G	A	c.C1350T	p.N450N	rs376567545	exonic	synonymous SNV	0	1	0	0.0001617	0.524998	0.693192	0.0213751	12.8946					.	Likely_benign	1.97e-05	0	2.94e-05
AMP_PD	GUSB	Glycosidases	7	65974389	C	T	c.G1297A	p.V433M	rs369767887	exonic	nonsynonymous SNV	0	1	0	0.0001617	0.524998	0.693192	0.0213751	12.8946					11.96	.	1.971e-05	0	4.409e-05
AMP_PD	GUSB	Glycosidases	7	65974395	C	T	c.G1291A	p.E431K	rs143040697	exonic	nonsynonymous SNV	1	1	0.0002547	0.0001617	1.5758	0.693794	0.163792	15.1603	1.57594	0.747784	0.0985115	25.2112	15.16	Uncertain_significance	0.0002	0	0.0004
AMP_PD	GUSB	Glycosidases	7	65974530	G	A	c.C1240T	p.L414L	rs150686327	exonic	synonymous SNV	3	3	0.0007641	0.000485	1.57638	0.54741	0.357876	6.9437	1.57653	0.577399	0.317872	7.81903	.	Conflicting_classifications_of_pathogenicity	0.0002	0.0014	0.0004
AMP_PD	GUSB	Glycosidases	7	65974557	C	T	c.G1213A	p.D405N	rs200149500	exonic	nonsynonymous SNV	0	1	0	0.0001617	0.524998	0.693192	0.0213751	12.8946					26.7	Uncertain_significance	5.256e-05	0	7.348e-05
AMP_PD	GUSB	Glycosidases	7	65974701	G	A	c.C1069T	p.R357X	rs121918185	exonic	stopgain	1	0	0.0002547	0	4.72892	0.341456	0.192536	116.148					36	Pathogenic/Likely_pathogenic	1.971e-05	0	4.409e-05
AMP_PD	GUSB	Glycosidases	7	65974964	C	T	c.G1020A	p.G340G	rs372851133	exonic	synonymous SNV	1	1	0.0002547	0.0001617	1.5758	0.693794	0.163792	15.1603	1.57594	0.747784	0.0985115	25.2112	.	Likely_benign	0.0002	0	0.0003
AMP_PD	GUSB	immunoglobulin constant like	7	65975066	C	A	c.G918T	p.Q306H	rs375828604	exonic	nonsynonymous SNV	1	1	0.0002547	0.0001617	1.5758	0.693794	0.163792	15.1603	1.57594	0.747784	0.0985115	25.2112	9.272	Uncertain_significance	0.0001	0	0.0002
AMP_PD	GUSB	immunoglobulin constant like	7	65976145	C	T	c.G782A	p.R261H	rs373590814	exonic	nonsynonymous SNV	1	0	0.0002547	0	4.72892	0.341456	0.192536	116.148					5.002	.	2.627e-05	0	4.41e-05
AMP_PD	GUSB	immunoglobulin constant like	7	65979428	G	C	c.C695G	p.T232S	rs138618819	exonic	nonsynonymous SNV	2	3	0.0005094	0.000485	1.12541	0.88661	0.221824	5.70973	1.05048	0.956995	0.175368	6.29259	20.7	Uncertain_significance	0.0002	0.0006	0.0003
AMP_PD	GUSB	Galactose-binding domain-like	7	65979477	G	A	c.C646T	p.R216W	rs121918174	exonic	nonsynonymous SNV	1	0	0.0002547	0	4.72892	0.341456	0.192536	116.148					22.4	Pathogenic/Likely_pathogenic	6.572e-06	0	0
AMP_PD	GUSB	Galactose-binding domain-like	7	65979490	G	A	c.C633T	p.Y211Y	rs140278510	exonic	synonymous SNV	1	2	0.0002547	0.0003233	0.945172	0.956476	0.124748	7.16123	0.787717	0.845568	0.0713767	8.69327	.	Benign	6.566e-05	0	1.47e-05
AMP_PD	GUSB	Galactose-binding domain-like	7	65979540	A	G	c.T583C	p.Y195H	rs372083359	exonic	nonsynonymous SNV	1	0	0.0002547	0	4.72892	0.341456	0.192536	116.148					13.07	Uncertain_significance	3.286e-05	0	4.41e-05
AMP_PD	GUSB	Galactose-binding domain-like	7	65979782	G	A	c.C526T	p.L176F	rs121918181	exonic	nonsynonymous SNV	3	2	0.0007641	0.0003233	2.20765	0.339191	0.435138	11.2004	2.36556	0.345822	0.394906	14.1701	22.4	Pathogenic	6.571e-05	0	8.822e-05
AMP_PD	GUSB	Galactose-binding domain-like	7	65979854	C	T	c.G454A	p.D152N	rs149606212	exonic	nonsynonymous SNV	10	10	0.002547	0.001617	1.57845	0.296692	0.669752	3.72003	1.5786	0.308337	0.655844	3.79964	19.67	Conflicting_classifications_of_pathogenicity|other	0.0013	0	0.0022
AMP_PD	GUSB	Galactose-binding domain-like	7	65979861	G	A	c.C447T	p.F149F	rs148364905	exonic	synonymous SNV	1	2	0.0002547	0.0003233	0.945172	0.956476	0.124748	7.16123	0.787717	0.845568	0.0713767	8.69327	.	Likely_benign	0.0001	0	0.0002
AMP_PD	GUSB	Galactose-binding domain-like	7	65980398	G	A	c.C222T	p.T74T	rs140016611	exonic	synonymous SNV	10	20	0.002547	0.003233	0.805852	0.570615	0.382193	1.69914	0.786738	0.536844	0.367482	1.68432	.	Benign/Likely_benign	0.0018	0.0003	0.0029
AMP_PD	GUSB	Galactose-binding domain-like	7	65980404	G	A	c.C216T	p.G72G	rs77774169	exonic	synonymous SNV	0	1	0	0.0001617	0.524998	0.693192	0.0213751	12.8946					.	Benign	0.0033	0	4.41e-05
AMP_PD	GUSB	Galactose-binding domain-like	7	65982037	G	A	c.C147T	p.A49A	rs375940373	exonic	synonymous SNV	1	2	0.0002547	0.0003233	0.945172	0.956476	0.124748	7.16123	0.787717	0.845568	0.0713767	8.69327	.	Likely_benign	0.0002	0	0.0001
AMP_PD	HEXA	.	15	72345461	C	T	c.G1544A	p.R515H	rs121907955	exonic	nonsynonymous SNV	0	1	0	0.0001617	0.524998	0.693192	0.0213751	12.8946					27.9	Pathogenic/Likely_pathogenic	1.971e-05	0	0
AMP_PD	HEXA	.	15	72345476	C	T	c.G1529A	p.R510H	rs121907956	exonic	nonsynonymous SNV	0	1	0	0.0001617	0.524998	0.693192	0.0213751	12.8946					33	Pathogenic	3.284e-05	0	5.879e-05
AMP_PD	HEXA	.	15	72345477	G	A	c.C1528T	p.R510C	rs121907966	exonic	nonsynonymous SNV	0	1	0	0.0001617	0.524998	0.693192	0.0213751	12.8946					19.23	Pathogenic/Likely_pathogenic	1.314e-05	0	0
AMP_PD	HEXA	.	15	72345482	T	C	c.A1523G	p.Y508C	rs147502219	exonic	nonsynonymous SNV	2	1	0.0005094	0.0001617	2.62767	0.349761	0.346812	19.9089	3.15349	0.348504	0.285745	34.8021	17.58	Uncertain_significance	7.225e-05	0	0.0001
AMP_PD	HEXA	Glycosyl catalytic	15	72345533	A	G	c.T1472C	p.V491A	rs376929315	exonic	nonsynonymous SNV	0	1	0	0.0001617	0.524998	0.693192	0.0213751	12.8946					16.71	Uncertain_significance	2.627e-05	0	5.879e-05
AMP_PD	HEXA	Glycosyl catalytic	15	72346234	C	G	c.1454+1G>C;NM_000520		rs147324677	splicing	.	3	2	0.0007641	0.0003233	2.20765	0.339191	0.435138	11.2004	2.36556	0.345822	0.394906	14.1701	20.7	Pathogenic	1.972e-05	0.0009	0
AMP_PD	HEXA	Glycosyl catalytic	15	72346259	T	C	c.A1430G	p.N477S	rs200936836	exonic	nonsynonymous SNV	1	1	0.0002547	0.0001617	1.5758	0.693794	0.163792	15.1603	1.57594	0.747784	0.0985115	25.2112	14.92	Conflicting_classifications_of_pathogenicity	7.888e-05	0.0029	2.941e-05
AMP_PD	HEXA	Glycosyl catalytic	15	72346297	A	G	c.T1392C	p.I464I	rs113941121	exonic	synonymous SNV	0	1	0	0.0001617	0.524998	0.693192	0.0213751	12.8946					.	Likely_benign	1.971e-05	0	0
AMP_PD	HEXA	Glycosyl catalytic	15	72346318	A	G	c.T1371C	p.P457P	rs34085965	exonic	synonymous SNV	0	1	0	0.0001617	0.524998	0.693192	0.0213751	12.8946					12.48	Likely_benign	0.0003	0	0.0004
AMP_PD	HEXA	Glycosyl catalytic	15	72346641	G	A	c.C1249T	p.L417L	rs140482769	exonic	synonymous SNV	0	1	0	0.0001617	0.524998	0.693192	0.0213751	12.8946					.	Conflicting_classifications_of_pathogenicity	0.0002	0	0.0004
AMP_PD	HEXA	Glycosyl catalytic	15	72346662	T	C	c.A1228G	p.N410D	rs1800430	exonic	nonsynonymous SNV	6	21	0.001528	0.003395	0.474531	0.0965383	0.196995	1.14308	0.4485	0.083842	0.1807	1.11319	6.542	Benign/Likely_benign	0.0311	0.0006	0.0021
AMP_PD	HEXA	Glycosyl catalytic	15	72347725	G	A	c.C1140T	p.G380G	rs140337137	exonic	synonymous SNV	9	3	0.002292	0.000485	4.29189	0.0199531	1.25843	14.6375	4.74411	0.0196395	1.28276	17.5455	.	Conflicting_classifications_of_pathogenicity	0.0010	0	0.0012
AMP_PD	HEXA	Glycosyl catalytic	15	72348047	C	T	c.1106+1G>A;NM_000520		rs76173977	splicing	.	4	3	0.001019	0.000485	2.02781	0.32162	0.501038	8.20702	2.10311	0.330718	0.470187	9.40709	27.0	Pathogenic/Likely_pathogenic	0.0002	0	0.0004
AMP_PD	HEXA	Glycosyl catalytic	15	72349229	G	C	c.C869G	p.S290C	rs148199798	exonic	nonsynonymous SNV	0	2	0	0.0003233	0.314897	0.455819	0.0151091	6.56292					16.79	Uncertain_significance	9.854e-05	0	0.0002
AMP_PD	HEXA	Glycosyl catalytic	15	72350518	C	T	c.G838A	p.G280S	rs121907954	exonic	nonsynonymous SNV	1	2	0.0002547	0.0003233	0.945172	0.956476	0.124748	7.16123	0.787717	0.845568	0.0713767	8.69327	36	Pathogenic/Likely_pathogenic	0.0001	0.0003	0.0003
AMP_PD	HEXA	Glycosyl catalytic	15	72350564	C	T	c.G792A	p.V264V	rs117513345	exonic	synonymous SNV	17	53	0.00433	0.008568	0.510946	0.0153093	0.296939	0.879189	0.501076	0.0136732	0.289307	0.867858	.	Benign/Likely_benign	0.0041	0.0040	0.0063
AMP_PD	HEXA	Glycosyl catalytic	15	72350578	G	A	c.C778T	p.R260W	rs138058578	exonic	nonsynonymous SNV	0	1	0	0.0001617	0.524998	0.693192	0.0213751	12.8946					21.5	Conflicting_classifications_of_pathogenicity|other	0.0002	0	0.0003
AMP_PD	HEXA	Glycosyl catalytic	15	72350584	G	A	c.C772T	p.R258W	rs121907970	exonic	nonsynonymous SNV	14	17	0.003566	0.002748	1.30757	0.451657	0.650398	2.62874	1.29973	0.469026	0.639232	2.6427	23.5	Benign/Likely_benign|other	0.0018	0.0003	0.0035
AMP_PD	HEXA	Glycosyl catalytic	15	72353105	C	T	c.G566A	p.R189H	rs28941770	exonic	nonsynonymous SNV	1	1	0.0002547	0.0001617	1.5758	0.693794	0.163792	15.1603	1.57594	0.747784	0.0985115	25.2112	35	Pathogenic/Likely_pathogenic	1.971e-05	0	2.941e-05
AMP_PD	HEXA	Glycosyl catalytic	15	72353121	G	A	c.C550T	p.L184L	rs200743199	exonic	synonymous SNV	1	1	0.0002547	0.0001617	1.5758	0.693794	0.163792	15.1603	1.57594	0.747784	0.0985115	25.2112	.	Likely_benign	0.0002	0	0.0002
AMP_PD	HEXA	Beta-acetyl hexosaminidase like	15	72355562	G	A	c.C442T	p.R148X	rs121907962	exonic	stopgain	0	1	0	0.0001617	0.524998	0.693192	0.0213751	12.8946					20.8	Pathogenic	3.29e-05	0	5.883e-05
AMP_PD	HEXA	Beta-acetyl hexosaminidase like	15	72356644	G	A	c.C260T	p.P87L	rs200364475	exonic	nonsynonymous SNV	0	1	0	0.0001617	0.524998	0.693192	0.0213751	12.8946					.	.	0.0002	0	7.352e-05
AMP_PD	HEXA	Beta-acetyl hexosaminidase like	15	72375871	G	A	c.C102T	p.D34D	rs377310315	exonic	synonymous SNV	1	0	0.0002547	0	4.72892	0.341456	0.192536	116.148					.	Likely_benign	7.882e-05	0	0.0001
AMP_PD	HEXA	.	15	72375920	C	T	c.G53A	p.G18E	rs371133961	exonic	nonsynonymous SNV	0	1	0	0.0001617	0.524998	0.693192	0.0213751	12.8946					6.787	Uncertain_significance	3.941e-05	0	1.47e-05
AMP_PD	HEXA	.	15	72375963	A	G	c.T10C	p.S4P	rs146938346	exonic	nonsynonymous SNV	1	0	0.0002547	0	4.72892	0.341456	0.192536	116.148					13.68	Uncertain_significance	9.891e-05	0	0.0002
AMP_PD	HEXA	.	15	72375965	C	G	c.G8C	p.S3T	rs374524755	exonic	nonsynonymous SNV	5	4	0.001274	0.0006466	1.92803	0.302189	0.553971	6.71031	1.97204	0.311846	0.528898	7.35289	11.65	Conflicting_classifications_of_pathogenicity	0.0003	0.0058	0.0002
AMP_PD	HEXB	.	5	74685449	G	A	c.G189A	p.V63V	rs145144279	exonic	synonymous SNV	1	0	0.0002547	0	4.72892	0.341456	0.192536	116.148					.	Likely_benign	1.317e-05	0	2.943e-05
AMP_PD	HEXB	Glycosidase	5	74705264	G	A	c.G40A	p.V14I	rs145056714	exonic	nonsynonymous SNV	4	8	0.001019	0.001293	0.833631	0.755235	0.265534	2.61715	0.787392	0.69661	0.236782	2.61838	22.7	Uncertain_significance	0.0005	0	0.0009
AMP_PD	HEXB	Glycosidase	5	74713530	T	G	c.T121G	p.Y41D	rs373979283	exonic	nonsynonymous SNV	0	1	0	0.0001617	0.524998	0.693192	0.0213751	12.8946					23.2	Pathogenic/Likely_pathogenic	6.568e-06	0	1.47e-05
AMP_PD	HEXB	Glycosidase	5	74713584	C	T	c.C175T	p.R59X	rs121907986	exonic	stopgain	0	1	0	0.0001617	0.524998	0.693192	0.0213751	12.8946					46	Pathogenic	1.315e-05	0	2.94e-05
AMP_PD	HEXB	Glycosidase	5	74715586	G	C	c.G303C	p.L101L	rs138261300	exonic	synonymous SNV	3	1	0.0007641	0.0001617	3.68061	0.181983	0.543067	24.9451	4.73265	0.178366	0.491922	45.5316	5.641	Likely_benign	0.0001	0	0.0002
AMP_PD	HEXB	Glycosidase	5	74716589	A	C	c.A410C	p.E137A	rs370165925	exonic	nonsynonymous SNV	2	1	0.0005094	0.0001617	2.62767	0.349761	0.346812	19.9089	3.15349	0.348504	0.285745	34.8021	1.757	.	3.285e-05	0	7.349e-05
AMP_PD	HEXB	Glycosidase	5	74716608	A	C	c.A429C	p.Q143H	rs143375202	exonic	nonsynonymous SNV	0	1	0	0.0001617	0.524998	0.693192	0.0213751	12.8946					9.949	Uncertain_significance	.	.	.
AMP_PD	HEXB	Glycosidase	5	74718801	C	T	c.C572T	p.A191V	rs199664693	exonic	nonsynonymous SNV	1	0	0.0002547	0	4.72892	0.341456	0.192536	116.148					14.51	.	3.288e-05	0	4.409e-05
AMP_PD	HEXB	Glycosidase	5	74718802	G	A	c.G573A	p.A191A	rs137915238	exonic	synonymous SNV	1	5	0.0002547	0.0008083	0.429207	0.358731	0.0705014	2.61297	0.314781	0.291516	0.0367471	2.69646	7.462	Conflicting_classifications_of_pathogenicity	0.0003	0	0.0006
AMP_PD	HEXB	Glycosidase	5	74718804	C	T	c.C575T	p.P192L	rs28942073	exonic	nonsynonymous SNV	7	6	0.001783	0.0009699	1.82085	0.264118	0.635993	5.21312	1.84126	0.273182	0.617878	5.48689	18.90	Pathogenic/Likely_pathogenic	0.0005	0	0.0008
AMP_PD	HEXB	Glycosidase	5	74718805	G	A	c.G576A	p.P192P	rs144264311	exonic	synonymous SNV	0	2	0	0.0003233	0.314897	0.455819	0.0151091	6.56292					6.599	Likely_benign	6.573e-05	0	8.821e-05
AMP_PD	HEXB	Glycosidase	5	74718812	A	G	c.A583G	p.I195V	rs77499935	exonic	nonsynonymous SNV	1	0	0.0002547	0	4.72892	0.341456	0.192536	116.148					2.591	Benign	0.0085	0	7.349e-05
AMP_PD	HEXB	Glycosidase	5	74718835	C	T	c.C606T	p.S202S	rs140443258	exonic	synonymous SNV	0	1	0	0.0001617	0.524998	0.693192	0.0213751	12.8946					6.420	Likely_benign	2.629e-05	0	2.939e-05
AMP_PD	HEXB	Glycosidase	5	74718921	A	C	c.A692C	p.Y231S	rs121907982	exonic	nonsynonymous SNV	1	0	0.0002547	0	4.72892	0.341456	0.192536	116.148					16.81	Uncertain_significance	4.596e-05	0	4.41e-05
AMP_PD	HEXB	Glycosidase	5	74721131	G	A	c.G952A	p.A318T	rs121907984	exonic	nonsynonymous SNV	0	1	0	0.0001617	0.524998	0.693192	0.0213751	12.8946					34	Likely_benign|other	0.0003	0	0.0002
AMP_PD	HEXB	Glycosidase	5	74721171	T	C	c.T992C	p.M331T	rs140627230	exonic	nonsynonymous SNV	1	2	0.0002547	0.0003233	0.945172	0.956476	0.124748	7.16123	0.787717	0.845568	0.0713767	8.69327	9.264	Conflicting_classifications_of_pathogenicity	0.0002	0.0014	0.0002
AMP_PD	HGSNAT	.	8	43147034	G	A	c.G205A	p.V69I	rs202001245	exonic	nonsynonymous SNV	1	0	0.0002547	0	4.72892	0.341456	0.192536	116.148					10.71	Conflicting_classifications_of_pathogenicity	0.0002	0	4.414e-05
AMP_PD	HGSNAT	.	8	43158668	A	G	c.A328G	p.I110V	rs138736400	exonic	nonsynonymous SNV	0	1	0	0.0001617	0.524998	0.693192	0.0213751	12.8946					6.632	Uncertain_significance	4.595e-05	0	7.349e-05
AMP_PD	HGSNAT	.	8	43158682	C	T	c.C342T	p.N114N	rs184883937	exonic	synonymous SNV	0	7	0	0.001132	0.104796	0.122564	0.00598162	1.83599					.	Conflicting_classifications_of_pathogenicity	0.0008	0	0.0010
AMP_PD	HGSNAT	.	8	43169225	G	A	c.G616A	p.D206N	rs367799225	exonic	nonsynonymous SNV	2	3	0.0005094	0.000485	1.12541	0.88661	0.221824	5.70973	1.05048	0.956995	0.175368	6.29259	16.52	Uncertain_significance	9.855e-05	0	0.0002
AMP_PD	HGSNAT	HGSNAT_cat	8	43170678	G	A	c.G727A	p.V243M	rs373469974	exonic	nonsynonymous SNV	1	0	0.0002547	0	4.72892	0.341456	0.192536	116.148					12.74	Uncertain_significance	1.314e-05	0	1.47e-05
AMP_PD	HGSNAT	HGSNAT_cat	8	43173718	A	G	c.A826G	p.T276A	rs201952563	exonic	nonsynonymous SNV	1	1	0.0002547	0.0001617	1.5758	0.693794	0.163792	15.1603	1.57594	0.747784	0.0985115	25.2112	21.2	Uncertain_significance	3.287e-05	0	7.351e-05
AMP_PD	HGSNAT	HGSNAT_cat	8	43178107	A	G	c.A885G	p.L295L	rs200637619	exonic	synonymous SNV	1	0	0.0002547	0	4.72892	0.341456	0.192536	116.148					.	Likely_benign	1.969e-05	0	4.41e-05
AMP_PD	HGSNAT	HGSNAT_cat	8	43178167	A	G	c.A945G	p.A315A	rs371569367	exonic	synonymous SNV	0	1	0	0.0001617	0.524998	0.693192	0.0213751	12.8946					9.605	Likely_benign	1.971e-05	0	4.41e-05
AMP_PD	HGSNAT	HGSNAT_cat	8	43178217	A	G	c.A995G	p.N332S	rs374892647	exonic	nonsynonymous SNV	2	0	0.0005094	0	7.88555	0.182617	0.378358	164.347					13.55	Uncertain_significance	3.285e-05	0.0003	5.879e-05
AMP_PD	HGSNAT	LD22376P	8	43191573	C	A	c.C1228A	p.L410M	rs367831580	exonic	nonsynonymous SNV	0	4	0	0.0006466	0.17483	0.24214	0.00940713	3.24917					6.399	Uncertain_significance	9.854e-05	0	0.0002
AMP_PD	HGSNAT	LD22376P	8	43191582	C	T	c.C1237T	p.P413S	rs201346206	exonic	nonsynonymous SNV	2	4	0.0005094	0.0006466	0.875039	0.865708	0.186264	4.1108	0.787608	0.782904	0.14412	4.30423	16.04	Conflicting_classifications_of_pathogenicity	0.0004	0	0.0007
AMP_PD	HGSNAT	LD22376P	8	43196971	C	T	c.C1575T	p.Y525Y	rs371042202	exonic	synonymous SNV	0	1	0	0.0001617	0.524998	0.693192	0.0213751	12.8946					0.754	Conflicting_classifications_of_pathogenicity	0.0001	0	0
AMP_PD	HGSNAT	LD22376P	8	43196978	C	T	c.C1582T	p.R528W	rs200238482	exonic	nonsynonymous SNV	1	0	0.0002547	0	4.72892	0.341456	0.192536	116.148					13.65	Conflicting_classifications_of_pathogenicity	4.601e-05	0.0014	1.47e-05
AMP_PD	HGSNAT	LD22376P	8	43197696	A	C	c.A1654C	p.K552Q	rs73569592	exonic	nonsynonymous SNV	0	1	0	0.0001617	0.524998	0.693192	0.0213751	12.8946					12.12	Benign/Likely_benign	0.0335	0	0.0003
AMP_PD	HGSNAT	LD22376P	8	43197723	C	T	c.C1681T	p.P561S	rs374940094	exonic	nonsynonymous SNV	1	0	0.0002547	0	4.72892	0.341456	0.192536	116.148					25.4	.	1.315e-05	0	2.94e-05
AMP_PD	HGSNAT	LD22376P	8	43197919	G	C	c.G1780C	p.G594R	rs148632988	exonic	nonsynonymous SNV	46	50	0.01172	0.008083	1.4615	0.0645823	0.977294	2.18562	1.46039	0.0664998	0.974541	2.18844	9.728	Benign/Likely_benign	0.0063	0	0.0105
AMP_PD	HGSNAT	LD22376P	8	43199413	C	T	c.C1839T	p.V613V	rs200678234	exonic	synonymous SNV	0	1	0	0.0001617	0.524998	0.693192	0.0213751	12.8946					.	Likely_benign	0.0007	0	0.0001
AMP_PD	HGSNAT	LD22376P	8	43199501	G	A	c.G1927A	p.V643I	rs73675469	exonic	nonsynonymous SNV	1	1	0.0002547	0.0001617	1.5758	0.693794	0.163792	15.1603	1.57594	0.747784	0.0985115	25.2112	0.005	Benign	0.0233	0	0.0002
AMP_PD	HGSNAT	LD22376P	8	43199504	G	A	c.G1930A	p.A644T	rs112029032	exonic	nonsynonymous SNV	31	40	0.007896	0.006466	1.22895	0.389031	0.768787	1.96455	1.22468	0.400448	0.763552	1.96428	14.98	Conflicting_classifications_of_pathogenicity	0.0035	0.0089	0.0056
AMP_PD	HGSNAT	LD22376P	8	43199541	A	G	c.A1967G	p.Y656C	rs192857413	exonic	nonsynonymous SNV	1	7	0.0002547	0.001132	0.314548	0.196196	0.0544425	1.81733	0.224698	0.162695	0.0276234	1.82776	21.8	Conflicting_classifications_of_pathogenicity	0.0008	0	0.0003
AMP_PD	HGSNAT	LD22376P	8	43199546	A	C	c.A1972C	p.K658Q	rs185367976	exonic	nonsynonymous SNV	1	0	0.0002547	0	4.72892	0.341456	0.192536	116.148					26.1	Uncertain_significance	2.627e-05	0	4.41e-05
AMP_PD	HYAL1	HYALURONIDASE	3	50300501	C	G	c.G1290C	p.E430D	rs147678727	exonic	nonsynonymous SNV	2	4	0.0005094	0.0006466	0.875039	0.865708	0.186264	4.1108	0.787608	0.782904	0.14412	4.30423	14.00	Uncertain_significance	0.0005	0	0.0007
AMP_PD	HYAL1	HYALURONIDASE	3	50300590	G	A	c.C1201T	p.R401W	rs202067357	exonic	nonsynonymous SNV	1	2	0.0002547	0.0003233	0.945172	0.956476	0.124748	7.16123	0.787717	0.845568	0.0713767	8.69327	13.41	Uncertain_significance	0.0001	0	0.0001
AMP_PD	HYAL1	HYALURONIDASE	3	50300616	G	A	c.C1175T	p.T392M	rs117179004	exonic	nonsynonymous SNV	1	0	0.0002547	0	4.72892	0.341456	0.192536	116.148					13.97	Benign	0.0029	0	0.0001
AMP_PD	HYAL1	HYALURONIDASE	3	50300750	G	A	c.C1041T	p.F347F	rs377105091	exonic	synonymous SNV	2	1	0.0005094	0.0001617	2.62767	0.349761	0.346812	19.9089	3.15349	0.348504	0.285745	34.8021	.	Conflicting_classifications_of_pathogenicity	0.0001	0	0.0002
AMP_PD	HYAL1	HYALURONIDASE	3	50302155	C	T	c.G802A	p.E268K	rs104893743	exonic	nonsynonymous SNV	0	1	0	0.0001617	0.524998	0.693192	0.0213751	12.8946					24.7	Uncertain_significance	1.313e-05	0	1.47e-05
AMP_PD	HYAL1	HYALURONIDASE	3	50302212	G	A	c.C745T	p.P249S	rs138951582	exonic	nonsynonymous SNV	0	2	0	0.0003233	0.314897	0.455819	0.0151091	6.56292					10.93	Benign	0.0010	0	0.0001
AMP_PD	HYAL1	HYALURONIDASE	3	50302223	C	T	c.G734A	p.S245N	rs376502179	exonic	nonsynonymous SNV	1	0	0.0002547	0	4.72892	0.341456	0.192536	116.148					16.09	Uncertain_significance	1.971e-05	0	4.41e-05
AMP_PD	HYAL1	HYALURONIDASE	3	50302278	C	T	c.G679A	p.A227T	rs143176318	exonic	nonsynonymous SNV	3	5	0.0007641	0.0008083	1.0025	0.997084	0.262142	3.83386	0.945306	0.938657	0.225655	3.96004	1.207	Uncertain_significance	0.0008	0	0.0014
AMP_PD	HYAL1	HYALURONIDASE	3	50302352	T	C	c.A605G	p.Y202C	rs199678542	exonic	nonsynonymous SNV	0	3	0	0.000485	0.224854	0.323698	0.0116077	4.35566					23.9	Uncertain_significance	6.567e-05	0	0.0001
AMP_PD	HYAL1	HYALURONIDASE	3	50302368	C	T	c.G589A	p.G197S	rs202165326	exonic	nonsynonymous SNV	0	1	0	0.0001617	0.524998	0.693192	0.0213751	12.8946					29.8	.	1.314e-05	0	1.47e-05
AMP_PD	HYAL1	HYALURONIDASE	3	50302386	G	A	c.C571T	p.R191W	rs143791794	exonic	nonsynonymous SNV	1	0	0.0002547	0	4.72892	0.341456	0.192536	116.148					10.25	.	3.282e-05	0	5.88e-05
AMP_PD	HYAL1	HYALURONIDASE	3	50302514	C	G	c.G443C	p.R148P	rs144539557	exonic	nonsynonymous SNV	0	2	0	0.0003233	0.314897	0.455819	0.0151091	6.56292					18.64	.	3.285e-05	0	7.349e-05
AMP_PD	HYAL1	HYALURONIDASE	3	50302551	G	A	c.C406T	p.R136C	rs144099069	exonic	nonsynonymous SNV	1	0	0.0002547	0	4.72892	0.341456	0.192536	116.148					22.0	Uncertain_significance	7.221e-05	0	0.0001
AMP_PD	HYAL1	HYALURONIDASE	3	50302573	G	A	c.C384T	p.I128I	rs116097974	exonic	synonymous SNV	0	2	0	0.0003233	0.314897	0.455819	0.0151091	6.56292					.	Benign	0.0097	0	8.821e-05
AMP_PD	HYAL1	HYALURONIDASE	3	50302687	C	G	c.G270C	p.E90D	rs74342080	exonic	nonsynonymous SNV	0	1	0	0.0001617	0.524998	0.693192	0.0213751	12.8946					9.925	Benign/Likely_benign	0.0097	0	7.35e-05
AMP_PD	HYAL1	HYALURONIDASE	3	50302802	T	C	c.A155G	p.D52G	rs373151677	exonic	nonsynonymous SNV	0	3	0	0.000485	0.224854	0.323698	0.0116077	4.35566					23.5	Uncertain_significance	4.6e-05	0	7.351e-05
AMP_PD	HYAL1	HYALURONIDASE	3	50302807	G	A	c.C150T	p.D50D	rs377272298	exonic	synonymous SNV	0	1	0	0.0001617	0.524998	0.693192	0.0213751	12.8946					.	Likely_benign	4.599e-05	0.0003	5.88e-05
AMP_PD	HYAL1	HYALURONIDASE	3	50302908	C	G	c.G49C	p.D17H	rs148307635	exonic	nonsynonymous SNV	1	2	0.0002547	0.0003233	0.945172	0.956476	0.124748	7.16123	0.787717	0.845568	0.0713767	8.69327	15.89	Uncertain_significance	0.0001	0	0.0002
AMP_PD	HYAL1	HYALURONIDASE	3	50302909	G	A	c.C48T	p.L16L	rs377440947	exonic	synonymous SNV	1	0	0.0002547	0	4.72892	0.341456	0.192536	116.148					.	Likely_benign	1.314e-05	0	2.94e-05
AMP_PD	MAN2B1	Glyco_hydro_38_C	19	12646683	C	T	c.G2970A	p.T990T	rs148945108	exonic	synonymous SNV	3	3	0.0007641	0.000485	1.57638	0.54741	0.357876	6.9437	1.57653	0.577399	0.317872	7.81903	.	Conflicting_classifications_of_pathogenicity	0.0002	0.0029	0.0002
AMP_PD	MAN2B1	Glyco_hydro_38_C	19	12646711	G	A	c.C2942T	p.P981L	rs376856949	exonic	nonsynonymous SNV	1	0	0.0002547	0	4.72892	0.341456	0.192536	116.148					10.63	Uncertain_significance	3.284e-05	0	5.882e-05
AMP_PD	MAN2B1	Glyco_hydro_38_C	19	12647270	G	A	c.C2883T	p.R961R	rs142797984	exonic	synonymous SNV	1	0	0.0002547	0	4.72892	0.341456	0.192536	116.148					.	Conflicting_classifications_of_pathogenicity	7.225e-05	0	0.0001
AMP_PD	MAN2B1	Glyco_hydro_38_C	19	12647291	C	G	c.G2862C	p.T954T	rs148108322	exonic	synonymous SNV	12	39	0.003057	0.006307	0.495318	0.031061	0.261544	0.938048	0.481646	0.0274866	0.251565	0.922161	.	Conflicting_classifications_of_pathogenicity	0.0024	0.0089	0.0036
AMP_PD	MAN2B1	Glyco_hydro_38_C	19	12647307	C	T	c.G2846A	p.R949H	rs139041112	exonic	nonsynonymous SNV	0	4	0	0.0006466	0.17483	0.24214	0.00940713	3.24917					13.59	Uncertain_significance	0.0004	0.0003	0.0005
AMP_PD	MAN2B1	Glyco_hydro_38_C	19	12647497	G	A	c.C2763T	p.A921A	rs150866794	exonic	synonymous SNV	1	2	0.0002547	0.0003233	0.945172	0.956476	0.124748	7.16123	0.787717	0.845568	0.0713767	8.69327	.	Likely_benign	0.0002	0	0.0003
AMP_PD	MAN2B1	Glyco_hydro_38_C	19	12647532	C	T	c.G2728A	p.E910K	rs139366493	exonic	nonsynonymous SNV	2	1	0.0005094	0.0001617	2.62767	0.349761	0.346812	19.9089	3.15349	0.348504	0.285745	34.8021	6.414	Uncertain_significance	0.0001	0	0.0002
AMP_PD	MAN2B1	Glyco_hydro_38_C	19	12647562	G	T	c.C2698A	p.H900N	rs200033151	exonic	nonsynonymous SNV	1	1	0.0002547	0.0001617	1.5758	0.693794	0.163792	15.1603	1.57594	0.747784	0.0985115	25.2112	16.87	Uncertain_significance	0.0003	0	0.0007
AMP_PD	MAN2B1	Glyco_hydro_38_C	19	12648214	G	A	c.C2622T	p.G874G	rs368834616	exonic	synonymous SNV	0	1	0	0.0001617	0.524998	0.693192	0.0213751	12.8946					.	Conflicting_classifications_of_pathogenicity	0.0005	0	0
AMP_PD	MAN2B1	Glyco_hydro_38_C	19	12648277	G	C	c.C2559G	p.A853A	rs10410289	exonic	synonymous SNV	3	0	0.0007641	0	11.0454	0.112175	0.5702	213.961					.	Benign	0.0099	0	0.0004
AMP_PD	MAN2B1	Glyco_hydro_38_C	19	12648333	C	G	c.G2503C	p.A835P	rs140281123	exonic	nonsynonymous SNV	1	0	0.0002547	0	4.72892	0.341456	0.192536	116.148					16.28	Uncertain_significance	0.0001	0	0.0003
AMP_PD	MAN2B1	Glyco_hydro_38_C	19	12648338	G	A	c.C2498T	p.S833L	rs199967717	exonic	nonsynonymous SNV	0	3	0	0.000485	0.224854	0.323698	0.0116077	4.35566					11.92	Conflicting_classifications_of_pathogenicity	0.0003	0	0.0005
AMP_PD	MAN2B1	Glyco_hydro_38_C	19	12649141	G	A	c.C2428T	p.L810F	rs367852398	exonic	nonsynonymous SNV	1	1	0.0002547	0.0001617	1.5758	0.693794	0.163792	15.1603	1.57594	0.747784	0.0985115	25.2112	21.0	Uncertain_significance	3.286e-05	0	5.88e-05
AMP_PD	MAN2B1	Glyco_hydro_38_C	19	12649146	A	G	c.T2423C	p.L808P	rs80338681	exonic	nonsynonymous SNV	2	0	0.0005094	0	7.88555	0.182617	0.378358	164.347					19.57	Pathogenic/Likely_pathogenic	5.258e-05	0	8.82e-05
AMP_PD	MAN2B1	Glyco_hydro_38_C	19	12649171	C	A	c.G2398T	p.G800C	rs142702682	exonic	nonsynonymous SNV	2	0	0.0005094	0	7.88555	0.182617	0.378358	164.347					23.4	Uncertain_significance	0.0003	0	0.0005
AMP_PD	MAN2B1	Glyco_hydro_38_C	19	12649355	G	A	c.C2338T	p.R780W	rs201600797	exonic	nonsynonymous SNV	0	1	0	0.0001617	0.524998	0.693192	0.0213751	12.8946					22.1	Uncertain_significance	2.632e-05	0.0006	2.941e-05
AMP_PD	MAN2B1	Glyco_hydro_38_C	19	12649920	C	T	c.G2257A	p.E753K	rs141212446	exonic	nonsynonymous SNV	11	15	0.002802	0.002425	1.16981	0.687777	0.544391	2.51372	1.15635	0.715118	0.530025	2.52281	0.381	Conflicting_classifications_of_pathogenicity	0.0013	0.0035	0.0023
AMP_PD	MAN2B1	Glyco_hydro_38_C	19	12650108	C	T	c.G2158A	p.V720M	rs148134639	exonic	nonsynonymous SNV	0	2	0	0.0003233	0.314897	0.455819	0.0151091	6.56292					14.68	Uncertain_significance	0.0001	0	0.0002
AMP_PD	MAN2B1	Glyco_hydro_38_C	19	12650147	G	A	c.C2119T	p.R707W	rs150533763	exonic	nonsynonymous SNV	2	0	0.0005094	0	7.88555	0.182617	0.378358	164.347					14.88	Conflicting_classifications_of_pathogenicity	0.0001	0	5.882e-05
AMP_PD	MAN2B1	Glyco_hydro_38_C	19	12652193	G	A	c.C2003T	p.P668L	rs75029862	exonic	nonsynonymous SNV	3	0	0.0007641	0	11.0454	0.112175	0.5702	213.961					21.2	Benign/Likely_benign	0.0051	0.0009	0.0002
AMP_PD	MAN2B1	Glyco_hydro_38_C	19	12652238	T	C	c.A1958G	p.D653G	rs191035238	exonic	nonsynonymous SNV	1	1	0.0002547	0.0001617	1.5758	0.693794	0.163792	15.1603	1.57594	0.747784	0.0985115	25.2112	12.00	Uncertain_significance	0.0001	0	0.0002
AMP_PD	MAN2B1	Glyco_hydro_38_C	19	12652264	G	A	c.C1932T	p.N644N	rs34853569	exonic	synonymous SNV	1	0	0.0002547	0	4.72892	0.341456	0.192536	116.148					0.018	Benign	0.0105	0	0.0003
AMP_PD	MAN2B1	Glyco_hydro_38_C	19	12655693	C	G	c.1827+1G>C;NM_000528		rs80338677	exonic	.	0	1	0	0.0001617	0.524998	0.693192	0.0213751	12.8946					15.43	Pathogenic	7.889e-05	0	0.0002
AMP_PD	MAN2B1	Glyco_hydro_38_C	19	12655702	C	T	c.G1819A	p.E607K	rs145062583	exonic	nonsynonymous SNV	1	2	0.0002547	0.0003233	0.945172	0.956476	0.124748	7.16123	0.787717	0.845568	0.0713767	8.69327	12.48	Conflicting_classifications_of_pathogenicity	0.0013	0	0.0012
AMP_PD	MAN2B1	Glyco_hydro_38_cen	19	12655860	G	A	c.C1661T	p.S554L	rs376719984	exonic	nonsynonymous SNV	0	1	0	0.0001617	0.524998	0.693192	0.0213751	12.8946					9.790	.	6.574e-06	0	1.47e-05
AMP_PD	MAN2B1	Glyco_hydro_38_cen	19	12655864	T	C	c.A1657G	p.S553G	rs373101689	exonic	nonsynonymous SNV	1	0	0.0002547	0	4.72892	0.341456	0.192536	116.148					12.04	Uncertain_significance	3.293e-05	0	7.355e-05
AMP_PD	MAN2B1	Glyco_hydro_38_cen	19	12656634	C	T	c.G1578A	p.R526R	rs149613968	exonic	synonymous SNV	26	43	0.006623	0.006951	0.959149	0.866509	0.589758	1.5599	0.952084	0.844365	0.583131	1.55448	12.11	Benign/Likely_benign	0.0032	0.0199	0.0043
AMP_PD	MAN2B1	Glyco_hydro_38_cen	19	12656955	C	A	c.G1518T	p.A506A	rs143318498	exonic	synonymous SNV	2	5	0.0005094	0.0008083	0.715709	0.661245	0.16032	3.1951	0.629883	0.580858	0.122083	3.24985	13.74	Conflicting_classifications_of_pathogenicity	0.0007	0	0.0014
AMP_PD	MAN2B1	Glyco_hydro_38_cen	19	12656994	T	C	c.A1479G	p.Q493Q	rs200174885	exonic	synonymous SNV	1	0	0.0002547	0	4.72892	0.341456	0.192536	116.148					1.960	.	3.285e-05	0	5.88e-05
AMP_PD	MAN2B1	Glyco_hydro_38_cen	19	12657039	C	A	c.G1434T	p.A478A	rs139435774	exonic	synonymous SNV	4	4	0.001019	0.0006468	1.57668	0.495024	0.426317	5.83114	1.57682	0.51989	0.393895	6.31229	4.819	Conflicting_classifications_of_pathogenicity	0.0006	0	0.0010
AMP_PD	MAN2B1	Glyco_hydro_38_cen	19	12658063	T	C	c.A1306G	p.N436D	rs370036738	exonic	nonsynonymous SNV	0	1	0	0.0001617	0.524998	0.693192	0.0213751	12.8946					14.79	Uncertain_significance	1.322e-05	0	2.946e-05
AMP_PD	MAN2B1	Glyco_hydro_38_cen	19	12658099	C	A	c.G1270T	p.V424L	rs141650075	exonic	nonsynonymous SNV	0	2	0	0.0003233	0.314897	0.455819	0.0151091	6.56292					9.402	Uncertain_significance	4.602e-05	0	5.881e-05
AMP_PD	MAN2B1	Glyco_hydro_38_cen	19	12658296	C	T	c.G1155A	p.Q385Q	rs112829030	exonic	synonymous SNV	2	10	0.0005094	0.001617	0.374288	0.162932	0.0941182	1.48847	0.314431	0.135534	0.0688205	1.43659	.	Conflicting_classifications_of_pathogenicity	0.0006	0.0153	0.0005
AMP_PD	MAN2B1	Glyco_hydro_38_N	19	12658469	G	C	c.C1065G	p.P355P	rs117880912	exonic	synonymous SNV	23	41	0.005858	0.00663	0.890762	0.656126	0.53533	1.48218	0.882525	0.633544	0.527956	1.47522	.	Benign/Likely_benign	0.0036	0.0230	0.0038
AMP_PD	MAN2B1	Glyco_hydro_38_N	19	12661364	G	A	c.C922T	p.R308C	rs185112259	exonic	nonsynonymous SNV	0	1	0	0.0001617	0.524998	0.693192	0.0213751	12.8946					17.57	Uncertain_significance	0.0001	0	2.94e-05
AMP_PD	MAN2B1	Glyco_hydro_38_N	19	12661373	G	A	c.C913T	p.R305W	rs202100368	exonic	nonsynonymous SNV	1	1	0.0002547	0.0001617	1.5758	0.693794	0.163792	15.1603	1.57594	0.747784	0.0985115	25.2112	18.04	Uncertain_significance	8.535e-05	0	8.819e-05
AMP_PD	MAN2B1	Glyco_hydro_38_N	19	12663371	G	A	c.C855T	p.P285P	rs139218045	exonic	synonymous SNV	0	1	0	0.0001617	0.524998	0.693192	0.0213751	12.8946					.	Conflicting_classifications_of_pathogenicity	6.574e-06	0	1.47e-05
AMP_PD	MAN2B1	Glyco_hydro_38_N	19	12663382	G	A	c.C844T	p.P282S	rs45576136	exonic	nonsynonymous SNV	10	30	0.002548	0.00485	0.539876	0.085951	0.267133	1.09109	0.522785	0.076617	0.254992	1.07182	15.15	Conflicting_classifications_of_pathogenicity	0.0028	0.0012	0.0042
AMP_PD	MAN2B1	Glyco_hydro_38_N	19	12663437	C	T	c.G789A	p.P263P	rs149484019	exonic	synonymous SNV	1	0	0.0002547	0	4.72892	0.341456	0.192536	116.148					.	Likely_benign	0.0001	0.0014	8.82e-05
AMP_PD	MAN2B1	Glyco_hydro_38_N	19	12663719	G	A	c.C747T	p.T249T	rs61737536	exonic	synonymous SNV	1	3	0.0002547	0.000485	0.674904	0.687156	0.0995809	4.57413	0.524975	0.576915	0.054567	5.05064	.	Benign	0.0502	0	0.0005
AMP_PD	MAN2B1	Glyco_hydro_38_N	19	12663722	C	T	c.G744A	p.P248P	rs3745649	exonic	synonymous SNV	0	3	0	0.000485	0.224854	0.323698	0.0116077	4.35566					.	Conflicting_classifications_of_pathogenicity	0.0001	0	0.0003
AMP_PD	MAN2B1	Glyco_hydro_38_N	19	12663723	G	A	c.C743T	p.P248L	rs117843968	exonic	nonsynonymous SNV	18	19	0.004585	0.003071	1.49927	0.213921	0.791617	2.83953	1.49728	0.221529	0.78386	2.86001	20.4	Conflicting_classifications_of_pathogenicity	0.0023	0.0012	0.0041
AMP_PD	MAN2B1	Glyco_hydro_38_N	19	12663748	G	A	c.C718T	p.R240W	rs201448121	exonic	nonsynonymous SNV	0	2	0	0.0003233	0.314897	0.455819	0.0151091	6.56292					15.58	Uncertain_significance	0.0002	0	0.0002
AMP_PD	MAN2B1	Glyco_hydro_38_N	19	12664828	G	A	c.C594T	p.F198F	rs371341958	exonic	synonymous SNV	0	1	0	0.0001617	0.524998	0.693192	0.0213751	12.8946					.	Benign	0.0005	0	0.0002
AMP_PD	MAN2B1	Glyco_hydro_38_N	19	12664948	G	A	c.C474T	p.N158N	rs146331898	exonic	synonymous SNV	2	1	0.0005094	0.0001617	2.62767	0.349761	0.346812	19.9089	3.15349	0.348504	0.285745	34.8021	.	Likely_benign	8.539e-05	0	0.0002
AMP_PD	MAN2B1	Glyco_hydro_38_N	19	12664967	T	C	c.A455G	p.N152S	rs200164758	exonic	nonsynonymous SNV	0	1	0	0.0001617	0.524998	0.693192	0.0213751	12.8946					20.7	Conflicting_classifications_of_pathogenicity	0.0008	0	0.0002
AMP_PD	MAN2B1	Glyco_hydro_38_N	19	12665370	G	T	c.C418A	p.R140R	rs370803545	exonic	synonymous SNV	1	1	0.0002547	0.0001617	1.5758	0.693794	0.163792	15.1603	1.57594	0.747784	0.0985115	25.2112	.	Likely_benign	8.543e-05	0	0.0002
AMP_PD	MAN2B1	Glyco_hydro_38_N	19	12665434	G	A	c.C354T	p.Y118Y	rs150012768	exonic	synonymous SNV	0	2	0	0.0003233	0.314897	0.455819	0.0151091	6.56292					.	Likely_benign	6.578e-06	0	1.471e-05
AMP_PD	MAN2B1	.	19	12666567	G	A	c.C135T	p.A45A	rs200413076	exonic	synonymous SNV	0	1	0	0.0001617	0.524998	0.693192	0.0213751	12.8946					.	Benign/Likely_benign	0.0006	0	8.821e-05
AMP_PD	MAN2B1	.	19	12666683	C	G	c.G19C	p.A7P	rs199673719	exonic	nonsynonymous SNV	1	1	0.0002547	0.0001617	1.5758	0.693794	0.163792	15.1603	1.57594	0.747784	0.0985115	25.2112	12.31	Uncertain_significance	0.0001	0.0003	0.0001
AMP_PD	MANBA	.	4	102632157	G	T	c.C2540A	p.T847N	rs376012848	exonic	nonsynonymous SNV	1	0	0.0002547	0	4.72892	0.341456	0.192536	116.148					10.24	Uncertain_significance	2.628e-05	0	4.409e-05
AMP_PD	MANBA	.	4	102632224	C	A	c.G2473T	p.A825S	rs182869272	exonic	nonsynonymous SNV	0	1	0	0.0001617	0.524998	0.693192	0.0213751	12.8946					21.4	Benign	0.0001	0	1.47e-05
AMP_PD	MANBA	.	4	102632226	A	T	c.T2471A	p.V824D	rs371962590	exonic	nonsynonymous SNV	1	0	0.0002547	0	4.72892	0.341456	0.192536	116.148					17.26	Uncertain_significance	1.972e-05	0	4.41e-05
AMP_PD	MANBA	.	4	102632275	T	C	c.A2422G	p.I808V	rs369603980	exonic	nonsynonymous SNV	1	1	0.0002547	0.0001617	1.5758	0.693794	0.163792	15.1603	1.57594	0.747784	0.0985115	25.2112	6.297	.	1.501e-05	0	1.594e-05
AMP_PD	MANBA	Mannosidase_ig	4	102634825	G	A	c.C2378T	p.P793L	rs376410219	exonic	nonsynonymous SNV	1	0	0.0002547	0	4.72892	0.341456	0.192536	116.148					0.014	Uncertain_significance	3.943e-05	0	1.47e-05
AMP_PD	MANBA	Mannosidase_ig	4	102634852	G	C	c.C2351G	p.P784R	rs116340501	exonic	nonsynonymous SNV	0	2	0	0.0003233	0.314897	0.455819	0.0151091	6.56292					16.72	Benign/Likely_benign	0.0106	0	0.0001
AMP_PD	MANBA	Mannosidase_ig	4	102634892	C	A	c.G2311T	p.V771F	rs201779762	exonic	nonsynonymous SNV	2	1	0.0005094	0.0001617	2.62767	0.349761	0.346812	19.9089	3.15349	0.348504	0.285745	34.8021	8.791	Conflicting_classifications_of_pathogenicity	7.227e-05	0.0029	1.47e-05
AMP_PD	MANBA	Mannosidase_ig	4	102634907	G	A	c.C2296T	p.R766W	rs147428514	exonic	nonsynonymous SNV	1	1	0.0002547	0.0001617	1.5758	0.693794	0.163792	15.1603	1.57594	0.747784	0.0985115	25.2112	16.37	Uncertain_significance	0.0003	0	0.0002
AMP_PD	MANBA	Mannosidase_ig	4	102634996	G	A	c.C2207T	p.T736I	rs202100945	exonic	nonsynonymous SNV	0	1	0	0.0001617	0.524998	0.693192	0.0213751	12.8946					10.49	Uncertain_significance	1.313e-05	0	1.47e-05
AMP_PD	MANBA	Mannosidase_ig	4	102635002	C	T	c.G2201A	p.R734H	rs143630504	exonic	nonsynonymous SNV	1	0	0.0002547	0	4.72892	0.341456	0.192536	116.148					3.190	Uncertain_significance	4.595e-05	0	2.94e-05
AMP_PD	MANBA	Mannosidase_ig	4	102635012	C	T	c.G2191A	p.V731M	rs150554352	exonic	nonsynonymous SNV	1	5	0.0002547	0.0008083	0.429207	0.358731	0.0705014	2.61297	0.314781	0.291516	0.0367471	2.69646	15.89	Conflicting_classifications_of_pathogenicity	0.0019	0	0.0018
AMP_PD	MANBA	Mannosidase_ig	4	102635886	C	T	c.G2136A	p.S712S	rs149687835	exonic	synonymous SNV	2	0	0.0005094	0	7.88555	0.182617	0.378358	164.347					.	Benign/Likely_benign	0.0023	0.0012	0.0003
AMP_PD	MANBA	Glycosidases	4	102639806	G	A	c.C1921T	p.R641C	rs140692906	exonic	nonsynonymous SNV	1	2	0.0002547	0.0003233	0.945172	0.956476	0.124748	7.16123	0.787717	0.845568	0.0713767	8.69327	17.21	Conflicting_classifications_of_pathogenicity	0.0002	0.0032	0.0002
AMP_PD	MANBA	Glycosidases	4	102639823	T	C	c.A1904G	p.E635G	rs151080837	exonic	nonsynonymous SNV	0	1	0	0.0001617	0.524998	0.693192	0.0213751	12.8946					27.4	Uncertain_significance	4.6e-05	0	0.0001
AMP_PD	MANBA	Glycosidases	4	102650642	G	A	c.C1764T	p.H588H	rs370804078	exonic	synonymous SNV	0	1	0	0.0001617	0.524998	0.693192	0.0213751	12.8946					.	Likely_benign	2.626e-05	0	2.94e-05
AMP_PD	MANBA	Glycosidases	4	102657704	G	A	c.C1682T	p.P561L	rs147023714	exonic	nonsynonymous SNV	2	2	0.0005094	0.0003233	1.57609	0.611186	0.272793	9.10603	1.57624	0.649217	0.221845	11.1994	27.3	Uncertain_significance	0.0002	0	0.0003
AMP_PD	MANBA	Glycosidases	4	102657887	C	T	c.G1499A	p.R500H	rs147542645	exonic	nonsynonymous SNV	1	1	0.0002547	0.0001617	1.5758	0.693794	0.163792	15.1603	1.57594	0.747784	0.0985115	25.2112	29.6	Conflicting_classifications_of_pathogenicity	0.0001	0	0.0003
AMP_PD	MANBA	Glycosidases	4	102664688	C	A	c.G1482T	p.L494L	rs74718667	exonic	synonymous SNV	1	1	0.0002547	0.0001617	1.5758	0.693794	0.163792	15.1603	1.57594	0.747784	0.0985115	25.2112	.	Benign	0.0215	0	8.821e-05
AMP_PD	MANBA	Glycosidases	4	102664731	T	C	c.A1439G	p.D480G	rs201830848	exonic	nonsynonymous SNV	1	0	0.0002547	0	4.72892	0.341456	0.192536	116.148					21.6	Uncertain_significance	1.97e-05	0	4.409e-05
AMP_PD	MANBA	Glycosidases	4	102664853	C	A	c.1318-1G>T		rs374545788	splicing	.	0	1	0	0.0001617	0.524998	0.693192	0.0213751	12.8946					22.9	Likely_pathogenic	6.574e-06	0	1.47e-05
AMP_PD	MANBA	Glycosidases	4	102668978	T	C	c.A1302G	p.A434A	rs376135201	exonic	synonymous SNV	0	1	0	0.0001617	0.524998	0.693192	0.0213751	12.8946					.	Likely_benign	0.0001	0	0.0002
AMP_PD	MANBA	IG like	4	102690614	T	C	c.A831G	p.L277L	rs17033168	exonic	synonymous SNV	7	8	0.001783	0.001293	1.39152	0.510281	0.520399	3.72083	1.38005	0.534321	0.499645	3.81178	.	Benign	0.0398	0.0012	0.0013
AMP_PD	MANBA	IG like	4	102690638	T	C	c.A807G	p.Q269Q	rs151274894	exonic	synonymous SNV	1	1	0.0002547	0.0001617	1.5758	0.693794	0.163792	15.1603	1.57594	0.747784	0.0985115	25.2112	.	Likely_benign	5.258e-05	0	0.0001
AMP_PD	MANBA	Galactose-binding like	4	102722889	A	G	c.T531C	p.H177H	rs149902075	exonic	synonymous SNV	1	3	0.0002547	0.000485	0.674904	0.687156	0.0995809	4.57413	0.524975	0.576915	0.054567	5.05064	.	Conflicting_classifications_of_pathogenicity	0.0006	0.0003	0.0011
AMP_PD	MTR;MT1HL1	.	1	236974017	G	A	.		rs12031711	intergenic	.	7	28	0.001783	0.004526	0.412323	0.0312841	0.184093	0.923501	0.391743	0.0269311	0.170787	0.898564	.	.	0.0845	0.0052	0.0038
AMP_PD	MTR;MT1HL1	.	1	236974382	A	G	.		rs149093657	intergenic	.	38	56	0.009679	0.009053	1.07494	0.731979	0.710848	1.62552	1.07056	0.747968	0.706311	1.62265	.	.	0.0061	0.0086	0.0091
AMP_PD	MTR;MT1HL1	.	1	236975047	C	T	.		rs6672975	intergenic	.	6	26	0.001528	0.004203	0.384371	0.029278	0.162689	0.908117	0.36166	0.0250249	0.14859	0.880262	.	.	0.0805	0.0052	0.0037
AMP_PD	MTR;MT1HL1	.	1	236975069	G	A	.		rs12073584	intergenic	.	1	2	0.0002547	0.0003233	0.945172	0.956476	0.124748	7.16123	0.787717	0.845568	0.0713767	8.69327	.	.	0.0162	0.0009	0.0003
AMP_PD	MTR;MT1HL1	.	1	236975106	C	T	.		rs12084069	intergenic	.	2	3	0.0005094	0.000485	1.12541	0.88661	0.221824	5.70973	1.05048	0.956995	0.175368	6.29259	.	.	0.0428	0.0012	0.0007
AMP_PD	MTR;MT1HL1	.	1	236975317	G	C	.		rs369103338	intergenic	.	6	14	0.001528	0.002263	0.705219	0.46021	0.279108	1.78187	0.674283	0.420092	0.25868	1.75761	.	.	0.0012	0.0060	0.0010
AMP_PD	MTR;MT1HL1	.	1	236975662	C	T	.		rs189125124	intergenic	.	4	10	0.001019	0.001617	0.674407	0.485037	0.223195	2.03779	0.629505	0.434579	0.197157	2.00995	.	.	0.0006	0	0.0010
AMP_PD	MTR;MT1HL1	.	1	236975699	G	T	.		rs181116312	intergenic	.	1	8	0.0002547	0.001293	0.277452	0.147916	0.0488582	1.57558	0.196547	0.125216	0.0245629	1.57273	.	.	0.0006	0.0020	0.0005
AMP_PD	MTR;MT1HL1	.	1	236975925	A	G	.		rs180771920	intergenic	.	0	2	0	0.0003233	0.314897	0.455819	0.0151091	6.56292					.	.	0.0002	0	0.0004
AMP_PD	MTR;MT1HL1	.	1	236976065	T	A	.		rs186105747	intergenic	.	1	0	0.0002547	0	4.72892	0.341456	0.192536	116.148					.	.	6.57e-06	0	1.471e-05
AMP_PD	MTR;MT1HL1	.	1	236976077	A	G	.		rs191829420	intergenic	.	7	12	0.001783	0.00194	0.945004	0.902717	0.381508	2.34079	0.918839	0.859	0.361125	2.33788	.	.	0.0018	0	0.0030
AMP_PD	MTR;MT1HL1	.	1	236976463	G	A	.		rs112784026	intergenic	.	1	1	0.0002547	0.0001617	1.5758	0.693794	0.163792	15.1603	1.57594	0.747784	0.0985115	25.2112	.	.	0.0152	0.0006	0.0002
AMP_PD	MTR;MT1HL1	.	1	236976736	C	T	.		rs12085861	intergenic	.	1	3	0.0002547	0.000485	0.674904	0.687156	0.0995809	4.57413	0.524975	0.576915	0.054567	5.05064	.	.	0.0246	0.0009	0.0004
AMP_PD	MTR;MT1HL1	.	1	236977055	G	A	.		rs12076402	intergenic	.	7	28	0.001783	0.004526	0.412323	0.0312841	0.184093	0.923501	0.391743	0.0269311	0.170787	0.898564	.	.	0.0840	0.0052	0.0038
AMP_PD	MTR;MT1HL1	.	1	236977095	G	A	.		rs369730405	intergenic	.	0	1	0	0.0001617	0.524998	0.693192	0.0213751	12.8946					.	.	0.0001	0	0
AMP_PD	MTR;MT1HL1	.	1	236977101	C	T	.		rs190737114	intergenic	.	2	2	0.0005094	0.0003233	1.57609	0.611186	0.272793	9.10603	1.57624	0.649217	0.221845	11.1994	.	.	0.0001	0	0.0002
AMP_PD	MTR;MT1HL1	.	1	236977134	C	T	.		rs201941875	intergenic	.	0	1	0	0.0001617	0.524998	0.693192	0.0213751	12.8946					.	.	1.317e-05	0	1.471e-05
AMP_PD	MTR;MT1HL1	.	1	236977344	C	T	.		rs149719552	intergenic	.	4	14	0.001019	0.002263	0.48773	0.183962	0.169118	1.4066	0.449063	0.158457	0.1476	1.36625	.	.	0.0005	0.0061	0.0004
AMP_PD	MTR;MT1HL1	.	1	236977364	A	G	.		rs12071979	intergenic	.	3	5	0.0007641	0.0008083	1.0025	0.997084	0.262142	3.83386	0.945306	0.938657	0.225655	3.96004	.	.	0.0462	0.0012	0.0007
AMP_PD	MTR;MT1HL1	.	1	236977389	C	T	.		rs187039890	intergenic	.	19	15	0.00484	0.002425	1.99175	0.043646	1.01982	3.88995	2.00556	0.0446645	1.01671	3.95616	.	.	0.0021	0	0.0038
AMP_PD	MTR;MT1HL1	.	1	236977415	G	A	.		rs192953966	intergenic	.	2	1	0.0005094	0.0001617	2.62767	0.349761	0.346812	19.9089	3.15349	0.348504	0.285745	34.8021	.	.	4.598e-05	0	4.411e-05
AMP_PD	MTR;MT1HL1	.	1	236977645	A	G	.		rs184118078	intergenic	.	3	5	0.0007641	0.0008083	1.0025	0.997084	0.262142	3.83386	0.945306	0.938657	0.225655	3.96004	.	.	0.0004	0	0.0009
AMP_PD	MTR;MT1HL1	.	1	236977870	A	G	.		rs79179722	intergenic	.	0	1	0	0.0001617	0.524998	0.693192	0.0213751	12.8946					.	.	0.0023	0	0.0005
AMP_PD	MTR;MT1HL1	.	1	236978496	A	G	.		rs74398172	intergenic	.	4	23	0.001019	0.003728	0.30006	0.0195058	0.109273	0.823957	0.272544	0.0165661	0.0941119	0.789274	.	.	0.0469	0.0042	0.0032
AMP_PD	MTR;MT1HL1	.	1	236978661	G	A	.		rs185800624	intergenic	.	0	1	0	0.0001617	0.524998	0.693192	0.0213751	12.8946					.	.	2.672e-05	0	5.915e-05
AMP_PD	MTR;MT1HL1	.	1	236978680	A	G	.		rs115912908	intergenic	.	3	3	0.0007641	0.000485	1.57638	0.54741	0.357876	6.9437	1.57653	0.577399	0.317872	7.81903	.	.	0.0108	0.0003	0.0004
AMP_PD	MTR;MT1HL1	.	1	236979684	A	G	.		rs147280658	intergenic	.	25	28	0.006368	0.004526	1.41492	0.205479	0.826779	2.42143	1.41208	0.212355	0.820988	2.42874	.	.	0.0032	0	0.0055
AMP_PD	MTR;MT1HL1	.	1	236979847	A	G	.		rs140801752	intergenic	.	5	9	0.001274	0.001455	0.911801	0.863377	0.318534	2.61003	0.875043	0.811111	0.292824	2.61488	.	.	0.0006	0.0075	0.0005
AMP_PD	MTR;MT1HL1	.	1	236979876	A	G	.		rs74533157	intergenic	.	4	23	0.001019	0.003718	0.30006	0.0195058	0.109273	0.823957	0.272544	0.0165661	0.0941119	0.789274	.	.	0.0439	0.0040	0.0031
AMP_PD	MTR;MT1HL1	.	1	236979879	A	C	.		rs77023340	intergenic	.	4	23	0.001019	0.003718	0.30006	0.0195058	0.109273	0.823957	0.272544	0.0165661	0.0941119	0.789274	.	.	0.0439	0.0040	0.0031
AMP_PD	MTR;MT1HL1	.	1	236979984	C	A	.		rs147444625	intergenic	.	0	1	0	0.0001617	0.524998	0.693192	0.0213751	12.8946					.	.	1.313e-05	0	0
AMP_PD	MTR;MT1HL1	.	1	236980140	T	C	.		rs148692568	intergenic	.	2	5	0.0005094	0.0008083	0.715709	0.661245	0.16032	3.1951	0.629883	0.580858	0.122083	3.24985	.	.	0.0023	0	0.0003
AMP_PD	MTR;MT1HL1	.	1	236980385	C	T	.		rs111573673	intergenic	.	1	3	0.0002547	0.000485	0.674904	0.687156	0.0995809	4.57413	0.524975	0.576915	0.054567	5.05064	.	.	0.0317	0.0012	0.0005
AMP_PD	MTR;MT1HL1	.	1	236980871	G	A	.		rs12027684	intergenic	.	4	23	0.001019	0.003718	0.30006	0.0195058	0.109273	0.823957	0.272544	0.0165661	0.0941119	0.789274	.	.	0.0440	0.0040	0.0031
AMP_PD	MTR;MT1HL1	.	1	236980925	A	G	.		rs115574177	intergenic	.	1	5	0.0002547	0.0008083	0.429207	0.358731	0.0705014	2.61297	0.314781	0.291516	0.0367471	2.69646	.	.	0.0234	0	0.0004
AMP_PD	MTR;MT1HL1	.	1	236981121	AT	A	.		rs375228832	intergenic	.	7	22	0.001783	0.003556	0.523298	0.125442	0.22856	1.19811	0.499558	0.110535	0.213001	1.17163	.	.	0.0017	0.0035	0.0020
AMP_PD	MTR;MT1HL1	.	1	236981244	G	A	.		rs186533456	intergenic	.	0	2	0	0.0003233	0.314897	0.455819	0.0151091	6.56292					.	.	0.0065	0	8.82e-05
AMP_PD	MTR;MT1HL1	.	1	236981266	C	T	.		rs114986220	intergenic	.	3	3	0.0007641	0.000485	1.57638	0.54741	0.357876	6.9437	1.57653	0.577399	0.317872	7.81903	.	.	0.0106	0.0003	0.0004
AMP_PD	MTR;MT1HL1	.	1	236981614	A	G	.		rs16848861	intergenic	.	7	26	0.001783	0.004203	0.443731	0.0500271	0.196876	1.00011	0.422153	0.0433209	0.182883	0.974466	.	.	0.0697	0.0075	0.0036
AMP_PD	MTR;MT1HL1	.	1	236981742	G	GA	.		rs147254198	intergenic	.	6	24	0.001528	0.00388	0.416019	0.047308	0.174882	0.989649	0.392054	0.0406243	0.159971	0.960841	.	.	0.0556	0.0049	0.0033
AMP_PD	MTR;MT1HL1	.	1	236982188	G	A	.		rs117802826	intergenic	.	0	1	0	0.0001617	0.524998	0.693192	0.0213751	12.8946					.	.	0.0005	0	2.94e-05
AMP_PD	MTR;MT1HL1	.	1	236982221	G	A	.		rs7526642	intergenic	.	0	4	0	0.0006466	0.17483	0.24214	0.00940713	3.24917					.	.	0.0100	0.0017	0.0002
AMP_PD	MTR;MT1HL1	.	1	236982702	GTGTA	G	.		rs140660740	intergenic	.	0	4	0	0.0006477	0.17483	0.24214	0.00940713	3.24917					.	.	0.0006	0	0.0005
AMP_PD	MTR;MT1HL1	.	1	236982787	C	T	.		rs144031344	intergenic	.	16	25	0.004075	0.004041	1.01951	0.951433	0.547426	1.89871	1.00848	0.979032	0.537073	1.89368	.	.	0.0025	0.0012	0.0040
AMP_PD	MTR;MT1HL1	.	1	236982946	G	A	.		rs114309844	intergenic	.	0	1	0	0.0001617	0.524998	0.693192	0.0213751	12.8946					.	.	0.0105	0	2.941e-05
AMP_PD	MTR;MT1HL1	.	1	236983035	T	G	.		rs139166439	intergenic	.	0	1	0	0.0001617	0.524998	0.693192	0.0213751	12.8946					.	.	0.0012	0	0.0001
AMP_PD	MTR;MT1HL1	.	1	236983345	G	A	.		rs187532703	intergenic	.	1	0	0.0002547	0	4.72892	0.341456	0.192536	116.148					.	.	7.881e-05	0	5.881e-05
AMP_PD	MTR;MT1HL1	.	1	236983720	C	T	.		rs148472679	intergenic	.	2	8	0.0005094	0.001293	0.462656	0.284425	0.112806	1.8975	0.393294	0.23815	0.08343	1.85401	.	.	0.0013	0.0014	0.0016
AMP_PD	MTR;MT1HL1	.	1	236983724	T	C	.		rs187648348	intergenic	.	11	10	0.002802	0.001617	1.72966	0.200286	0.747812	4.00065	1.73735	0.207159	0.736459	4.09849	.	.	0.0007	0	0.0012
AMP_PD	MTR;MT1HL1	.	1	236983738	A	C	.		rs144108324	intergenic	.	13	11	0.003311	0.001778	1.85521	0.124525	0.843189	4.08189	1.86788	0.128175	0.835139	4.17771	.	.	0.0013	0.0043	0.0017
AMP_PD	MTR;MT1HL1	.	1	236983760	CTCCTTAAG	C	.		rs111588903	intergenic	.	0	2	0	0.0003233	0.314897	0.455819	0.0151091	6.56292					.	.	0.0032	0.0023	0.0001
AMP_PD	MTR;MT1HL1	.	1	236984138	T	A	.		rs188215559	intergenic	.	2	5	0.0005094	0.0008083	0.715709	0.661245	0.16032	3.1951	0.629883	0.580858	0.122083	3.24985	.	.	0.0007	0	0.0012
AMP_PD	MTR;MT1HL1	.	1	236984678	A	T	.		rs184205339	intergenic	.	8	16	0.002038	0.002586	0.810728	0.620027	0.353711	1.85824	0.786957	0.580906	0.336157	1.8423	.	.	0.0011	0.0014	0.0016
AMP_PD	MTR;MT1HL1	.	1	236984973	C	T	.		rs77350235	intergenic	.	2	3	0.0005094	0.000485	1.12541	0.88661	0.221824	5.70973	1.05048	0.956995	0.175368	6.29259	.	.	0.0058	0	0.0004
AMP_PD	MTR;MT1HL1	.	1	236985062	G	A	.		rs72762176	intergenic	.	16	17	0.004075	0.002748	1.48945	0.247302	0.758395	2.9252	1.48693	0.256359	0.749508	2.94989	.	.	0.0027	0.0003	0.0043
AMP_PD	MTR;MT1HL1	.	1	236985348	T	C	.		rs34229930	intergenic	.	41	51	0.01044	0.008244	1.27528	0.248298	0.843952	1.92705	1.27239	0.255319	0.840149	1.92701	.	.	0.0070	0.0014	0.0118
AMP_PD	MTR;MT1HL1	.	1	236985669	G	T	.		rs139871524	intergenic	.	2	1	0.0005094	0.0001617	2.62767	0.349761	0.346812	19.9089	3.15349	0.348504	0.285745	34.8021	.	.	0.0111	0	0.0001
AMP_PD	MTR;MT1HL1	.	1	236986046	T	C	.		rs16834724	intergenic	.	0	1	0	0.0001617	0.524998	0.693192	0.0213751	12.8946					.	.	0.0126	0	0.0003
AMP_PD	MTR;MT1HL1	.	1	236986233	T	C	.		rs16834726	intergenic	.	1	8	0.0002547	0.001293	0.277452	0.147916	0.0488582	1.57558	0.196547	0.125216	0.0245629	1.57273	.	.	0.0218	0.0026	0.0006
AMP_PD	MTR;MT1HL1	.	1	236986552	G	A	.		rs12033590	intergenic	.	3	14	0.0007641	0.002263	0.379152	0.103837	0.117835	1.21998	0.336625	0.0873397	0.0966132	1.17289	.	.	0.0160	0.0043	0.0018
AMP_PD	MTR;MT1HL1	.	1	236986597	A	T	.		rs151168734	intergenic	.	23	26	0.005858	0.004203	1.40182	0.235678	0.802116	2.4499	1.39851	0.243711	0.795713	2.45797	.	.	0.0022	0.0138	0.0033
AMP_PD	MTR;MT1HL1	.	1	236986600	G	A	.		rs140121597	intergenic	.	1	0	0.0002547	0	4.72892	0.341456	0.192536	116.148					.	.	0.0010	0	0
AMP_PD	MTR;MT1HL1	.	1	236986714	C	A	.		rs1104887	intergenic	.	0	2	0	0.0003234	0.314897	0.455819	0.0151091	6.56292					.	.	0.0032	0.0023	0.0001
AMP_PD	MTR;MT1HL1	.	1	236986735	G	A	.		rs79034281	intergenic	.	4	10	0.001019	0.001617	0.674407	0.485037	0.223195	2.03779	0.629505	0.434579	0.197157	2.00995	.	.	0.0010	0	0.0019
AMP_PD	MTR;MT1HL1	.	1	236987150	G	A	.		rs145416967	intergenic	.	1	0	0.0002547	0	4.72892	0.341456	0.192536	116.148					.	.	0.0026	0	5.884e-05
AMP_PD	MTR;MT1HL1	.	1	236987173	G	T	.		rs181947568	intergenic	.	0	3	0	0.000485	0.224854	0.323698	0.0116077	4.35566					.	.	0.0004	0	0.0007
AMP_PD	MTR;MT1HL1	.	1	236987256	C	T	.		rs73118102	intergenic	.	0	1	0	0.0001617	0.524998	0.693192	0.0213751	12.8946					.	.	0.0125	0	0.0003
AMP_PD	MTR;MT1HL1	.	1	236987291	T	TA	.		rs145405542	intergenic	.	1	0	0.0002547	0	4.72892	0.341456	0.192536	116.148					.	.	0.0055	0	7.351e-05
AMP_PD	MTR;MT1HL1	.	1	236987619	A	G	.		rs146777572	intergenic	.	2	1	0.0005094	0.0001617	2.62767	0.349761	0.346812	19.9089	3.15349	0.348504	0.285745	34.8021	.	.	0.0113	0	0.0001
AMP_PD	MTR;MT1HL1	.	1	236987777	G	A	.		rs182921534	intergenic	.	5	8	0.001274	0.001293	1.0194	0.972026	0.348243	2.98407	0.984742	0.978511	0.321685	3.01449	.	.	0.0011	0	0.0022
AMP_PD	MTR;MT1HL1	.	1	236987794	C	T	.		rs186370365	intergenic	.	0	4	0	0.0006466	0.17483	0.24214	0.00940713	3.24917					.	.	0.0002	0.0043	0.0001
AMP_PD	MTR;MT1HL1	.	1	236988115	C	T	.		rs191282258	intergenic	.	0	1	0	0.0001617	0.524998	0.693192	0.0213751	12.8946					.	.	0.0003	0	0.0002
AMP_PD	MTR;MT1HL1	.	1	236988121	C	T	.		rs117441369	intergenic	.	16	22	0.004075	0.003556	1.15658	0.654858	0.611199	2.1886	1.14713	0.677306	0.600961	2.18966	.	.	0.0088	0.0089	0.0022
AMP_PD	MTR;MT1HL1	.	1	236988147	A	C	.		rs112298301	intergenic	.	0	1	0	0.0001617	0.524998	0.693192	0.0213751	12.8946					.	.	0.0107	0	0.0003
AMP_PD	MTR;MT1HL1	.	1	236988418	T	C	.		rs186692115	intergenic	.	16	33	0.004075	0.005335	0.774023	0.396573	0.42811	1.39943	0.762011	0.374444	0.418291	1.38818	.	.	0.0023	0.0124	0.0034
AMP_PD	MTR;MT1HL1	.	1	236988757	G	A	.		rs183438391	intergenic	.	3	6	0.0007641	0.0009699	0.847998	0.803786	0.230945	3.11373	0.7875	0.735693	0.196719	3.15249	.	.	0.0002	0	0.0003
AMP_PD	MTR;MT1HL1	.	1	236988891	G	A	.		rs371926202	intergenic	.	2	0	0.0005094	0	7.88555	0.182617	0.378358	164.347					.	.	3.286e-05	0	7.349e-05
AMP_PD	MTR;MT1HL1	.	1	236989017	A	G	.		rs148109315	intergenic	.	1	0	0.0002547	0	4.72892	0.341456	0.192536	116.148					.	.	0.0025	0	5.882e-05
AMP_PD	MTR;MT1HL1	.	1	236989220	C	T	.		rs58712050	intergenic	.	0	1	0	0.0001617	0.524998	0.693192	0.0213751	12.8946					.	.	0.0125	0	0.0003
AMP_PD	MTR;MT1HL1	.	1	236989612	T	G	.		rs72762180	intergenic	.	16	17	0.004075	0.002748	1.48945	0.247302	0.758395	2.9252	1.48693	0.256359	0.749508	2.94989	.	.	0.0027	0.0003	0.0043
AMP_PD	MTR;MT1HL1	.	1	236989633	A	G	.		rs73120009	intergenic	.	0	1	0	0.0001617	0.524998	0.693192	0.0213751	12.8946					.	.	0.0126	0	0.0003
AMP_PD	MTR;MT1HL1	.	1	236989961	T	C	.		rs114626208	intergenic	.	2	1	0.0005094	0.0001617	2.62767	0.349761	0.346812	19.9089	3.15349	0.348504	0.285745	34.8021	.	.	0.0112	0	0.0001
AMP_PD	MTR;MT1HL1	.	1	236990306	G	A	.		rs116262342	intergenic	.	1	3	0.0002547	0.000485	0.674904	0.687156	0.0995809	4.57413	0.524975	0.576915	0.054567	5.05064	.	.	0.0058	0	0.0004
AMP_PD	MTR;MT1HL1	.	1	236990349	G	A	.		rs79534407	intergenic	.	1	1	0.0002547	0.0001617	1.5758	0.693794	0.163792	15.1603	1.57594	0.747784	0.0985115	25.2112	.	.	0.0073	0	5.879e-05
AMP_PD	MTR;MT1HL1	.	1	236990363	G	A	.		rs189731911	intergenic	.	8	1	0.002038	0.0001617	8.96148	0.013329	1.57808	50.8899	12.6527	0.0167642	1.58123	101.244	.	.	0.0005	0	0.0009
AMP_PD	MTR;MT1HL1	.	1	236990604	C	T	.		rs79018838	intergenic	.	1	3	0.0002547	0.0004851	0.674904	0.687156	0.0995809	4.57413	0.524975	0.576915	0.054567	5.05064	.	.	0.0249	0	0.0003
AMP_PD	MTR;MT1HL1	.	1	236990721	A	C	.		rs183629662	intergenic	.	5	11	0.001274	0.001778	0.752739	0.584362	0.272056	2.08272	0.71548	0.535356	0.248214	2.06238	.	.	0.0006	0	0.0011
AMP_PD	MTR;MT1HL1	.	1	236990794	C	A	.		rs188438850	intergenic	.	21	29	0.005349	0.004688	1.14978	0.624385	0.657626	2.01025	1.14251	0.643648	0.649698	2.00914	.	.	0.0042	0.0006	0.0056
AMP_PD	MTR;MT1HL1	.	1	236991230	G	A	.		rs75061919	intergenic	.	2	7	0.0005094	0.001132	0.524514	0.377289	0.125207	2.19727	0.449625	0.3191	0.0933073	2.16663	.	.	0.0210	0.0026	0.0005
AMP_PD	MTR;MT1HL1	.	1	236991339	G	A	.		rs78488022	intergenic	.	0	4	0	0.0006466	0.17483	0.24214	0.00940713	3.24917					.	.	0.0005	0	0.0001
AMP_PD	MTR;MT1HL1	.	1	236991346	G	A	.		rs12239490	intergenic	.	3	15	0.0007641	0.002425	0.354575	0.0801341	0.111008	1.13256	0.314082	0.0673678	0.0908079	1.08633	.	.	0.0236	0.0043	0.0019
AMP_PD	MTR;MT1HL1	.	1	236991482	G	C	.		rs181861237	intergenic	.	24	29	0.006113	0.004688	1.31224	0.322868	0.765659	2.24902	1.30775	0.333562	0.759161	2.25276	.	.	0.0033	0.0173	0.0049
AMP_PD	MTR;MT1HL1	.	1	236991523	A	G	.		rs112946779	intergenic	.	6	15	0.001528	0.002425	0.659506	0.37395	0.263446	1.651	0.629126	0.338232	0.243683	1.62424	.	.	0.0013	0.0032	0.0023
AMP_PD	MTR;MT1HL1	.	1	236991540	C	T	.		rs370154032	intergenic	.	1	1	0.0002547	0.0001617	1.5758	0.693794	0.163792	15.1603	1.57594	0.747784	0.0985115	25.2112	.	.	0.0003	0	0.0002
AMP_PD	MTR;MT1HL1	.	1	236991589	T	G	.		rs58546155	intergenic	.	0	1	0	0.0001617	0.524998	0.693192	0.0213751	12.8946					.	.	0.0125	0	0.0003
AMP_PD	MTR;MT1HL1	.	1	236991757	C	T	.		rs61003711	intergenic	.	0	1	0	0.0001617	0.524998	0.693192	0.0213751	12.8946					.	.	0.0128	0	0.0003
AMP_PD	MTR;MT1HL1	.	1	236991991	G	T	.		rs185827527	intergenic	.	3	22	0.0007641	0.003556	0.243708	0.0141313	0.0789125	0.752649	0.21366	0.0122479	0.0638641	0.714806	.	.	0.0009	0.0003	0.0013
AMP_PD	MTR;MT1HL1	.	1	236992077	G	T	.		rs77556253	intergenic	.	41	60	0.01044	0.009699	1.08236	0.69757	0.726133	1.61333	1.07833	0.712584	0.721934	1.61067	.	.	0.0050	0.0009	0.0087
AMP_PD	MTR;MT1HL1	.	1	236992475	G	A	.		rs142522806	intergenic	.	1	10	0.0002547	0.001617	0.224459	0.0871311	0.0405253	1.24321	0.157136	0.0777567	0.0200989	1.22851	.	.	0.0041	0.0043	0.0010
AMP_PD	MTR;MT1HL1	.	1	236992498	C	G	.		rs73120013	intergenic	.	0	1	0	0.0001617	0.524998	0.693192	0.0213751	12.8946					.	.	0.0125	0	0.0003
AMP_PD	MTR;MT1HL1	.	1	236992552	G	A	.		rs113484658	intergenic	.	0	1	0	0.0001617	0.524998	0.693192	0.0213751	12.8946					.	.	0.0103	0	4.411e-05
AMP_PD	NAGA	.	22	42060306	G	A	c.C1209T	p.I403I	rs201582948	exonic	synonymous SNV	2	0	0.0005094	0	7.88555	0.182617	0.378358	164.347					.	Conflicting_classifications_of_pathogenicity	0.0012	0	0.0004
AMP_PD	NAGA	Melibiase_2_C	22	42060989	C	T	c.G1036A	p.D346N	rs370975865	exonic	nonsynonymous SNV	0	1	0	0.0001617	0.524998	0.693192	0.0213751	12.8946					23.4	Uncertain_significance	1.971e-05	0	2.94e-05
AMP_PD	NAGA	Melibiase_2_C	22	42061016	C	T	c.G1009A	p.A337T	rs144560510	exonic	nonsynonymous SNV	0	1	0	0.0001617	0.524998	0.693192	0.0213751	12.8946					37	Uncertain_significance	9.198e-05	0	4.409e-05
AMP_PD	NAGA	Melibiase_2_C	22	42061032	C	A	c.G993T	p.L331L	rs147853281	exonic	synonymous SNV	1	3	0.0002547	0.000485	0.674904	0.687156	0.0995809	4.57413	0.524975	0.576915	0.054567	5.05064	.	Conflicting_classifications_of_pathogenicity	0.0003	0.0003	0.0005
AMP_PD	NAGA	Melibiase_2_C	22	42061052	C	T	c.G973A	p.E325K	rs121434529	exonic	nonsynonymous SNV	9	14	0.002292	0.002263	1.03229	0.939463	0.454616	2.34399	1.01298	0.97598	0.43761	2.34483	19.46	Conflicting_classifications_of_pathogenicity	0.0022	0.0003	0.0038
AMP_PD	NAGA	GLHYDRLASE27	22	42062913	C	T	c.G871A	p.A291T	rs372146176	exonic	nonsynonymous SNV	1	2	0.0002547	0.0003233	0.945172	0.956476	0.124748	7.16123	0.787717	0.845568	0.0713767	8.69327	11.94	Uncertain_significance	7.224e-05	0	7.352e-05
AMP_PD	NAGA	GLHYDRLASE27	22	42065800	C	T	c.G697A	p.V233M	rs201294991	exonic	nonsynonymous SNV	0	2	0	0.0003233	0.314897	0.455819	0.0151091	6.56292					11.52	Uncertain_significance	0.0002	0	0.0003
AMP_PD	NAGA	GLHYDRLASE27	22	42065879	C	T	c.G618A	p.A206A	rs200770245	exonic	synonymous SNV	1	0	0.0002547	0	4.72892	0.341456	0.192536	116.148					5.494	Conflicting_classifications_of_pathogenicity	9.85e-05	0	0.0001
AMP_PD	NAGA	GLHYDRLASE27	22	42066715	G	C	c.C592G	p.P198A	rs139027070	exonic	nonsynonymous SNV	1	1	0.0002547	0.0001617	1.5758	0.693794	0.163792	15.1603	1.57594	0.747784	0.0985115	25.2112	13.73	.	2.628e-05	0	1.47e-05
AMP_PD	NAGA	GLHYDRLASE27	22	42067122	G	A	c.C493T	p.R165W	rs200080569	exonic	nonsynonymous SNV	5	1	0.001274	0.0001617	5.78972	0.0567146	0.951018	35.2474	7.89581	0.0593435	0.921746	67.6367	21.0	Uncertain_significance	0.0001	0	0.0003
AMP_PD	NAGA	GLHYDRLASE27	22	42067133	G	A	c.C482T	p.T161I	rs141557187	exonic	nonsynonymous SNV	2	2	0.0005094	0.0003233	1.57609	0.611186	0.272793	9.10603	1.57624	0.649217	0.221845	11.1994	11.79	Conflicting_classifications_of_pathogenicity	0.0006	0.0020	0.0001
AMP_PD	NAGA	GLHYDRLASE27	22	42067136	G	C	c.C479G	p.S160C	rs121434532	exonic	nonsynonymous SNV	3	5	0.0007641	0.0008083	1.0025	0.997084	0.262142	3.83386	0.945306	0.938657	0.225655	3.96004	15.60	Conflicting_classifications_of_pathogenicity	0.0005	0	0.0007
AMP_PD	NAGA	GLHYDRLASE27	22	42067156	G	A	c.C459T	p.L153L	rs199946665	exonic	synonymous SNV	0	2	0	0.0003233	0.314897	0.455819	0.0151091	6.56292					2.123	Likely_benign	5.257e-05	0	0.0001
AMP_PD	NAGA	GLHYDRLASE27	22	42067177	G	A	c.C438T	p.A146A	rs376622171	exonic	synonymous SNV	1	0	0.0002547	0	4.72892	0.341456	0.192536	116.148					0.086	Likely_benign	6.573e-06	0	0
AMP_PD	NAGA	GLHYDRLASE27	22	42067209	C	T	c.G406A	p.D136N	rs186173534	exonic	nonsynonymous SNV	3	10	0.0007657	0.001618	0.524271	0.295984	0.15617	1.76	0.471888	0.25438	0.129706	1.71679	13.97	Conflicting_classifications_of_pathogenicity	0.0004	0.0144	0.0001
AMP_PD	NAGA	GLHYDRLASE27	22	42067255	C	T	c.G360A	p.A120A	rs149600926	exonic	synonymous SNV	2	1	0.0005094	0.0001617	2.62767	0.349761	0.346812	19.9089	3.15349	0.348504	0.285745	34.8021	.	Likely_benign	0.0002	0.0006	0.0003
AMP_PD	NAGA	GLHYDRLASE27	22	42067809	C	T	c.G280A	p.D94N	rs73167107	exonic	nonsynonymous SNV	12	8	0.003057	0.001293	2.32513	0.0582332	0.970997	5.56773	2.37186	0.0589685	0.967796	5.81292	18.94	Conflicting_classifications_of_pathogenicity	0.0012	0.0032	0.0020
AMP_PD	NAGA	GLHYDRLASE27	22	42068481	C	T	c.G110A	p.R37H	rs199834981	exonic	nonsynonymous SNV	2	0	0.0005094	0	7.88555	0.182617	0.378358	164.347					32	Uncertain_significance	9.202e-05	0	0.0001
AMP_PD	NAGA	.	22	42068566	G	A	c.C25T	p.L9L	rs147528904	exonic	synonymous SNV	12	17	0.003057	0.002748	1.12606	0.749263	0.543713	2.33212	1.11291	0.777246	0.530367	2.33532	.	Benign/Likely_benign	0.0028	0	0.0047
AMP_PD	NAGLU	NAGLU_N	17	42536442	C	G	c.C170G	p.A57G	rs181735466	exonic	nonsynonymous SNV	0	1	0	0.0001617	0.524998	0.693192	0.0213751	12.8946					15.68	Uncertain_significance	0.0003	0	0.0006
AMP_PD	NAGLU	NAGLU	17	42537524	C	T	c.C510T	p.G170G	rs375661192	exonic	synonymous SNV	1	0	0.0002547	0	4.72892	0.341456	0.192536	116.148					.	Conflicting_classifications_of_pathogenicity	0.0001	0	0.0003
AMP_PD	NAGLU	NAGLU	17	42538349	C	A	c.C542A	p.A181D	rs149859697	exonic	nonsynonymous SNV	0	1	0	0.0001617	0.524998	0.693192	0.0213751	12.8946					10.61	Likely_benign	3.94e-05	0.0017	0
AMP_PD	NAGLU	NAGLU	17	42538438	G	A	c.G631A	p.D211N	rs145452809	exonic	nonsynonymous SNV	2	3	0.0005094	0.000485	1.12541	0.88661	0.221824	5.70973	1.05048	0.956995	0.175368	6.29259	15.98	Conflicting_classifications_of_pathogenicity	0.0001	0	0.0002
AMP_PD	NAGLU	NAGLU	17	42538482	G	T	c.G675T	p.L225L	rs115680529	exonic	synonymous SNV	1	0	0.0002547	0	4.72892	0.341456	0.192536	116.148					.	Benign/Likely_benign	0.0043	0	7.35e-05
AMP_PD	NAGLU	NAGLU	17	42538714	G	A	c.G723A	p.V241V	rs140945842	exonic	synonymous SNV	1	1	0.0002547	0.0001617	1.5758	0.693794	0.163792	15.1603	1.57594	0.747784	0.0985115	25.2112	4.186	Likely_benign	9.852e-05	0	0.0002
AMP_PD	NAGLU	NAGLU	17	42541074	C	T	c.C889T	p.R297X	rs104894592	exonic	stopgain	0	3	0	0.000485	0.224854	0.323698	0.0116077	4.35566					36	Pathogenic/Likely_pathogenic	9.859e-05	0	0.0002
AMP_PD	NAGLU	NAGLU	17	42541084	T	C	c.T899C	p.I300T	rs371351618	exonic	nonsynonymous SNV	1	0	0.0002547	0	4.72892	0.341456	0.192536	116.148					4.390	Uncertain_significance	5.259e-05	0	0.0001
AMP_PD	NAGLU	NAGLU	17	42541118	C	G	c.C933G	p.A311A	rs115888189	exonic	synonymous SNV	3	9	0.0007641	0.001455	0.579645	0.383634	0.169959	1.97688	0.52449	0.333501	0.141816	1.93976	.	Conflicting_classifications_of_pathogenicity	0.0009	0.0115	0.0005
AMP_PD	NAGLU	NAGLU	17	42543125	G	T	c.G1119T	p.V373V	rs371656965	exonic	synonymous SNV	2	4	0.0005094	0.0006466	0.875039	0.865708	0.186264	4.1108	0.787608	0.782904	0.14412	4.30423	.	Conflicting_classifications_of_pathogenicity	0.0004	0.0066	0.0004
AMP_PD	NAGLU	NAGLU	17	42543278	C	T	c.C1272T	p.N424N	rs200715586	exonic	synonymous SNV	1	1	0.0002547	0.0001617	1.5758	0.693794	0.163792	15.1603	1.57594	0.747784	0.0985115	25.2112	.	Conflicting_classifications_of_pathogenicity	0.0001	0	0.0002
AMP_PD	NAGLU	NAGLU	17	42543328	C	T	c.C1322T	p.T441M	rs138695961	exonic	nonsynonymous SNV	2	0	0.0005094	0	7.88555	0.182617	0.378358	164.347					18.03	Conflicting_classifications_of_pathogenicity	0.0002	0.0058	4.409e-05
AMP_PD	NAGLU	NAGLU_C	17	42543436	G	C	c.G1430C	p.S477T	rs369970264	exonic	nonsynonymous SNV	0	1	0	0.0001617	0.524998	0.693192	0.0213751	12.8946					0.012	Uncertain_significance	8.537e-05	0	0.0002
AMP_PD	NAGLU	NAGLU_C	17	42543441	G	A	c.G1435A	p.A479T	rs202115696	exonic	nonsynonymous SNV	1	1	0.0002547	0.0001617	1.5758	0.693794	0.163792	15.1603	1.57594	0.747784	0.0985115	25.2112	12.83	Uncertain_significance	9.843e-05	0	0.0002
AMP_PD	NAGLU	NAGLU_C	17	42543444	G	A	c.G1438A	p.A480T	rs147293270	exonic	nonsynonymous SNV	4	8	0.001019	0.001293	0.833631	0.755235	0.265534	2.61715	0.787392	0.69661	0.236782	2.61838	0.011	Conflicting_classifications_of_pathogenicity	0.0008	0.0012	0.0013
AMP_PD	NAGLU	NAGLU_C	17	42543452	G	A	c.G1446A	p.R482R	rs115994665	exonic	synonymous SNV	5	9	0.001274	0.001455	0.911801	0.863377	0.318534	2.61003	0.875043	0.811111	0.292824	2.61488	.	Conflicting_classifications_of_pathogenicity	0.0006	0.0086	0.0003
AMP_PD	NAGLU	NAGLU_C	17	42543473	C	T	c.C1467T	p.D489D	rs115550028	exonic	synonymous SNV	2	5	0.0005094	0.0008083	0.715709	0.661245	0.16032	3.1951	0.629883	0.580858	0.122083	3.24985	.	Conflicting_classifications_of_pathogenicity	0.0002	0	0.0003
AMP_PD	NAGLU	NAGLU_C	17	42543485	G	A	c.G1479A	p.A493A	rs113379621	exonic	synonymous SNV	1	0	0.0002547	0	4.72892	0.341456	0.192536	116.148					.	Likely_benign	2.627e-05	0	5.878e-05
AMP_PD	NAGLU	NAGLU_C	17	42543521	C	T	c.C1515T	p.S505S	rs112751577	exonic	synonymous SNV	9	13	0.002292	0.002102	1.10911	0.80725	0.482681	2.54853	1.09125	0.840747	0.465578	2.55775	.	Conflicting_classifications_of_pathogenicity	0.0023	0.0006	0.0039
AMP_PD	NAGLU	NAGLU_C	17	42543544	A	G	c.A1538G	p.N513S	rs200465065	exonic	nonsynonymous SNV	1	0	0.0002547	0	4.72892	0.341456	0.192536	116.148					17.48	Uncertain_significance	6.563e-06	0	0
AMP_PD	NAGLU	NAGLU_C	17	42543563	G	A	c.G1557A	p.R519R	rs150905331	exonic	synonymous SNV	7	7	0.001783	0.001132	1.57756	0.378085	0.572443	4.34751	1.57771	0.394322	0.552545	4.50491	.	Conflicting_classifications_of_pathogenicity	0.0004	0.0150	5.879e-05
AMP_PD	NAGLU	NAGLU_C	17	42543629	G	A	c.G1623A	p.R541R	rs146438251	exonic	synonymous SNV	0	2	0	0.0003233	0.314897	0.455819	0.0151091	6.56292					.	Conflicting_classifications_of_pathogenicity	0.0001	0	0.0002
AMP_PD	NAGLU	NAGLU_C	17	42543668	C	T	c.C1662T	p.P554P	rs368521316	exonic	synonymous SNV	0	2	0	0.0003233	0.314897	0.455819	0.0151091	6.56292					.	Conflicting_classifications_of_pathogenicity	0.0002	0	0.0003
AMP_PD	NAGLU	NAGLU_C	17	42543700	G	A	c.G1694A	p.R565Q	rs104894598	exonic	nonsynonymous SNV	0	1	0	0.0001617	0.524998	0.693192	0.0213751	12.8946					25.5	Pathogenic	4.598e-05	0	8.818e-05
AMP_PD	NAGLU	NAGLU_C	17	42543723	A	G	c.A1717G	p.S573G	rs369131160	exonic	nonsynonymous SNV	1	0	0.0002547	0	4.72892	0.341456	0.192536	116.148					15.16	Uncertain_significance	3.941e-05	0	7.349e-05
AMP_PD	NAGLU	NAGLU_C	17	42543794	C	T	c.C1788T	p.G596G	rs115166595	exonic	synonymous SNV	31	52	0.007896	0.008406	0.944321	0.80096	0.604903	1.47419	0.938356	0.780918	0.599288	1.46926	.	Benign/Likely_benign	0.0046	0.0147	0.0072
AMP_PD	NAGLU	NAGLU_C	17	42543840	A	G	c.A1834G	p.S612G	rs148881970	exonic	nonsynonymous SNV	1	0	0.0002547	0	4.72892	0.341456	0.192536	116.148					13.88	Pathogenic	0.0001	0	0.0003
AMP_PD	NAGLU	NAGLU_C	17	42543845	C	T	c.C1839T	p.D613D	rs143580194	exonic	synonymous SNV	1	1	0.0002547	0.0001617	1.5758	0.693794	0.163792	15.1603	1.57594	0.747784	0.0985115	25.2112	.	Likely_benign	4.598e-05	0	8.817e-05
AMP_PD	NAGLU	NAGLU_C	17	42543866	C	T	c.C1860T	p.S620S	rs151013014	exonic	synonymous SNV	15	20	0.003821	0.003233	1.19264	0.602041	0.615087	2.31252	1.18314	0.623718	0.60429	2.31646	.	Conflicting_classifications_of_pathogenicity	0.0018	0.0006	0.0034
AMP_PD	NAGLU	NAGLU_C	17	42543912	G	A	c.G1906A	p.D636N	rs375068243	exonic	nonsynonymous SNV	0	1	0	0.0001617	0.524998	0.693192	0.0213751	12.8946					6.155	Uncertain_significance	5.914e-05	0	2.94e-05
AMP_PD	NAGLU	NAGLU_C	17	42544049	G	A	c.G2043A	p.A681A	rs115401566	exonic	synonymous SNV	1	3	0.0002547	0.000485	0.674904	0.687156	0.0995809	4.57413	0.524975	0.576915	0.054567	5.05064	.	Conflicting_classifications_of_pathogenicity	0.0002	0	0.0003
AMP_PD	NAGLU	NAGLU_C	17	42544163	G	A	c.G2157A	p.P719P	rs114687267	exonic	synonymous SNV	0	3	0	0.000485	0.224854	0.323698	0.0116077	4.35566					.	Conflicting_classifications_of_pathogenicity	0.0005	0.0017	0.0007
AMP_PD	NAGLU	NAGLU_C	17	42544191	A	C	c.A2185C	p.K729Q	rs144807822	exonic	nonsynonymous SNV	0	1	0	0.0001617	0.524998	0.693192	0.0213751	12.8946					13.35	Uncertain_significance	3.943e-05	0	8.82e-05
AMP_PD	NEU1	SIALIDASE	6	31859728	C	T	c.G1239A	p.G413G	rs114618932	exonic	synonymous SNV	0	1	0	0.0001617	0.524998	0.693192	0.0213751	12.8946					.	Benign/Likely_benign	0.0008	0	0
AMP_PD	NEU1	SIALIDASE	6	31859777	C	T	c.G1190A	p.R397Q	rs201758481	exonic	nonsynonymous SNV	0	1	0	0.0001617	0.524998	0.693192	0.0213751	12.8946					10.79	Conflicting_classifications_of_pathogenicity	4.6e-05	0	4.41e-05
AMP_PD	NEU1	SIALIDASE	6	31859860	G	T	c.C1107A	p.G369G	rs150864071	exonic	synonymous SNV	1	2	0.0002547	0.0003233	0.945172	0.956476	0.124748	7.16123	0.787717	0.845568	0.0713767	8.69327	.	Conflicting_classifications_of_pathogenicity	9.199e-05	0	0.0002
AMP_PD	NEU1	SIALIDASE	6	31859897	C	T	c.G1070A	p.R357Q	rs139301823	exonic	nonsynonymous SNV	1	0	0.0002547	0	4.72892	0.341456	0.192536	116.148					6.683	Uncertain_significance	0.0008	0	0.0006
AMP_PD	NEU1	SIALIDASE	6	31860124	G	A	c.C939T	p.L313L	rs149992593	exonic	synonymous SNV	1	0	0.0002547	0	4.72892	0.341456	0.192536	116.148					.	Likely_benign	.	.	.
AMP_PD	NEU1	SIALIDASE	6	31860127	C	T	c.G936A	p.E312E	rs201379546	exonic	synonymous SNV	0	1	0	0.0001617	0.524998	0.693192	0.0213751	12.8946					.	Likely_benign	5.914e-05	0.0017	2.94e-05
AMP_PD	NEU1	SIALIDASE	6	31860483	C	T	c.G754A	p.G252S	rs145177628	exonic	nonsynonymous SNV	2	0	0.0005094	0	7.88555	0.182617	0.378358	164.347					10.57	.	1.973e-05	0.0003	1.47e-05
AMP_PD	NEU1	SIALIDASE	6	31860572	G	A	c.C665T	p.T222M	rs201684013	exonic	nonsynonymous SNV	1	1	0.0002547	0.0001617	1.5758	0.693794	0.163792	15.1603	1.57594	0.747784	0.0985115	25.2112	22.4	.	1.973e-05	0	4.411e-05
AMP_PD	NEU1	SIALIDASE	6	31861317	G	A	c.C486T	p.A162A	rs115588976	exonic	synonymous SNV	1	0	0.0002547	0	4.72892	0.341456	0.192536	116.148					.	Benign/Likely_benign	0.0019	0	0.0002
AMP_PD	NEU1	SIALIDASE	6	31861395	C	T	c.G408A	p.G136G	rs41267074	exonic	synonymous SNV	8	4	0.002038	0.0006466	2.98426	0.0610485	0.950566	9.36896	3.1601	0.06054	0.950296	10.5086	.	Conflicting_classifications_of_pathogenicity	0.0010	0	0.0020
AMP_PD	NEU1	SIALIDASE	6	31861401	G	A	c.C402T	p.P134P	rs142833447	exonic	synonymous SNV	6	6	0.001528	0.0009699	1.57727	0.411987	0.531	4.68506	1.57741	0.430428	0.508019	4.89792	.	Conflicting_classifications_of_pathogenicity	0.0007	0	0.0013
AMP_PD	NEU1	SIALIDASE	6	31862088	C	G	c.G263C	p.G88A	rs34712643	exonic	nonsynonymous SNV	2	2	0.0005094	0.0003233	1.57609	0.611186	0.272793	9.10603	1.57624	0.649217	0.221845	11.1994	35	Benign	0.0221	0	0.0004
AMP_PD	NEU1	.	6	31862681	G	A	c.C96T	p.A32A	rs115380335	exonic	synonymous SNV	2	1	0.0005094	0.0001617	2.62767	0.349761	0.346812	19.9089	3.15349	0.348504	0.285745	34.8021	.	Likely_benign	0.0001	0	0.0003
AMP_PD	NEU1	.	6	31862715	C	T	c.G62A	p.G21D	rs150619554	exonic	nonsynonymous SNV	0	1	0	0.0001617	0.524998	0.693192	0.0213751	12.8946					16.10	Uncertain_significance	4.601e-05	0	0.0001
AMP_PD	NEU1;SLC44A4	.	6	31862825	G	A	.		rs374172739	upstream;downstream	.	0	1	0	0.0001617	0.524998	0.693192	0.0213751	12.8946					.	Uncertain_significance	2.628e-05	0	5.879e-05
AMP_PD	PPT1	Palm_thioest	1	40074078	T	C	c.A904G	p.I302V	rs146902902	exonic	nonsynonymous SNV	8	7	0.002038	0.001132	1.78882	0.246493	0.668982	4.78319	1.80402	0.255017	0.653142	4.98281	1.297	Conflicting_classifications_of_pathogenicity	0.0009	0	0.0015
AMP_PD	PPT1	Palm_thioest	1	40074145	C	G	c.G837C	p.Q279H	rs72937434	exonic	nonsynonymous SNV	0	2	0	0.0003233	0.314897	0.455819	0.0151091	6.56292					16.16	Benign	0.0229	0	0.0001
AMP_PD	PPT1	Palm_thioest	1	40074172	C	G	c.G810C	p.G270G	rs371213189	exonic	synonymous SNV	0	1	0	0.0001617	0.524998	0.693192	0.0213751	12.8946					.	Conflicting_classifications_of_pathogenicity	5.257e-05	0	7.35e-05
AMP_PD	PPT1	Palm_thioest	1	40074180	G	A	c.C802T	p.R268C	rs200813294	exonic	nonsynonymous SNV	1	3	0.0002547	0.000485	0.674904	0.687156	0.0995809	4.57413	0.524975	0.576915	0.054567	5.05064	15.52	Uncertain_significance	8.538e-05	0	0.0001
AMP_PD	PPT1	Palm_thioest	1	40078658	C	G	c.G628C	p.G210R	rs200434104	exonic	nonsynonymous SNV	0	1	0	0.0001617	0.524998	0.693192	0.0213751	12.8946					2.260	Uncertain_significance	2.629e-05	0	4.411e-05
AMP_PD	PPT1	Palm_thioest	1	40089495	G	A	c.C451T	p.R151X	rs137852700	exonic	stopgain	5	4	0.001274	0.0006466	1.92803	0.302189	0.553971	6.71031	1.97204	0.311846	0.528898	7.35289	39	Pathogenic/Likely_pathogenic	0.0004	0	0.0007
AMP_PD	PPT1	Palm_thioest	1	40092409	T	G	c.A223C	p.T75P	rs137852696	exonic	nonsynonymous SNV	1	1	0.0002547	0.0001617	1.5758	0.693794	0.163792	15.1603	1.57594	0.747784	0.0985115	25.2112	15.30	Pathogenic	5.258e-05	0	7.35e-05
AMP_PD	PPT1	Palm_thioest	1	40092433	C	T	c.G199A	p.V67I	rs149945902	exonic	nonsynonymous SNV	1	1	0.0002547	0.0001617	1.5758	0.693794	0.163792	15.1603	1.57594	0.747784	0.0985115	25.2112	24.1	Uncertain_significance	1.314e-05	0	2.94e-05
AMP_PD	PPT1	.	1	40097210	A	T	c.T29A	p.L10X	rs137852699	exonic	stopgain	0	1	0	0.0001617	0.524998	0.693192	0.0213751	12.8946					21.5	Pathogenic/Likely_pathogenic	3.943e-05	0	5.88e-05
AMP_PD	SGPP1	.	14	63686184	C	T	c.G1247A	p.R416Q	rs138943256	exonic	nonsynonymous SNV	3	1	0.0007641	0.0001617	3.68061	0.181983	0.543067	24.9451	4.73265	0.178366	0.491922	45.5316	19.33	.	0.0001	0	0.0002
AMP_PD	SGPP1	.	14	63686186	A	G	c.T1245C	p.Y415Y	rs372059271	exonic	synonymous SNV	1	0	0.0002547	0	4.72892	0.341456	0.192536	116.148					.	.	5.255e-05	0	0.0001
AMP_PD	SGPP1	Phosphatidic acid phosphatase type 2/haloperoxidase	14	63686234	A	G	c.T1197C	p.C399C	rs45627131	exonic	synonymous SNV	4	13	0.001019	0.002102	0.524028	0.235822	0.180036	1.52529	0.483763	0.204656	0.157511	1.48579	.	.	0.0012	0.0006	0.0024
AMP_PD	SGPP1	Phosphatidic acid phosphatase type 2/haloperoxidase	14	63686365	G	A	c.C1066T	p.P356S	rs371248974	exonic	nonsynonymous SNV	0	1	0	0.0001617	0.524998	0.693192	0.0213751	12.8946					0.459	Uncertain_significance	0.0001	0	0.0002
AMP_PD	SGPP1	Phosphatidic acid phosphatase type 2/haloperoxidase	14	63686368	G	A	c.C1063T	p.P355S	rs144006374	exonic	nonsynonymous SNV	1	0	0.0002547	0	4.72892	0.341456	0.192536	116.148					6.526	.	5.259e-05	0	5.879e-05
AMP_PD	SGPP1	Phosphatidic acid phosphatase type 2/haloperoxidase	14	63686432	A	C	c.T999G	p.S333S	rs61745034	exonic	synonymous SNV	1	1	0.0002547	0.0001617	1.5758	0.693794	0.163792	15.1603	1.57594	0.747784	0.0985115	25.2112	.	.	0.0078	0	0.0001
AMP_PD	SGPP1	Phosphatidic acid phosphatase type 2/haloperoxidase	14	63686522	C	T	c.G909A	p.G303G	rs141626991	exonic	synonymous SNV	1	0	0.0002547	0	4.72892	0.341456	0.192536	116.148					.	.	6.575e-06	0	1.47e-05
AMP_PD	SGPP1	Phosphatidic acid phosphatase type 2/haloperoxidase	14	63686566	T	C	c.A865G	p.K289E	rs201068316	exonic	nonsynonymous SNV	1	1	0.0002547	0.0001617	1.5758	0.693794	0.163792	15.1603	1.57594	0.747784	0.0985115	25.2112	12.17	.	0.0003	0	0.0003
AMP_PD	SGPP1	Phosphatidic acid phosphatase type 2/haloperoxidase	14	63686577	T	C	c.A854G	p.N285S	rs374247390	exonic	nonsynonymous SNV	1	0	0.0002547	0	4.72892	0.341456	0.192536	116.148					17.01	.	2.63e-05	0	5.882e-05
AMP_PD	SGPP1	Phosphatidic acid phosphatase type 2/haloperoxidase	14	63686621	G	A	c.C810T	p.I270I	rs143514270	exonic	synonymous SNV	4	4	0.001019	0.0006466	1.57668	0.495024	0.426317	5.83114	1.57682	0.51989	0.393895	6.31229	.	.	0.0007	0	0.0002
AMP_PD	SGPP1	Phosphatidic acid phosphatase type 2/haloperoxidase	14	63698623	G	A	c.C720T	p.C240C	rs55989059	exonic	synonymous SNV	0	1	0	0.0001617	0.524998	0.693192	0.0213751	12.8946					.	.	4.601e-05	0	8.82e-05
AMP_PD	SGPP1	Phosphatidic acid phosphatase type 2/haloperoxidase	14	63727509	G	A	c.C436T	p.L146L	rs142268829	exonic	synonymous SNV	5	6	0.001274	0.0009699	1.33393	0.6194	0.427912	4.15826	1.31384	0.652525	0.400423	4.31089	.	.	0.0008	0.0003	0.0015
AMP_PD	SGPP1	Phosphatidic acid phosphatase type 2/haloperoxidase	14	63727540	G	A	c.C405T	p.G135G	rs139371509	exonic	synonymous SNV	1	4	0.0002547	0.0006466	0.524756	0.494217	0.0826125	3.33326	0.393603	0.404452	0.0439594	3.52424	.	.	0.0006	0	0.0008
AMP_PD	SGPP1	Phosphatidic acid phosphatase type 2/haloperoxidase	14	63727592	C	T	c.G353A	p.G118D	rs367745142	exonic	nonsynonymous SNV	1	0	0.0002547	0	4.72892	0.341456	0.192536	116.148					22.3	Uncertain_significance	2.634e-05	0	4.416e-05
AMP_PD	SGPP1	Phosphatidic acid phosphatase type 2/haloperoxidase	14	63727609	C	A	c.G336T	p.S112S	rs370251232	exonic	synonymous SNV	3	2	0.0007641	0.0003233	2.20765	0.339191	0.435138	11.2004	2.36556	0.345822	0.394906	14.1701	.	.	0.0004	0.0003	0.0006
AMP_PD	SGPP1	Phosphatidic acid phosphatase type 2/haloperoxidase	14	63727618	G	A	c.C327T	p.R109R	rs150004807	exonic	synonymous SNV	24	32	0.006113	0.005173	1.18995	0.51815	0.702173	2.01656	1.18399	0.534037	0.695293	2.01616	.	Likely_benign	0.0035	0.0023	0.0064
AMP_PD	SGSH	Sulfatase	17	80210533	G	A	c.C1428T	p.H476H	rs139460639	exonic	synonymous SNV	0	1	0	0.0001617	0.524998	0.693192	0.0213751	12.8946					.	Benign/Likely_benign	0.0006	0	4.41e-05
AMP_PD	SGSH	Sulfatase	17	80210600	T	A	c.A1361T	p.D454V	rs145490072	exonic	nonsynonymous SNV	0	1	0	0.0001617	0.524998	0.693192	0.0213751	12.8946					11.74	Uncertain_significance	3.291e-05	0	7.357e-05
AMP_PD	SGSH	Sulfatase	17	80210633	C	T	c.G1328A	p.R443Q	rs377605690	exonic	nonsynonymous SNV	0	1	0	0.0001617	0.524998	0.693192	0.0213751	12.8946					3.871	Conflicting_classifications_of_pathogenicity	7.885e-05	0	4.41e-05
AMP_PD	SGSH	Sulfatase	17	80210639	C	T	c.G1322A	p.R441Q	rs142599919	exonic	nonsynonymous SNV	2	12	0.0005094	0.00194	0.314198	0.0950005	0.0807144	1.22309	0.261856	0.0795736	0.0585423	1.17127	11.61	Uncertain_significance	0.0009	0	0.0015
AMP_PD	SGSH	Sulfatase	17	80210644	G	A	c.C1317T	p.Y439Y	rs146522699	exonic	synonymous SNV	0	2	0	0.0003233	0.314897	0.455819	0.0151091	6.56292					.	Conflicting_classifications_of_pathogenicity	0.0004	0	4.41e-05
AMP_PD	SGSH	Sulfatase	17	80210657	C	T	c.G1304A	p.R435H	rs370528435	exonic	nonsynonymous SNV	0	1	0	0.0001617	0.524998	0.693192	0.0213751	12.8946					27.6	Uncertain_significance	1.313e-05	0	1.47e-05
AMP_PD	SGSH	Sulfatase	17	80210659	C	T	c.G1302A	p.A434A	rs376787615	exonic	synonymous SNV	0	1	0	0.0001617	0.524998	0.693192	0.0213751	12.8946					.	Conflicting_classifications_of_pathogenicity	5.914e-05	0	2.939e-05
AMP_PD	SGSH	Sulfatase	17	80210660	G	A	c.C1301T	p.A434V	rs76375023	exonic	nonsynonymous SNV	0	2	0	0.0003233	0.314897	0.455819	0.0151091	6.56292					16.10	Uncertain_significance	0.0001	0	1.47e-05
AMP_PD	SGSH	Sulfatase	17	80210665	G	A	c.C1296T	p.Y432Y	rs141153056	exonic	synonymous SNV	2	3	0.0005094	0.000485	1.12541	0.88661	0.221824	5.70973	1.05048	0.956995	0.175368	6.29259	.	Conflicting_classifications_of_pathogenicity	0.0005	0	0.0009
AMP_PD	SGSH	Sulfatase	17	80210822	T	C	c.A1139G	p.Q380R	rs144143780	exonic	nonsynonymous SNV	0	2	0	0.0003233	0.314897	0.455819	0.0151091	6.56292					0.005	Pathogenic	1.971e-05	0	4.409e-05
AMP_PD	SGSH	Sulfatase	17	80210845	C	T	c.G1116A	p.M372I	rs58786455	exonic	nonsynonymous SNV	0	1	0	0.0001617	0.524998	0.693192	0.0213751	12.8946					27.3	Benign	0.0225	0	0.0001
AMP_PD	SGSH	Sulfatase	17	80210899	G	A	c.C1062T	p.A354A	rs150750383	exonic	synonymous SNV	1	0	0.0002547	0	4.72892	0.341456	0.192536	116.148					.	Likely_benign	8.54e-05	0	8.819e-05
AMP_PD	SGSH	Sulfatase	17	80210909	G	A	c.C1052T	p.A351V	rs139075692	exonic	nonsynonymous SNV	0	1	0	0.0001617	0.524998	0.693192	0.0213751	12.8946					6.771	Uncertain_significance	1.314e-05	0	0
AMP_PD	SGSH	Sulfatase	17	80210959	G	A	c.C1002T	p.A334A	rs145596938	exonic	synonymous SNV	6	9	0.001528	0.001455	1.07813	0.882692	0.396901	2.92862	1.05059	0.925511	0.37336	2.95622	.	Conflicting_classifications_of_pathogenicity	0.0011	0.0305	0.0004
AMP_PD	SGSH	Sulfatase	17	80210986	C	A	c.G975T	p.W325C	rs201413321	exonic	nonsynonymous SNV	1	0	0.0002547	0	4.72892	0.341456	0.192536	116.148					20.4	Likely_pathogenic	1.314e-05	0	2.94e-05
AMP_PD	SGSH	Sulfatase	17	80211104	C	T	c.G1033A	p.G345R	rs186827026	exonic	nonsynonymous SNV	6	7	0.001528	0.001132	1.36652	0.560658	0.477303	3.91236	1.35163	0.588604	0.453572	4.02782	.	Benign	0.0007	0.0130	0.0004
AMP_PD	SGSH	Sulfatase	17	80212123	C	T	c.G897A	p.P299P	rs147061152	exonic	synonymous SNV	1	0	0.0002547	0	4.72892	0.341456	0.192536	116.148					.	Likely_benign	1.971e-05	0	2.94e-05
AMP_PD	SGSH	Sulfatase	17	80212128	A	G	c.T892C	p.S298P	rs138504221	exonic	nonsynonymous SNV	1	3	0.0002547	0.000485	0.674904	0.687156	0.0995809	4.57413	0.524975	0.576915	0.054567	5.05064	17.84	Pathogenic	0.0002	0	0.0003
AMP_PD	SGSH	Sulfatase	17	80212204	G	A	c.C816T	p.S272S	rs200485062	exonic	synonymous SNV	1	3	0.0002547	0.000485	0.674904	0.687156	0.0995809	4.57413	0.524975	0.576915	0.054567	5.05064	.	Conflicting_classifications_of_pathogenicity	3.939e-05	0	1.47e-05
AMP_PD	SGSH	Sulfatase	17	80212239	C	T	c.G781A	p.G261S	rs149248428	exonic	nonsynonymous SNV	0	1	0	0.0001617	0.524998	0.693192	0.0213751	12.8946					33	Uncertain_significance	6.568e-05	0	0
AMP_PD	SGSH	Sulfatase	17	80212268	C	G	c.G752C	p.G251A	rs144461610	exonic	nonsynonymous SNV	2	2	0.0005094	0.0003233	1.57609	0.611186	0.272793	9.10603	1.57624	0.649217	0.221845	11.1994	14.27	Conflicting_classifications_of_pathogenicity	0.0014	0	0.0005
AMP_PD	SGSH	Sulfatase	17	80213815	C	T	c.G734A	p.R245H	rs104894635	exonic	nonsynonymous SNV	1	3	0.0002547	0.000485	0.674904	0.687156	0.0995809	4.57413	0.524975	0.576915	0.054567	5.05064	15.67	Pathogenic	0.0004	0	0.0008
AMP_PD	SGSH	Sulfatase	17	80214177	C	T	c.G658A	p.V220M	rs150508741	exonic	nonsynonymous SNV	0	1	0	0.0001617	0.524998	0.693192	0.0213751	12.8946					16.11	Uncertain_significance	0.0002	0	0.0002
AMP_PD	SGSH	Sulfatase	17	80214218	C	T	c.G617A	p.R206H	rs104894643	exonic	nonsynonymous SNV	0	1	0	0.0001617	0.524998	0.693192	0.0213751	12.8946					12.36	Uncertain_significance	6.57e-06	0	1.47e-05
AMP_PD	SGSH	Sulfatase	17	80214265	G	A	c.C570T	p.Y190Y	rs149951602	exonic	synonymous SNV	0	2	0	0.0003233	0.314897	0.455819	0.0151091	6.56292					16.84	Likely_benign	0.0002	0	0.0003
AMP_PD	SGSH	Sulfatase	17	80214301	G	A	c.C534T	p.H178H	rs139484283	exonic	synonymous SNV	0	3	0	0.000485	0.224854	0.323698	0.0116077	4.35566					11.18	Conflicting_classifications_of_pathogenicity	0.0001	0	0.0002
AMP_PD	SGSH	Sulfatase	17	80214309	C	T	c.G526A	p.A176T	rs141533664	exonic	nonsynonymous SNV	0	2	0	0.0003233	0.314897	0.455819	0.0151091	6.56292					16.09	Conflicting_classifications_of_pathogenicity	0.0001	0.0029	2.939e-05
AMP_PD	SGSH	Sulfatase	17	80214313	G	A	c.C522T	p.Y174Y	rs147064455	exonic	synonymous SNV	1	1	0.0002547	0.0001617	1.5758	0.693794	0.163792	15.1603	1.57594	0.747784	0.0985115	25.2112	12.29	Benign/Likely_benign	0.0059	0	2.94e-05
AMP_PD	SGSH	Sulfatase	17	80214643	G	A	c.C478T	p.R160W	rs189571889	exonic	nonsynonymous SNV	0	1	0	0.0001617	0.524998	0.693192	0.0213751	12.8946					15.71	Uncertain_significance	2.626e-05	0	1.47e-05
AMP_PD	SGSH	Sulfatase	17	80214647	G	A	c.C474T	p.L158L	rs75828254	exonic	synonymous SNV	0	1	0	0.0001617	0.524998	0.693192	0.0213751	12.8946					0.515	Likely_benign	3.939e-05	0	1.47e-05
AMP_PD	SGSH	Sulfatase	17	80214704	C	T	c.G417A	p.T139T	rs142729872	exonic	synonymous SNV	1	0	0.0002547	0	4.72892	0.341456	0.192536	116.148					5.484	Conflicting_classifications_of_pathogenicity	9.849e-05	0	0.0001
AMP_PD	SGSH	Sulfatase	17	80214710	C	T	c.G411A	p.A137A	rs142557761	exonic	synonymous SNV	10	8	0.002547	0.001293	1.95111	0.148229	0.788433	4.82836	1.97453	0.152258	0.777939	5.01164	2.329	Conflicting_classifications_of_pathogenicity	0.0022	0.0017	0.0037
AMP_PD	SGSH	Sulfatase	17	80214711	G	A	c.C410T	p.A137V	rs367805575	exonic	nonsynonymous SNV	0	2	0	0.0003233	0.314897	0.455819	0.0151091	6.56292					15.71	Conflicting_classifications_of_pathogenicity	5.915e-05	0	0.0001
AMP_PD	SGSH	Sulfatase	17	80215112	G	C	c.C276G	p.H92Q	rs201478799	exonic	nonsynonymous SNV	1	3	0.0002547	0.000485	0.674904	0.687156	0.0995809	4.57413	0.524975	0.576915	0.054567	5.05064	14.14	Uncertain_significance	0.0001	0	0.0002
AMP_PD	SGSH	Sulfatase	17	80217058	C	T	c.G223A	p.A75T	rs137953179	exonic	nonsynonymous SNV	0	1	0	0.0001617	0.524998	0.693192	0.0213751	12.8946					21.5	Uncertain_significance	6.57e-06	0	0
AMP_PD	SGSH	Sulfatase	17	80217061	G	A	c.C220T	p.R74C	rs104894636	exonic	nonsynonymous SNV	0	2	0	0.0003233	0.314897	0.455819	0.0151091	6.56292					20.9	Pathogenic/Likely_pathogenic	0.0002	0	0.0004
AMP_PD	SGSH	Sulfatase	17	80217084	G	C	c.C197G	p.S66W	rs104894637	exonic	nonsynonymous SNV	4	2	0.001019	0.0003233	2.83986	0.186064	0.604502	13.3412	3.15569	0.184756	0.577443	17.2457	19.63	Pathogenic	0.0001	0	0.0002
AMP_PD	SGSH	Sulfatase	17	80217137	C	T	c.G144A	p.P48P	rs145970971	exonic	synonymous SNV	2	1	0.0005094	0.0001617	2.62767	0.349761	0.346812	19.9089	3.15349	0.348504	0.285745	34.8021	8.811	Likely_benign	0.0003	0	0.0005
AMP_PD	ST3GAL1	Glyco_transf_29	8	133459792	T	C	c.A995G	p.N332S	rs149294559	exonic	nonsynonymous SNV	14	14	0.003566	0.002263	1.57964	0.219705	0.76114	3.27831	1.57978	0.227687	0.751495	3.32101	10.66	.	0.0011	0.0003	0.0018
AMP_PD	ST3GAL1	Glyco_transf_29	8	133459869	G	A	c.C918T	p.S306S	rs367691985	exonic	synonymous SNV	1	0	0.0002547	0	4.72892	0.341456	0.192536	116.148					.	.	.	.	.
AMP_PD	ST3GAL1	Glyco_transf_29	8	133461935	G	A	c.C789T	p.H263H	rs61743536	exonic	synonymous SNV	3	5	0.0007641	0.0008083	1.0025	0.997084	0.262142	3.83386	0.945306	0.938657	0.225655	3.96004	.	.	0.0066	0.0012	0.0002
AMP_PD	ST3GAL1	Glyco_transf_29	8	133464945	C	T	c.G516A	p.A172A	rs200181539	exonic	synonymous SNV	0	3	0	0.000485	0.224854	0.323698	0.0116077	4.35566					.	.	6.57e-05	0	1.471e-05
AMP_PD	ST3GAL1	Glyco_transf_29	8	133465935	A	G	c.T462C	p.S154S	rs112787936	exonic	synonymous SNV	0	4	0	0.0006466	0.17483	0.24214	0.00940713	3.24917					.	Benign	0.0124	0	0.0002
AMP_PD	ST3GAL1	Glyco_transf_29	8	133465990	G	A	c.C407T	p.S136L	rs199925387	exonic	nonsynonymous SNV	0	3	0	0.000485	0.224854	0.323698	0.0116077	4.35566					6.970	.	0.0001	0	0.0002
AMP_PD	ST3GAL1	Glyco_transf_29	8	133466010	G	A	c.C387T	p.D129D	rs375039706	exonic	synonymous SNV	1	0	0.0002547	0	4.72892	0.341456	0.192536	116.148					.	.	1.314e-05	0	1.47e-05
AMP_PD	ST3GAL1	Glyco_transf_29	8	133466081	G	A	c.C316T	p.R106W	rs145673420	exonic	nonsynonymous SNV	1	0	0.0002547	0	4.72892	0.341456	0.192536	116.148					19.74	.	7.88e-05	0	0.0001
AMP_PD	ST3GAL1	Glyco_transf_29	8	133475740	G	A	c.C285T	p.D95D	rs113350588	exonic	synonymous SNV	1	2	0.0002547	0.0003233	0.945172	0.956476	0.124748	7.16123	0.787717	0.845568	0.0713767	8.69327	.	.	0.0002	0	0.0003
AMP_PD	ST3GAL1	Glyco_transf_29	8	133475753	G	A	c.C272T	p.A91V	rs151164719	exonic	nonsynonymous SNV	13	15	0.003311	0.002425	1.37466	0.394111	0.661227	2.85785	1.368	0.409641	0.64952	2.88124	5.502	.	0.0018	0	0.0032
AMP_PD	ST3GAL1	Glyco_transf_29	8	133475754	C	T	c.G271A	p.A91T	rs142100792	exonic	nonsynonymous SNV	0	2	0	0.0003233	0.314897	0.455819	0.0151091	6.56292					3.931	Benign	0.0035	0	7.349e-05
AMP_PD	ST3GAL1	Glyco_transf_29	8	133475773	C	T	c.G252A	p.P84P	rs371550778	exonic	synonymous SNV	0	1	0	0.0001617	0.524998	0.693192	0.0213751	12.8946					.	.	3.943e-05	0	7.348e-05
AMP_PD	ST3GAL1	Glyco_transf_29	8	133475812	C	G	c.G213C	p.S71S	rs142623314	exonic	synonymous SNV	1	2	0.0002547	0.0003233	0.945172	0.956476	0.124748	7.16123	0.787717	0.845568	0.0713767	8.69327	.	.	9.197e-05	0	0.0001
AMP_PD	ST3GAL1	Glyco_transf_29	8	133475884	G	A	c.C141T	p.S47S	rs142748411	exonic	synonymous SNV	3	2	0.0007641	0.0003233	2.20765	0.339191	0.435138	11.2004	2.36556	0.345822	0.394906	14.1701	.	.	0.0002	0.0014	0.0003
AMP_PD	ST3GAL1	Glyco_transf_29	8	133475978	A	C	c.T47G	p.V16G	rs73359235	exonic	nonsynonymous SNV	5	7	0.001274	0.001132	1.1557	0.796853	0.384019	3.47805	1.12578	0.839841	0.356802	3.55208	12.80	.	0.0240	0.0014	0.0008
AMP_PD	ST3GAL2	Glyco_transf_29	16	70381730	G	A	c.C1012T	p.L338L	rs201236476	exonic	synonymous SNV	0	1	0	0.0001617	0.524998	0.693192	0.0213751	12.8946					.	.	3.941e-05	0	1.47e-05
AMP_PD	ST3GAL2	Glyco_transf_29	16	70383206	C	T	c.G743A	p.R248Q	rs114603834	exonic	nonsynonymous SNV	0	1	0	0.0001617	0.524998	0.693192	0.0213751	12.8946					19.00	.	0.0042	0	4.412e-05
AMP_PD	ST3GAL2	Glyco_transf_29	16	70388399	G	A	c.C681T	p.I227I	rs201715178	exonic	synonymous SNV	0	1	0	0.0001617	0.524998	0.693192	0.0213751	12.8946					.	.	3.94e-05	0	5.88e-05
AMP_PD	ST3GAL2	Glyco_transf_29	16	70388499	C	T	c.G581A	p.R194Q	rs145349490	exonic	nonsynonymous SNV	0	1	0	0.0001617	0.524998	0.693192	0.0213751	12.8946					33	.	2.629e-05	0	4.41e-05
AMP_PD	ST3GAL2	Glyco_transf_29	16	70395002	G	A	c.C513T	p.D171D	rs146471525	exonic	synonymous SNV	0	1	0	0.0001617	0.524998	0.693192	0.0213751	12.8946					.	.	0.0001	0	4.409e-05
AMP_PD	ST3GAL2	Glyco_transf_29	16	70395109	G	A	c.C406T	p.P136S	rs143646582	exonic	nonsynonymous SNV	0	1	0	0.0001617	0.524998	0.693192	0.0213751	12.8946					20.5	Uncertain_significance	6.568e-05	0	8.818e-05
AMP_PD	ST3GAL2	Glyco_transf_29	16	70398260	C	T	c.G271A	p.G91S	rs150386946	exonic	nonsynonymous SNV	1	0	0.0002547	0	4.72892	0.341456	0.192536	116.148					6.867	Likely_benign	3.941e-05	0	8.819e-05
AMP_PD	ST3GAL2	Glyco_transf_29	16	70398293	C	T	c.G238A	p.G80S	rs372868623	exonic	nonsynonymous SNV	0	1	0	0.0001617	0.524998	0.693192	0.0213751	12.8946					12.08	.	5.254e-05	0	4.409e-05
AMP_PD	ST3GAL2	Glyco_transf_29	16	70398327	C	T	c.G204A	p.K68K	rs374712368	exonic	synonymous SNV	0	1	0	0.0001617	0.524998	0.693192	0.0213751	12.8946					.	.	0.0001	0.0020	1.469e-05
AMP_PD	ST3GAL2	Glyco_transf_29	16	70398333	C	T	c.G198A	p.S66S	rs62638718	exonic	synonymous SNV	2	2	0.0005094	0.0003233	1.57609	0.611186	0.272793	9.10603	1.57624	0.649217	0.221845	11.1994	.	.	0.0086	0	0.0003
AMP_PD	ST3GAL2	Glyco_transf_29	16	70398450	C	T	c.G81A	p.S27S	rs370845014	exonic	synonymous SNV	0	1	0	0.0001617	0.524998	0.693192	0.0213751	12.8946					.	.	2.626e-05	0	2.94e-05
AMP_PD	ST3GAL3	Glycosyl transferase family 29	1	43736349	G	A	c.G87A	p.K29K	rs138684243	exonic	synonymous SNV	0	1	0	0.0001617	0.524998	0.693192	0.0213751	12.8946					.	Likely_benign	6.573e-06	0	1.47e-05
AMP_PD	ST3GAL3	Glycosyl transferase family 29	1	43736390	G	C	c.G128C	p.S43T	rs147330005	exonic	nonsynonymous SNV	5	11	0.001274	0.001778	0.752739	0.584362	0.272056	2.08272	0.71548	0.535356	0.248214	2.06238	13.27	Conflicting_classifications_of_pathogenicity	0.0010	0	0.0017
AMP_PD	ST3GAL3	Glycosyl transferase family 29	1	43792150	G	A	c.211+1G>A;NM_174968		rs148531289	splicing	.	0	1	0	0.0001617	0.524998	0.693192	0.0213751	12.8946					18.61	Pathogenic/Likely_pathogenic	.	.	.
AMP_PD	ST3GAL3	Glycosyl transferase family 29	1	43824851	C	T	c.C330T	p.S110S	rs113954699	exonic	synonymous SNV	3	5	0.0007641	0.0008083	1.0025	0.997084	0.262142	3.83386	0.945306	0.938657	0.225655	3.96004	.	Conflicting_classifications_of_pathogenicity	0.0007	0	0.0011
AMP_PD	ST3GAL3	Glycosyl transferase family 29	1	43894442	G	A	c.G524A	p.R175Q	rs201287443	exonic	nonsynonymous SNV	0	2	0	0.0003233	0.314897	0.455819	0.0151091	6.56292					14.60	Uncertain_significance	0.0003	0	0.0004
AMP_PD	ST3GAL3	Glycosyl transferase family 29	1	43898237	A	T	c.A562T	p.N188Y	rs201834329	exonic	nonsynonymous SNV	1	0	0.0002547	0	4.72892	0.341456	0.192536	116.148					21.5	Uncertain_significance	0.0001	0	5.88e-05
AMP_PD	ST3GAL3	.	1	43899577	C	T	c.C756T	p.D252D	rs199996868	exonic	synonymous SNV	0	1	0	0.0001617	0.524998	0.693192	0.0213751	12.8946					.	Likely_benign	3.286e-05	0	0
AMP_PD	ST3GAL3	.	1	43899601	C	T	c.C780T	p.R260R	rs115003742	exonic	synonymous SNV	12	13	0.003057	0.002102	1.4616	0.3349	0.675772	3.16124	1.45724	0.348162	0.663564	3.20022	10.43	Conflicting_classifications_of_pathogenicity	0.0017	0	0.0027
AMP_PD	ST3GAL3	.	1	43899619	C	T	c.C798T	p.G266G	rs12140044	exonic	synonymous SNV	19	43	0.00484	0.006951	0.703248	0.198958	0.410977	1.20337	0.693248	0.185962	0.40281	1.1931	10.93	Benign/Likely_benign	0.0043	0	0.0065
AMP_PD	ST3GAL3	.	1	43899667	C	T	c.C846T	p.L282L	rs376627212	exonic	synonymous SNV	0	1	0	0.0001617	0.524998	0.693192	0.0213751	12.8946					8.939	Likely_benign	0.0001	0	1.47e-05
AMP_PD	ST3GAL3	.	1	43920441	G	A	c.G944A	p.R315Q	rs144263012	exonic	nonsynonymous SNV	0	2	0	0.0003233	0.314897	0.455819	0.0151091	6.56292					14.06	Uncertain_significance	7.884e-05	0	0.0001
AMP_PD	ST3GAL3	.	1	43920481	A	G	c.A984G	p.P328P	rs199852949	exonic	synonymous SNV	1	0	0.0002547	0	4.72892	0.341456	0.192536	116.148					14.45	Benign/Likely_benign	0.0007	0	0.0001
AMP_PD	ST3GAL3	.	1	43920500	G	A	c.G1003A	p.A335T	rs371540962	exonic	nonsynonymous SNV	1	0	0.0002547	0	4.72892	0.341456	0.192536	116.148					33	Uncertain_significance	5.258e-05	0	5.88e-05
AMP_PD	ST3GAL3	.	1	43920879	A	G	c.A1151G	p.N384S	rs370499935	exonic	nonsynonymous SNV	0	1	0	0.0001617	0.524998	0.693192	0.0213751	12.8946					18.08	Uncertain_significance	1.317e-05	0	2.942e-05
AMP_PD	ST3GAL3	.	1	43920924	A	G	c.A1196G	p.K399R	rs372719675	exonic	nonsynonymous SNV	2	0	0.0005094	0	7.88555	0.182617	0.378358	164.347					16.09	Uncertain_significance	2.629e-05	0	5.88e-05
AMP_PD	ST3GAL3	.	1	43921507	A	G	c.A824G	p.H275R	rs79359958	exonic	nonsynonymous SNV	0	2	0	0.0003233	0.314897	0.455819	0.0151091	6.56292					.	Benign	0.0041	0	4.413e-05
AMP_PD	ST3GAL3	.	1	43930163	A	T	c.A987T	p.R329S	rs141947405	exonic	nonsynonymous SNV	1	1	0.0002547	0.0001617	1.5758	0.693794	0.163792	15.1603	1.57594	0.747784	0.0985115	25.2112	7.644	Uncertain_significance	4.598e-05	0	0.0001
AMP_PD	ST3GAL3	.	1	43930168	C	T	c.C992T	p.S331F	rs200457973	exonic	nonsynonymous SNV	1	1	0.0002547	0.0001617	1.5758	0.693794	0.163792	15.1603	1.57594	0.747784	0.0985115	25.2112	21.0	Benign/Likely_benign	0.0002	0.0055	5.879e-05
AMP_PD	ST3GAL3	.	1	43930191	C	T	c.C1015T	p.R339C	rs373494209	exonic	nonsynonymous SNV	0	1	0	0.0001617	0.524998	0.693192	0.0213751	12.8946					12.43	Likely_benign	1.314e-05	0	1.47e-05
AMP_PD	ST3GAL3-AS1	.	1	43709426	T	C	.		rs186907814	ncRNA_exonic	.	8	33	0.002038	0.005335	0.397108	0.0164882	0.186667	0.844792	0.379447	0.0141925	0.174902	0.823203	.	.	0.0035	0.0003	0.0049
AMP_PD	ST3GAL3-AS1	.	1	43709553	A	T	.		rs191602204	ncRNA_intronic	.	1	0	0.0002547	0	4.72892	0.341456	0.192536	116.148					.	.	0.0002	0	0.0002
AMP_PD	ST3GAL3-AS1	.	1	43709832	C	T	.		rs185394593	ncRNA_intronic	.	0	4	0	0.0006466	0.17483	0.24214	0.00940713	3.24917					.	.	0.0032	0	0.0001
AMP_PD	ST3GAL3-AS1	.	1	43709849	A	G	.		rs72884938	ncRNA_intronic	.	1	10	0.0002547	0.001617	0.224459	0.0871311	0.0405253	1.24321	0.157136	0.0777567	0.0200989	1.22851	.	.	0.0729	0.0023	0.0009
AMP_PD	ST3GAL3-AS1	.	1	43709853	A	G	.		rs72884939	ncRNA_intronic	.	1	10	0.0002547	0.001617	0.224459	0.0871311	0.0405253	1.24321	0.157136	0.0777567	0.0200989	1.22851	.	.	0.0729	0.0023	0.0009
AMP_PD	ST3GAL3-AS1	.	1	43709981	G	A	.		rs56343924	ncRNA_intronic	.	0	1	0	0.0001617	0.524998	0.693192	0.0213751	12.8946					.	.	.	.	.
AMP_PD	ST3GAL3-AS1	.	1	43710055	G	C	.		rs190297222	ncRNA_intronic	.	3	9	0.0007641	0.001455	0.579645	0.383634	0.169959	1.97688	0.52449	0.333501	0.141816	1.93976	.	.	0.0007	0.0012	0.0009
AMP_PD	ST3GAL3-AS1	.	1	43710170	C	T	.		rs147046416	ncRNA_intronic	.	26	42	0.006623	0.00679	0.982039	0.942024	0.602547	1.60054	0.975072	0.919961	0.59592	1.59546	.	.	0.0067	0.0069	0.0106
AMP_PD	ST3GAL3-AS1	.	1	43710193	C	T	.		rs138144314	ncRNA_intronic	.	0	6	0	0.0009699	0.120957	0.150144	0.00680998	2.14842					.	.	0.0133	0	0.0002
AMP_PD	ST3GAL3-AS1	.	1	43710242	C	T	.		rs149333762	ncRNA_intronic	.	0	1	0	0.0001617	0.524998	0.693192	0.0213751	12.8946					.	.	0.0033	0	0.0001
AMP_PD	ST3GAL3-AS1	.	1	43710273	G	A	.		rs144628629	ncRNA_intronic	.	24	51	0.006113	0.008244	0.746276	0.23634	0.459759	1.21135	0.738282	0.22344	0.452968	1.20331	.	.	0.0069	0	0.0100
AMP_PD	ST3GAL3-AS1	.	1	43710431	A	G	.		rs7548155	ncRNA_intronic	.	1	10	0.0002547	0.001617	0.224459	0.0871311	0.0405253	1.24321	0.157136	0.0777567	0.0200989	1.22851	.	.	0.0733	0.0023	0.0009
AMP_PD	ST3GAL3-AS1	.	1	43710436	A	T	.		rs148475162	ncRNA_intronic	.	0	1	0	0.0001617	0.524998	0.693192	0.0213751	12.8946					.	.	0.0049	0	0.0001
AMP_PD	ST3GAL3-AS1	.	1	43710744	C	T	.		rs114296462	ncRNA_intronic	.	1	5	0.0002547	0.0008083	0.429207	0.358731	0.0705014	2.61297	0.314781	0.291516	0.0367471	2.69646	.	.	0.0030	0	0.0007
AMP_PD	ST3GAL3-AS1	.	1	43710745	G	A	.		rs76061696	ncRNA_intronic	.	0	7	0	0.001132	0.104796	0.122564	0.00598162	1.83599					.	.	0.0133	0	0.0002
AMP_PD	ST3GAL3-AS1	.	1	43710781	G	T	.		rs142567964	ncRNA_intronic	.	5	2	0.001274	0.0003233	3.47271	0.1029	0.777893	15.503	3.94663	0.101025	0.764932	20.3624	.	.	0.0002	0	0.0003
AMP_PD	ST3GAL3-AS1	.	1	43711198	C	T	.		rs72884945	ncRNA_intronic	.	1	11	0.0002547	0.001778	0.204874	0.0679707	0.0373357	1.12422	0.142804	0.0625031	0.0184219	1.107	.	.	0.0733	0.0023	0.0009
AMP_PD	ST3GAL3-AS1	.	1	43711210	G	A	.		rs77151807	ncRNA_intronic	.	0	6	0	0.0009699	0.120957	0.150144	0.00680998	2.14842					.	.	0.0133	0	0.0002
AMP_PD	ST3GAL3-AS1	.	1	43711349	A	G	.		rs145987626	ncRNA_intronic	.	0	1	0	0.0001617	0.524998	0.693192	0.0213751	12.8946					.	.	0.0049	0	0.0001
AMP_PD	ST3GAL3-AS1	.	1	43711374	C	T	.		rs139886999	ncRNA_intronic	.	10	27	0.002547	0.004365	0.599358	0.159544	0.293703	1.2231	0.581442	0.144198	0.280825	1.20386	.	.	0.0019	0.0006	0.0030
AMP_PD	ST3GAL3-AS1	.	1	43711419	A	T	.		rs189669970	ncRNA_intronic	.	5	14	0.001274	0.002263	0.596419	0.302872	0.223135	1.59417	0.561615	0.26886	0.201968	1.56169	.	.	0.0012	0.0006	0.0014
AMP_PD	ST3GAL3-AS1	.	1	43711717	G	A	.		rs184093685	ncRNA_intronic	.	0	5	0	0.0008083	0.142996	0.188014	0.00790229	2.58759					.	.	0.0003	0	0.0005
AMP_PD	ST3GAL3-AS1	.	1	43712020	C	T	.		rs188648917	ncRNA_intronic	.	0	3	0	0.000485	0.224854	0.323698	0.0116077	4.35566					.	.	0.0003	0.0017	0.0001
AMP_PD	ST3GAL3-AS1	.	1	43712191	C	T	.		rs191973819	ncRNA_intronic	.	0	1	0	0.0001617	0.524998	0.693192	0.0213751	12.8946					.	.	0.0002	0.0014	5.881e-05
AMP_PD	ST3GAL3-AS1	.	1	43712235	C	A	.		rs72884946	ncRNA_intronic	.	1	9	0.0002547	0.001455	0.248166	0.112881	0.0443061	1.39002	0.174652	0.0979661	0.0221093	1.37966	.	.	0.0432	0.0023	0.0008
AMP_PD	ST3GAL3-AS1	.	1	43712348	C	T	.		rs187322315	ncRNA_intronic	.	0	1	0	0.0001617	0.524998	0.693192	0.0213751	12.8946					.	.	7.224e-05	0	0.0001
AMP_PD	ST3GAL3-AS1	.	1	43712521	A	C	.		rs112498601	ncRNA_intronic	.	2	4	0.0005094	0.0006468	0.875039	0.865708	0.186264	4.1108	0.787608	0.782904	0.14412	4.30423	.	.	0.0011	0	0.0003
AMP_PD	ST3GAL3-AS1	.	1	43712637	A	G	.		rs6684338	ncRNA_intronic	.	0	6	0	0.0009699	0.120957	0.150144	0.00680998	2.14842					.	.	0.0133	0	0.0002
AMP_PD	ST3GAL3-AS1	.	1	43713284	C	T	.		rs147056075	ncRNA_intronic	.	2	3	0.0005094	0.000485	1.12541	0.88661	0.221824	5.70973	1.05048	0.956995	0.175368	6.29259	.	.	0.0003	0.0072	0.0002
AMP_PD	ST3GAL3-AS1	.	1	43713362	G	C	.		rs78649405	ncRNA_intronic	.	3	5	0.0007641	0.0008083	1.0025	0.997084	0.262142	3.83386	0.945306	0.938657	0.225655	3.96004	.	.	0.0004	0	0.0006
AMP_PD	ST3GAL3-AS1	.	1	43713645	C	T	.		rs116189738	ncRNA_intronic	.	0	2	0	0.0003233	0.314897	0.455819	0.0151091	6.56292					.	.	0.0100	0	5.885e-05
AMP_PD	ST3GAL3-AS1	.	1	43713801	G	A	.		rs114643651	ncRNA_intronic	.	0	1	0	0.0001617	0.524998	0.693192	0.0213751	12.8946					.	.	0.0019	0	0.0001
AMP_PD	ST3GAL3-AS1	.	1	43713986	G	A	.		rs6676093	ncRNA_intronic	.	1	10	0.0002547	0.001617	0.224459	0.0871311	0.0405253	1.24321	0.157136	0.0777567	0.0200989	1.22851	.	.	0.0732	0.0023	0.0010
AMP_PD	ST3GAL3-AS1	.	1	43714250	C	G	.		rs7539483	ncRNA_intronic	.	0	6	0	0.0009699	0.120957	0.150144	0.00680998	2.14842					.	.	0.0136	0	0.0002
AMP_PD	ST3GAL3-AS1	.	1	43714353	C	T	.		rs138094038	ncRNA_intronic	.	1	0	0.0002547	0	4.72892	0.341456	0.192536	116.148					.	.	0.0028	0	8.886e-05
AMP_PD	ST3GAL3-AS1	.	1	43714704	A	G	.		rs190494068	ncRNA_intronic	.	5	9	0.001274	0.001455	0.911801	0.863377	0.318534	2.61003	0.875043	0.811111	0.292824	2.61488	.	.	0.0014	0	0.0018
AMP_PD	ST3GAL3-AS1	.	1	43715136	A	T	.		rs11210904	ncRNA_intronic	.	1	7	0.0002547	0.001132	0.314548	0.196196	0.0544425	1.81733	0.224698	0.162695	0.0276234	1.82776	.	.	0.0357	0	0.0004
AMP_PD	ST3GAL3-AS1	.	1	43715152	T	C	.		rs189063382	ncRNA_intronic	.	0	1	0	0.0001617	0.524998	0.693192	0.0213751	12.8946					.	.	2.626e-05	0	1.47e-05
AMP_PD	ST3GAL3-AS1	.	1	43715264	CA	C	.		rs202015901	ncRNA_intronic	.	9	22	0.002298	0.003566	0.663523	0.290424	0.310158	1.41948	0.642947	0.265577	0.295436	1.39922	.	.	0.0047	0	0.0033
AMP_PD	ST3GAL3-AS1	.	1	43715592	T	A	.		rs61768400	ncRNA_intronic	.	0	1	0	0.0001617	0.524998	0.693192	0.0213751	12.8946					.	.	.	.	.
AMP_PD	ST3GAL3-AS1	.	1	43715635	A	T	.		rs185549425	ncRNA_intronic	.	0	1	0	0.0001617	0.524998	0.693192	0.0213751	12.8946					.	.	0.0020	0	1.471e-05
AMP_PD	ST3GAL3-AS1	.	1	43716027	G	A	.		rs144503588	ncRNA_intronic	.	0	2	0	0.0003233	0.314897	0.455819	0.0151091	6.56292					.	.	0.0003	0	5.881e-05
AMP_PD	ST3GAL3-AS1	.	1	43716053	T	C	.		rs72884951	ncRNA_intronic	.	1	10	0.0002547	0.001617	0.224459	0.0871311	0.0405253	1.24321	0.157136	0.0777567	0.0200989	1.22851	.	.	0.0732	0.0023	0.0009
AMP_PD	ST3GAL3-AS1	.	1	43716334	C	T	.		rs142512412	ncRNA_intronic	.	1	0	0.0002547	0	4.72892	0.341456	0.192536	116.148					.	.	3.94e-05	0	5.881e-05
AMP_PD	ST3GAL3-AS1	.	1	43716335	T	C	.		rs72884952	ncRNA_intronic	.	1	10	0.0002547	0.001617	0.224459	0.0871311	0.0405253	1.24321	0.157136	0.0777567	0.0200989	1.22851	.	.	0.0710	0.0023	0.0009
AMP_PD	ST3GAL3-AS1	.	1	43716438	T	C	.		rs141060138	ncRNA_intronic	.	33	52	0.008406	0.008406	1.00532	0.981027	0.649309	1.55652	0.99993	0.999752	0.644033	1.5525	.	.	0.0050	0.0052	0.0082
AMP_PD	ST3GAL3-AS1	.	1	43716466	C	T	.		rs144920642	ncRNA_intronic	.	0	4	0	0.0006466	0.17483	0.24214	0.00940713	3.24917					.	.	0.0032	0	0.0002
AMP_PD	ST3GAL3-AS1	.	1	43716656	C	A	.		rs58482308	ncRNA_intronic	.	1	10	0.0002547	0.001617	0.224459	0.0871311	0.0405253	1.24321	0.157136	0.0777567	0.0200989	1.22851	.	.	0.0732	0.0023	0.0009
AMP_PD	ST3GAL3-AS1	.	1	43716761	A	G	.		rs141770321	ncRNA_intronic	.	1	2	0.0002547	0.0003233	0.945172	0.956476	0.124748	7.16123	0.787717	0.845568	0.0713767	8.69327	.	.	9.191e-05	0	0.0001
AMP_PD	ST3GAL3-AS1	.	1	43716782	G	A	.		rs114441073	ncRNA_intronic	.	0	6	0	0.0009699	0.120957	0.150144	0.00680998	2.14842					.	.	0.0132	0	0.0002
AMP_PD	ST3GAL3-AS1	.	1	43716785	T	G	.		rs60366622	ncRNA_intronic	.	1	10	0.0002547	0.001617	0.224459	0.0871311	0.0405253	1.24321	0.157136	0.0777567	0.0200989	1.22851	.	.	0.0710	0.0023	0.0009
AMP_PD	ST3GAL3-AS1	.	1	43716903	A	G	.		rs115971289	ncRNA_intronic	.	1	0	0.0002547	0	4.72892	0.341456	0.192536	116.148					.	.	0.0029	0	0
AMP_PD	ST3GAL3-AS1	.	1	43717013	C	G	.		rs184025080	ncRNA_intronic	.	16	25	0.004075	0.004041	1.01951	0.951433	0.547426	1.89871	1.00848	0.979032	0.537073	1.89368	.	.	0.0021	0	0.0032
AMP_PD	ST3GAL3-AS1	.	1	43717229	A	G	.		rs78184352	ncRNA_intronic	.	0	6	0	0.0009699	0.120957	0.150144	0.00680998	2.14842					.	.	0.0133	0	0.0002
AMP_PD	ST3GAL3-AS1	.	1	43717307	G	C	.		rs79570563	ncRNA_intronic	.	0	6	0	0.0009702	0.120957	0.150144	0.00680998	2.14842					.	.	0.0133	0	0.0002
AMP_PD	ST3GAL3-AS1	.	1	43717337	A	G	.		rs116815503	ncRNA_intronic	.	5	6	0.001274	0.0009699	1.33393	0.6194	0.427912	4.15826	1.31384	0.652525	0.400423	4.31089	.	.	0.0055	0	0.0003
AMP_PD	ST3GAL3-AS1	.	1	43717371	C	G	.		rs76632500	ncRNA_intronic	.	1	0	0.0002547	0	4.72892	0.341456	0.192536	116.148					.	.	0.0072	0	0.0002
AMP_PD	ST3GAL3-AS1	.	1	43717465	A	G	.		rs145250827	ncRNA_intronic	.	0	6	0	0.0009699	0.120957	0.150144	0.00680998	2.14842					.	.	0.0132	0	0.0002
AMP_PD	ST3GAL3-AS1	.	1	43717567	C	G	.		rs114140798	ncRNA_intronic	.	1	0	0.0002547	0	4.72892	0.341456	0.192536	116.148					.	.	0.0049	0	4.429e-05
AMP_PD	ST3GAL3-AS1	.	1	43717661	G	A	.		rs185868818	ncRNA_intronic	.	22	30	0.005604	0.004851	1.16403	0.586727	0.673163	2.01283	1.15724	0.604795	0.665611	2.01199	.	.	0.0024	0.0049	0.0031
AMP_PD	ST3GAL3-AS1	.	1	43717871	AT	A	.		rs112419060	ncRNA_intronic	.	3	10	0.0007645	0.001619	0.524271	0.295984	0.15617	1.76	0.471888	0.25438	0.129706	1.71679	.	.	0.0095	0.0006	0.0021
AMP_PD	ST3GAL3-AS1	.	1	43718096	C	T	.		rs186898471	ncRNA_intronic	.	14	27	0.003566	0.004365	0.829383	0.565876	0.437924	1.57076	0.815689	0.537765	0.426679	1.55937	.	.	0.0021	0.0014	0.0036
AMP_PD	ST3GAL3-AS1	.	1	43718168	C	T	.		rs192866924	ncRNA_intronic	.	1	1	0.0002547	0.0001617	1.5758	0.693794	0.163792	15.1603	1.57594	0.747784	0.0985115	25.2112	.	.	0.0030	0	8.934e-05
AMP_PD	ST3GAL3-AS1	.	1	43718251	G	A	.		rs182708090	ncRNA_intronic	.	1	0	0.0002547	0	4.72892	0.341456	0.192536	116.148					.	.	0.0048	0	6.134e-05
AMP_PD	ST3GAL3-AS1	.	1	43718339	G	A	.		rs187827467	ncRNA_intronic	.	8	14	0.002038	0.002263	0.923152	0.853474	0.395126	2.1568	0.899963	0.812414	0.376843	2.14926	.	.	0.0017	0.0041	0.0028
AMP_PD	ST3GAL3-AS1	.	1	43718440	C	T	.		rs57027671	ncRNA_intronic	.	1	10	0.0002547	0.001617	0.224459	0.0871311	0.0405253	1.24321	0.157136	0.0777567	0.0200989	1.22851	.	.	0.0733	0.0023	0.0009
AMP_PD	ST3GAL3-AS1	.	1	43718967	C	T	.		rs369684039	ncRNA_intronic	.	0	1	0	0.0001617	0.524998	0.693192	0.0213751	12.8946					.	.	3.942e-05	0	1.471e-05
AMP_PD	ST3GAL3-AS1	.	1	43719216	G	A	.		rs189116400	ncRNA_intronic	.	0	3	0	0.000485	0.224854	0.323698	0.0116077	4.35566					.	.	0.0014	0.0014	0
AMP_PD	ST3GAL3-AS1	.	1	43719376	T	C	.		rs61533604	ncRNA_intronic	.	0	1	0	0.0001617	0.524998	0.693192	0.0213751	12.8946					.	.	0.0176	0	0.0002
AMP_PD	ST3GAL3-AS1	.	1	43720151	C	G	.		rs79675226	ncRNA_intronic	.	2	1	0.0005094	0.0001617	2.62767	0.349761	0.346812	19.9089	3.15349	0.348504	0.285745	34.8021	.	.	0.0345	0	0.0003
AMP_PD	ST3GAL3-AS1	.	1	43720240	A	G	.		rs7517769	ncRNA_intronic	.	0	6	0	0.0009699	0.120957	0.150144	0.00680998	2.14842					.	.	0.0133	0	0.0002
AMP_PD	ST3GAL3-AS1	.	1	43720374	A	G	.		rs76979812	ncRNA_intronic	.	1	1	0.0002547	0.0001617	1.5758	0.693794	0.163792	15.1603	1.57594	0.747784	0.0985115	25.2112	.	.	0.0226	0	0.0002
AMP_PD	ST3GAL3-AS1	.	1	43720430	C	T	.		rs186115507	ncRNA_intronic	.	19	32	0.00484	0.005173	0.944664	0.843264	0.537284	1.66093	0.934912	0.81714	0.528452	1.654	.	.	0.0033	0.0069	0.0033
AMP_PD	ST3GAL3-AS1	.	1	43720443	A	G	.		rs143903598	ncRNA_intronic	.	0	2	0	0.0003233	0.314897	0.455819	0.0151091	6.56292					.	.	0.0003	0	4.411e-05
AMP_PD	ST3GAL3-AS1	.	1	43720729	T	G	.		.	ncRNA_intronic	.	0	1	0	0.0001617	0.524998	0.693192	0.0213751	12.8946					.	.	6.566e-06	0	1.47e-05
AMP_PD	ST3GAL3-AS1	.	1	43720772	C	T	.		rs60893486	ncRNA_intronic	.	1	1	0.0002547	0.0001617	1.5758	0.693794	0.163792	15.1603	1.57594	0.747784	0.0985115	25.2112	.	.	0.0225	0	0.0002
AMP_PD	ST3GAL3-AS1	.	1	43720825	G	A	.		rs191346015	ncRNA_intronic	.	1	2	0.0002547	0.0003233	0.945172	0.956476	0.124748	7.16123	0.787717	0.845568	0.0713767	8.69327	.	.	0.0002	0	0.0005
AMP_PD	ST3GAL3-AS1	.	1	43721012	A	G	.		rs114419482	ncRNA_intronic	.	0	6	0	0.0009699	0.120957	0.150144	0.00680998	2.14842					.	.	0.0133	0	0.0002
AMP_PD	ST3GAL3-AS1	.	1	43721074	T	C	.		rs116501673	ncRNA_intronic	.	0	6	0	0.0009699	0.120957	0.150144	0.00680998	2.14842					.	.	0.0132	0	0.0002
AMP_PD	ST3GAL3-AS1	.	1	43721260	A	G	.		rs116352147	ncRNA_intronic	.	0	6	0	0.0009699	0.120957	0.150144	0.00680998	2.14842					.	.	0.0128	0	0.0002
AMP_PD	ST3GAL3-AS1	.	1	43721641	G	C	.		rs151088114	ncRNA_intronic	.	1	1	0.0002547	0.0001617	1.5758	0.693794	0.163792	15.1603	1.57594	0.747784	0.0985115	25.2112	.	.	0.0055	0	7.356e-05
AMP_PD	ST3GAL3-AS1	.	1	43721792	G	A	.		rs187606949	ncRNA_intronic	.	0	1	0	0.0001617	0.524998	0.693192	0.0213751	12.8946					.	.	0.0099	0	8.823e-05
AMP_PD	ST3GAL3-AS1	.	1	43721859	C	T	.		rs192559152	ncRNA_intronic	.	5	14	0.001274	0.002263	0.596419	0.302872	0.223135	1.59417	0.561615	0.26886	0.201968	1.56169	.	.	0.0012	0.0006	0.0014
AMP_PD	ST3GAL3-AS1	.	1	43721880	C	T	.		rs187787226	ncRNA_intronic	.	0	1	0	0.0001617	0.524998	0.693192	0.0213751	12.8946					.	.	0.0022	0	5.881e-05
AMP_PD	ST3GAL3-AS1	.	1	43721909	AT	A	.		rs202168722	ncRNA_intronic	.	0	1	0	0.0001617	0.524998	0.693192	0.0213751	12.8946					.	.	0.0027	0	4.416e-05
AMP_PD	ST3GAL3-AS1	.	1	43721954	AACAG	A	.		rs200681522	ncRNA_intronic	.	0	2	0	0.0003233	0.314897	0.455819	0.0151091	6.56292					.	.	0.0100	0	5.883e-05
AMP_PD	ST3GAL3-AS1	.	1	43722264	A	T	.		rs149792801	ncRNA_intronic	.	0	1	0	0.0001617	0.524998	0.693192	0.0213751	12.8946					.	.	0.0001	0	0.0001
AMP_PD	ST3GAL3-AS1	.	1	43722652	A	G	.		rs79876517	ncRNA_intronic	.	0	2	0	0.0003233	0.314897	0.455819	0.0151091	6.56292					.	.	0.0093	0	5.88e-05
AMP_PD	ST3GAL3-AS1	.	1	43722804	C	A	.		rs35257941	ncRNA_intronic	.	3	4	0.0007641	0.0006466	1.22568	0.775418	0.302844	4.9606	1.18202	0.826816	0.26426	5.28708	.	.	0.0002	0	0.0003
AMP_PD	ST3GAL3-AS1	.	1	43723095	C	T	.		rs304304	ncRNA_intronic	.	26	37	0.006623	0.005981	1.1148	0.670503	0.675723	1.83919	1.10865	0.688799	0.669213	1.83665	.	.	0.0032	0.0012	0.0056
AMP_PD	ST3GAL3-AS1	.	1	43723103	C	G	.		rs192803417	ncRNA_intronic	.	3	1	0.0007641	0.0001617	3.68061	0.181983	0.543067	24.9451	4.73265	0.178366	0.491922	45.5316	.	.	0.0007	0	0.0011
AMP_PD	ST3GAL3-AS1	.	1	43723244	G	T	.		rs184711606	ncRNA_intronic	.	6	10	0.001528	0.001617	0.975138	0.959836	0.366038	2.5978	0.945222	0.913264	0.342988	2.60489	.	.	0.0013	0.0003	0.0021
AMP_PD	ST3GAL3-AS1	.	1	43723293	GAGACGGGATTTCACCATGTTGGCC	G	.		rs371922816	ncRNA_intronic	.	0	1	0	0.0001617	0.524998	0.693192	0.0213751	12.8946					.	.	0.0027	0	2.941e-05
AMP_PD	ST3GAL3-AS1	.	1	43723590	T	C	.		rs61304529	ncRNA_intronic	.	1	10	0.0002547	0.001617	0.224459	0.0871311	0.0405253	1.24321	0.157136	0.0777567	0.0200989	1.22851	.	.	0.0733	0.0023	0.0009
AMP_PD	ST3GAL3-AS1	.	1	43723732	T	C	.		rs148032546	ncRNA_intronic	.	1	0	0.0002547	0	4.72892	0.341456	0.192536	116.148					.	.	0.0054	0	4.413e-05
AMP_PD	ST3GAL3-AS1	.	1	43723784	G	A	.		rs141695836	ncRNA_intronic	.	20	47	0.005094	0.007598	0.676514	0.141558	0.401774	1.13913	0.667097	0.131703	0.394089	1.12924	.	.	0.0063	0.0075	0.0083
AMP_PD	ST3GAL3-AS1	.	1	43724038	T	C	.		rs116575253	ncRNA_intronic	.	0	1	0	0.0001617	0.524998	0.693192	0.0213751	12.8946					.	.	0.0033	0	2.94e-05
AMP_PD	ST3GAL3-AS1	.	1	43724080	A	G	.		rs77686984	ncRNA_intronic	.	0	2	0	0.0003233	0.314897	0.455819	0.0151091	6.56292					.	.	0.0093	0	5.881e-05
AMP_PD	ST3GAL3-AS1	.	1	43724144	T	G	.		rs75925714	ncRNA_intronic	.	0	2	0	0.0003233	0.314897	0.455819	0.0151091	6.56292					.	.	0.0095	0	5.88e-05
AMP_PD	ST3GAL3-AS1	.	1	43724350	A	G	.		rs189942710	ncRNA_intronic	.	0	1	0	0.0001617	0.524998	0.693192	0.0213751	12.8946					.	.	0.0001	0	2.95e-05
AMP_PD	ST3GAL3-AS1	.	1	43724418	C	A	.		rs142701014	ncRNA_intronic	.	0	1	0	0.0001617	0.524998	0.693192	0.0213751	12.8946					.	.	0.0213	0	5.912e-05
AMP_PD	ST3GAL3-AS1	.	1	43724705	T	C	.		rs149639718	ncRNA_intronic	.	10	18	0.002547	0.00291	0.893552	0.77145	0.418122	1.90958	0.874723	0.735018	0.402943	1.89888	.	.	0.0042	0.0006	0.0052
AMP_PD	ST3GAL3-AS1	.	1	43725057	A	G	.		rs12097684	ncRNA_intronic	.	0	2	0	0.0003233	0.314897	0.455819	0.0151091	6.56292					.	.	0.0172	0	0.0002
AMP_PD	ST3GAL3-AS1	.	1	43725214	C	CT	.		rs200024998	ncRNA_intronic	.	0	7	0	0.001132	0.104796	0.122564	0.00598162	1.83599					.	.	0.0132	0	0.0002
AMP_PD	ST3GAL3-AS1	.	1	43725437	G	T	.		rs148766617	ncRNA_intronic	.	0	6	0	0.0009699	0.120957	0.150144	0.00680998	2.14842					.	.	0.0132	0	0.0002
AMP_PD	ST3GAL3-AS1	.	1	43725450	C	T	.		rs191204094	ncRNA_intronic	.	1	0	0.0002547	0	4.72892	0.341456	0.192536	116.148					.	.	0.0002	0	0
AMP_PD	ST3GAL3-AS1	.	1	43725635	A	G	.		rs142386241	ncRNA_intronic	.	3	12	0.0007641	0.00194	0.440102	0.175214	0.134338	1.44181	0.392985	0.148324	0.110756	1.39439	.	.	0.0009	0	0.0015
AMP_PD	ST3GAL3-AS1	.	1	43725724	G	T	.		rs111765730	ncRNA_intronic	.	2	4	0.0005094	0.0006466	0.875039	0.865708	0.186264	4.1108	0.787608	0.782904	0.14412	4.30423	.	.	0.0011	0	0.0003
AMP_PD	ST3GAL3-AS1	.	1	43725961	T	G	.		rs146822955	ncRNA_intronic	.	5	21	0.001274	0.003395	0.401322	0.0564971	0.157038	1.02561	0.373559	0.0482147	0.140627	0.992318	.	.	0.0010	0.0257	0.0006
AMP_PD	ST3GAL3-AS1	.	1	43726381	G	A	.		rs188402335	ncRNA_intronic	.	2	5	0.0005094	0.0008083	0.715709	0.661245	0.16032	3.1951	0.629883	0.580858	0.122083	3.24985	.	.	0.0006	0	0.0011
AMP_PD	ST3GAL3-AS1	.	1	43727029	C	T	.		rs144207339	ncRNA_intronic	.	1	2	0.0002547	0.0003233	0.945172	0.956476	0.124748	7.16123	0.787717	0.845568	0.0713767	8.69327	.	.	0.0033	0	0.0002
AMP_PD	ST3GAL3-AS1	.	1	43727030	G	A	.		rs115380499	ncRNA_intronic	.	1	2	0.0002547	0.0003233	0.945172	0.956476	0.124748	7.16123	0.787717	0.845568	0.0713767	8.69327	.	.	0.0101	0	5.881e-05
AMP_PD	ST3GAL3-AS1	.	1	43727097	C	T	.		rs146544208	ncRNA_intronic	.	0	2	0	0.0003233	0.314897	0.455819	0.0151091	6.56292					.	.	0.0100	0	5.881e-05
AMP_PD	ST3GAL4	.	11	126406111	C	T	c.C19T	p.R7W	rs190884962	exonic	nonsynonymous SNV	34	44	0.00866	0.007113	1.2253	0.374302	0.782654	1.9183	1.22138	0.384962	0.777882	1.91774	.	.	0.0052	0.0003	0.0080
AMP_PD	ST3GAL4	.	11	126406112	G	A	c.G20A	p.R7Q	rs184073997	exonic	nonsynonymous SNV	1	0	0.0002547	0	4.72892	0.341456	0.192536	116.148					.	.	9.849e-05	0	8.821e-05
AMP_PD	ST3GAL4	Glycosyl transferase family 29	11	126406473	G	T	c.G80T	p.R27L	rs200598125	exonic	nonsynonymous SNV	0	1	0	0.0001617	0.524998	0.693192	0.0213751	12.8946					16.80	.	.	.	.
AMP_PD	ST3GAL4	Glycosyl transferase family 29	11	126406499	C	G	c.C106G	p.L36V	rs148736743	exonic	nonsynonymous SNV	0	2	0	0.0003233	0.314897	0.455819	0.0151091	6.56292					10.57	Uncertain_significance	0.0002	0.0003	0.0003
AMP_PD	ST3GAL4	Glycosyl transferase family 29	11	126406535	C	T	c.C142T	p.R48W	rs11559148	exonic	nonsynonymous SNV	0	1	0	0.0001617	0.524998	0.693192	0.0213751	12.8946					21.6	.	2.629e-05	0	2.94e-05
AMP_PD	ST3GAL4	Glycosyl transferase family 29	11	126406536	G	A	c.G143A	p.R48Q	rs146779997	exonic	nonsynonymous SNV	2	3	0.0005094	0.000485	1.12541	0.88661	0.221824	5.70973	1.05048	0.956995	0.175368	6.29259	22.2	Uncertain_significance	0.0001	0.0049	5.879e-05
AMP_PD	ST3GAL4	Glycosyl transferase family 29	11	126406975	C	T	c.C197T	p.P66L	rs144143100	exonic	nonsynonymous SNV	1	6	0.0002547	0.0009699	0.363057	0.26358	0.0614515	2.14495	0.262232	0.215423	0.0315456	2.17989	10.65	Uncertain_significance	0.0005	0	0.0009
AMP_PD	ST3GAL4	Glycosyl transferase family 29	11	126407001	A	C	c.A223C	p.K75Q	rs150998763	exonic	nonsynonymous SNV	2	0	0.0005094	0	7.88555	0.182617	0.378358	164.347					12.03	.	0.0001	0.0009	0.0002
AMP_PD	ST3GAL4	Glycosyl transferase family 29	11	126408109	C	T	c.C415T	p.R139C	rs201731337	exonic	nonsynonymous SNV	2	0	0.0005094	0	7.88555	0.182617	0.378358	164.347					15.81	.	0.0002	0	0.0001
AMP_PD	ST3GAL4	Glycosyl transferase family 29	11	126408402	A	G	c.A596G	p.K199R	rs143878003	exonic	nonsynonymous SNV	1	1	0.0002547	0.0001617	1.5758	0.693794	0.163792	15.1603	1.57594	0.747784	0.0985115	25.2112	13.71	.	0.0016	0	0.0001
AMP_PD	ST3GAL4	Glycosyl transferase family 29	11	126413523	T	C	c.T853C	p.L285L	rs148155094	exonic	synonymous SNV	2	0	0.0005094	0	7.88555	0.182617	0.378358	164.347					.	.	0.0001	0.0049	4.409e-05
AMP_PD	ST3GAL4	Glycosyl transferase family 29	11	126413570	C	T	c.C900T	p.A300A	rs374972599	exonic	synonymous SNV	1	0	0.0002547	0	4.72892	0.341456	0.192536	116.148					.	.	7.877e-05	0	5.879e-05
AMP_PD	ST3GAL4	Glycosyl transferase family 29	11	126413588	C	T	c.C761T	p.T254M	rs142021570	exonic	nonsynonymous SNV	2	4	0.0005094	0.0006466	0.875039	0.865708	0.186264	4.1108	0.787608	0.782904	0.14412	4.30423	.	.	0.0001	0.0026	0.0001
AMP_PD	ST3GAL4	Glycosyl transferase family 29	11	126414004	G	A	c.G1022A	p.R341Q	rs143689441	exonic	nonsynonymous SNV	4	7	0.001019	0.001132	0.945088	0.924629	0.293298	3.04534	0.900168	0.866881	0.263165	3.07906	19.49	.	0.0009	0	0.0017
AMP_PD	ST3GAL4	.	11	126414807	A	C	.		rs11220482	downstream	.	0	1	0	0.0001617	0.524998	0.693192	0.0213751	12.8946					.	.	0.0059	0.0009	4.413e-05
AMP_PD	ST3GAL4	.	11	126414830	G	A	.		rs186110207	downstream	.	20	32	0.005094	0.005173	0.99362	0.981989	0.569996	1.73208	0.984624	0.95687	0.561543	1.72647	.	.	0.0050	0.0167	0.0066
AMP_PD	ST3GAL4	.	11	126414941	T	C	.		rs115419523	downstream	.	4	8	0.001019	0.001293	0.833631	0.755235	0.265534	2.61715	0.787392	0.69661	0.236782	2.61838	.	.	0.0082	0.0029	0.0007
AMP_PD	ST3GAL4	.	11	126414968	A	G	.		rs73633632	downstream	.	2	6	0.0005094	0.0009699	0.605404	0.500409	0.140633	2.60618	0.524732	0.429934	0.1058	2.60249	.	.	0.0386	0	0.0009
AMP_PD	ST3GAL4	.	11	126415169	T	C	.		rs187985797	downstream	.	0	1	0	0.0001617	0.524998	0.693192	0.0213751	12.8946					.	.	0.0002	0	0.0002
AMP_PD	ST3GAL4	.	11	126415222	C	A	.		rs56960673	downstream	.	2	6	0.0005094	0.0009699	0.605404	0.500409	0.140633	2.60618	0.524732	0.429934	0.1058	2.60249	.	.	0.0281	0.0012	0.0008
AMP_PD	ST3GAL4	.	11	126415418	T	G	.		rs76501699	downstream	.	0	2	0	0.0003233	0.314897	0.455819	0.0151091	6.56292					.	.	0.0057	0	0.0012
AMP_PD	ST3GAL4	.	11	126415463	G	C	.		rs76975795	downstream	.	0	2	0	0.0003233	0.314897	0.455819	0.0151091	6.56292					.	.	0.0057	0	0.0012
AMP_PD	ST3GAL4;KIRREL3	.	11	126415716	C	T	.		rs7128593	intergenic	.	0	1	0	0.0001617	0.524998	0.693192	0.0213751	12.8946					.	.	0.0154	0	0.0003
AMP_PD	ST3GAL4;KIRREL3	.	11	126415949	C	T	.		rs74685727	intergenic	.	4	7	0.001019	0.001132	0.945088	0.924629	0.293298	3.04534	0.900168	0.866881	0.263165	3.07906	.	.	0.0225	0.0066	0.0004
AMP_PD	ST3GAL4;KIRREL3	.	11	126415983	A	G	.		rs190608180	intergenic	.	1	0	0.0002547	0	4.72892	0.341456	0.192536	116.148					.	.	3.285e-05	0	1.47e-05
AMP_PD	ST3GAL4;KIRREL3	.	11	126416062	CTG	C	.		rs145725182	intergenic	.	1	1	0.0002547	0.0001617	1.5758	0.693794	0.163792	15.1603	1.57594	0.747784	0.0985115	25.2112	.	.	0.0063	0	0.0003
AMP_PD	ST3GAL4;KIRREL3	.	11	126416150	A	G	.		rs76323235	intergenic	.	1	6	0.0002547	0.0009699	0.363057	0.26358	0.0614515	2.14495	0.262232	0.215423	0.0315456	2.17989	.	.	0.0214	0.0012	0.0007
AMP_PD	ST3GAL4;KIRREL3	.	11	126416181	G	A	.		rs111568515	intergenic	.	1	1	0.0002547	0.0001617	1.5758	0.693794	0.163792	15.1603	1.57594	0.747784	0.0985115	25.2112	.	.	0.0009	0	0.0002
AMP_PD	ST3GAL4;KIRREL3	.	11	126416316	C	T	.		rs186600612	intergenic	.	0	1	0	0.0001617	0.524998	0.693192	0.0213751	12.8946					.	.	0.0023	0	5.881e-05
AMP_PD	ST3GAL4;KIRREL3	.	11	126416943	G	A	.		rs186831914	intergenic	.	4	9	0.001019	0.001455	0.745639	0.608477	0.242542	2.29229	0.699677	0.552762	0.215173	2.27513	.	.	0.0008	0.0006	0.0014
AMP_PD	ST3GAL4;KIRREL3	.	11	126417169	C	T	.		rs187817912	intergenic	.	0	1	0	0.0001617	0.524998	0.693192	0.0213751	12.8946					.	.	0.0016	0	0.0002
AMP_PD	ST3GAL4;KIRREL3	.	11	126417273	G	A	.		rs185359875	intergenic	.	1	1	0.0002547	0.0001617	1.5758	0.693794	0.163792	15.1603	1.57594	0.747784	0.0985115	25.2112	.	.	0.0001	0	8.819e-05
AMP_PD	ST3GAL4;KIRREL3	.	11	126417279	T	C	.		rs79738844	intergenic	.	0	1	0	0.0001617	0.524998	0.693192	0.0213751	12.8946					.	.	0.0154	0	0.0003
AMP_PD	ST3GAL4;KIRREL3	.	11	126417683	G	A	.		rs80145358	intergenic	.	5	7	0.001274	0.001132	1.1557	0.796853	0.384019	3.47805	1.12578	0.839841	0.356802	3.55208	.	.	0.0009	0	0.0016
AMP_PD	ST3GAL4;KIRREL3	.	11	126417744	C	T	.		rs192927347	intergenic	.	0	1	0	0.0001617	0.524998	0.693192	0.0213751	12.8946					.	.	5.943e-05	0	5.887e-05
AMP_PD	ST3GAL4;KIRREL3	.	11	126418097	A	G	.		rs143990594	intergenic	.	0	1	0	0.0001617	0.524998	0.693192	0.0213751	12.8946					.	.	0.0002	0	0.0002
AMP_PD	ST3GAL4;KIRREL3	.	11	126418120	C	T	.		rs374953900	intergenic	.	0	3	0	0.000485	0.224854	0.323698	0.0116077	4.35566					.	.	0.0001	0	0.0002
AMP_PD	ST3GAL4;KIRREL3	.	11	126418269	T	C	.		rs145938952	intergenic	.	1	1	0.0002547	0.0001617	1.5758	0.693794	0.163792	15.1603	1.57594	0.747784	0.0985115	25.2112	.	.	0.0016	0	0.0002
AMP_PD	ST3GAL4;KIRREL3	.	11	126419570	C	T	.		rs11220485	intergenic	.	1	0	0.0002547	0	4.72892	0.341456	0.192536	116.148					.	.	0.0003	0	0
AMP_PD	ST3GAL4;KIRREL3	.	11	126419576	G	C	.		rs181990692	intergenic	.	0	1	0	0.0001617	0.524998	0.693192	0.0213751	12.8946					.	.	0.0001	0	1.477e-05
AMP_PD	ST3GAL4;KIRREL3	.	11	126419933	C	T	.		rs186985095	intergenic	.	2	0	0.0005094	0	7.88555	0.182617	0.378358	164.347					.	.	0.0005	0	0.0004
AMP_PD	ST3GAL4;KIRREL3	.	11	126420120	A	T	.		rs79925635	intergenic	.	20	26	0.005094	0.004203	1.22098	0.499357	0.684102	2.17919	1.21422	0.515995	0.675965	2.18108	.	.	0.0293	0.0081	0.0037
AMP_PD	ST3GAL4;KIRREL3	.	11	126420124	C	G	.		rs116227116	intergenic	.	1	0	0.0002547	0	4.72892	0.341456	0.192536	116.148					.	.	0.0046	0	1.47e-05
AMP_PD	ST3GAL4;KIRREL3	.	11	126420143	T	C	.		rs191426020	intergenic	.	11	12	0.002802	0.00194	1.45197	0.36261	0.650547	3.2407	1.44685	0.377341	0.637167	3.28544	.	.	0.0016	0	0.0022
AMP_PD	ST3GAL4;KIRREL3	.	11	126420197	G	A	.		rs73633652	intergenic	.	2	6	0.0005094	0.0009699	0.605404	0.500409	0.140633	2.60618	0.524732	0.429934	0.1058	2.60249	.	.	0.0386	0	0.0009
AMP_PD	ST3GAL4;KIRREL3	.	11	126420222	T	C	.		rs116810172	intergenic	.	1	2	0.0002547	0.0003233	0.945172	0.956476	0.124748	7.16123	0.787717	0.845568	0.0713767	8.69327	.	.	0.0098	0.0014	0.0005
AMP_PD	ST3GAL4;KIRREL3	.	11	126420275	C	T	.		rs145767211	intergenic	.	1	1	0.0002547	0.0001617	1.5758	0.693794	0.163792	15.1603	1.57594	0.747784	0.0985115	25.2112	.	.	0.0073	0.0014	0.0004
AMP_PD	ST3GAL4;KIRREL3	.	11	126420279	G	T	.		rs141602908	intergenic	.	1	1	0.0002548	0.0001617	1.5758	0.693794	0.163792	15.1603	1.57594	0.747784	0.0985115	25.2112	.	.	0.0097	0.0014	0.0004
AMP_PD	ST3GAL4;KIRREL3	.	11	126420498	G	A	.		rs117205359	intergenic	.	30	51	0.007641	0.008244	0.931921	0.759514	0.593364	1.46365	0.925717	0.739275	0.587575	1.45846	.	.	0.0082	0.0063	0.0113
AMP_PD	ST3GAL4;KIRREL3	.	11	126420522	T	TCAGTGAC	.		rs111718466	intergenic	.	4	7	0.001019	0.001132	0.945088	0.924629	0.293298	3.04534	0.900168	0.866881	0.263165	3.07906	.	.	0.0238	0.0066	0.0004
AMP_PD	ST3GAL4;KIRREL3	.	11	126420627	C	T	.		rs75235663	intergenic	.	0	1	0	0.0001617	0.524998	0.693192	0.0213751	12.8946					.	.	0.0011	0	0.0002
AMP_PD	ST3GAL4;KIRREL3	.	11	126420628	G	A	.		rs7127408	intergenic	.	4	7	0.001019	0.001132	0.945088	0.924629	0.293298	3.04534	0.900168	0.866881	0.263165	3.07906	.	.	0.0229	0.0066	0.0004
AMP_PD	ST3GAL4;KIRREL3	.	11	126421234	C	G	.		rs141526065	intergenic	.	30	48	0.007641	0.007759	0.990541	0.967453	0.627492	1.56364	0.984545	0.947053	0.621706	1.55914	.	.	0.0053	0	0.0077
AMP_PD	ST3GAL4;KIRREL3	.	11	126422139	C	T	.		rs376195163	intergenic	.	1	5	0.0002547	0.0008083	0.429207	0.358731	0.0705014	2.61297	0.314781	0.291516	0.0367471	2.69646	.	.	0.0003	0.0014	0.0004
AMP_PD	ST3GAL4;KIRREL3	.	11	126422191	G	T	.		rs367671491	intergenic	.	0	1	0	0.0001617	0.524998	0.693192	0.0213751	12.8946					.	.	.	.	.
AMP_PD	ST3GAL4;KIRREL3	.	11	126422218	C	G	.		rs144628631	intergenic	.	30	54	0.007641	0.008729	0.879754	0.574177	0.562714	1.37542	0.873426	0.555511	0.556955	1.36972	.	.	0.0079	0.0063	0.0115
AMP_PD	ST3GAL4;KIRREL3	.	11	126422230	C	T	.		rs113806737	intergenic	.	16	19	0.004075	0.003071	1.33582	0.38848	0.691754	2.57953	1.32955	0.402916	0.682067	2.59168	.	.	0.0055	0.0014	0.0033
AMP_PD	ST3GAL5	.	2	85840154	C	A	c.G863T	p.R288L	rs200683924	exonic	nonsynonymous SNV	2	2	0.0005094	0.0003233	1.57609	0.611186	0.272793	9.10603	1.57624	0.649217	0.221845	11.1994	15.30	Uncertain_significance	0.0002	0	0.0004
AMP_PD	ST3GAL5	Glyco_transf_29	2	85840189	C	T	c.G828A	p.E276E	rs148195895	exonic	synonymous SNV	3	3	0.0007641	0.000485	1.57638	0.54741	0.357876	6.9437	1.57653	0.577399	0.317872	7.81903	.	Conflicting_classifications_of_pathogenicity	0.0006	0	0.0012
AMP_PD	ST3GAL5	Glyco_transf_29	2	85840275	C	T	c.G742A	p.D248N	rs147305893	exonic	nonsynonymous SNV	0	1	0	0.0001617	0.524998	0.693192	0.0213751	12.8946					19.51	Uncertain_significance	7.888e-05	0.0003	7.349e-05
AMP_PD	ST3GAL5	Glyco_transf_29	2	85840325	G	A	c.C692T	p.A231V	rs201425015	exonic	nonsynonymous SNV	0	1	0	0.0001617	0.524998	0.693192	0.0213751	12.8946					24.1	Uncertain_significance	2.63e-05	0	4.41e-05
AMP_PD	ST3GAL5	Glyco_transf_29	2	85844481	A	G	c.T539C	p.I180T	rs372467220	exonic	nonsynonymous SNV	1	0	0.0002547	0	4.72892	0.341456	0.192536	116.148					23.2	Uncertain_significance	3.285e-05	0	4.41e-05
AMP_PD	ST3GAL5	Glyco_transf_29	2	85844542	G	A	c.C478T	p.R160X	rs104893668	exonic	stopgain	1	0	0.0002547	0	4.72892	0.341456	0.192536	116.148					23.6	Pathogenic	1.973e-05	0	4.41e-05
AMP_PD	ST3GAL5	Glyco_transf_29	2	85847875	G	A	c.C264T	p.F88F	rs149309844	exonic	synonymous SNV	17	30	0.00433	0.00485	0.903029	0.734943	0.500319	1.62988	0.891932	0.707643	0.490625	1.62149	.	Benign/Likely_benign	0.0036	0.0014	0.0050
AMP_PD	ST3GAL5	Glyco_transf_29	2	85848049	G	A	c.C90T	p.Y30Y	rs150855708	exonic	synonymous SNV	1	0	0.0002547	0	4.72892	0.341456	0.192536	116.148					.	Likely_benign	7.882e-05	0	0.0001
AMP_PD	ST3GAL5	Glyco_transf_29	2	85848133	C	T	c.G6A	p.A2A	rs144270260	exonic	synonymous SNV	2	1	0.0005094	0.0001617	2.62767	0.349761	0.346812	19.9089	3.15349	0.348504	0.285745	34.8021	.	Conflicting_classifications_of_pathogenicity	0.0009	0	0.0007
AMP_PD	ST3GAL5	Glyco_transf_29	2	85848134	G	A	c.C5T	p.A2V	rs140019292	exonic	nonsynonymous SNV	3	9	0.0007641	0.001455	0.579645	0.383634	0.169959	1.97688	0.52449	0.333501	0.141816	1.93976	5.720	Conflicting_classifications_of_pathogenicity	0.0004	0.0144	0.0002
AMP_PD	ST3GAL5	Glyco_transf_29	2	85848161	C	T	c.G278A	p.R93H	rs144154879	exonic	nonsynonymous SNV	1	1	0.0002547	0.0001617	1.5758	0.693794	0.163792	15.1603	1.57594	0.747784	0.0985115	25.2112	25.4	Uncertain_significance	5.257e-05	0	5.88e-05
AMP_PD	ST3GAL5;ST3GAL5-AS1	.	2	85889181	C	G	.		rs189132172	upstream	.	2	1	0.0005094	0.0001617	2.62767	0.349761	0.346812	19.9089	3.15349	0.348504	0.285745	34.8021	.	Benign	0.0294	0	0.0003
AMP_PD	ST3GAL5;ST3GAL5-AS1	.	2	85889206	G	A	.		rs192061482	upstream	.	31	48	0.007896	0.007759	1.02355	0.919632	0.65126	1.60865	1.01789	0.939142	0.64567	1.60469	.	.	0.0053	0.0037	0.0101
AMP_PD	ST3GAL5-AS1	.	2	85889866	T	A	.		rs186803473	ncRNA_intronic	.	38	43	0.009679	0.006951	1.40216	0.129888	0.905365	2.17157	1.40018	0.133858	0.901676	2.17429	.	.	0.0059	0.0032	0.0088
AMP_PD	ST3GAL5-AS1	.	2	85890586	C	G	.		rs188218806	ncRNA_intronic	.	1	0	0.0002547	0	4.72892	0.341456	0.192536	116.148					.	.	0.0004	0	0.0001
AMP_PD	ST3GAL5-AS1	.	2	85891032	C	T	.		rs145965158	ncRNA_intronic	.	1	0	0.0002547	0	4.72892	0.341456	0.192536	116.148					.	.	0.0026	0	2.94e-05
AMP_PD	ST3GAL5-AS1	.	2	85891342	C	T	.		rs148629499	ncRNA_intronic	.	0	1	0	0.0001617	0.524998	0.693192	0.0213751	12.8946					.	.	0.0011	0.0003	0.0001
AMP_PD	ST3GAL5-AS1	.	2	85891870	G	A	.		rs113141585	ncRNA_exonic	.	1	3	0.0002547	0.000485	0.674904	0.687156	0.0995809	4.57413	0.524975	0.576915	0.054567	5.05064	.	.	0.0196	0.0003	0.0002
AMP_PD	ST3GAL5-AS1	.	2	85891893	C	A	.		rs113925832	ncRNA_exonic	.	1	4	0.0002547	0.0006466	0.524756	0.494217	0.0826125	3.33326	0.393603	0.404452	0.0439594	3.52424	.	.	0.0235	0.0006	0.0004
AMP_PD	ST3GAL5-AS1	.	2	85892302	C	T	.		rs370470366	downstream	.	8	9	0.002038	0.001455	1.41131	0.466405	0.558446	3.56667	1.40222	0.48738	0.54009	3.64052	.	.	0.0010	0.0279	0.0004
AMP_PD	ST3GAL5-AS1;POLR1A	.	2	85893290	A	G	.		rs182052191	intergenic	.	0	1	0	0.0001617	0.524998	0.693192	0.0213751	12.8946					.	.	0.0010	0	0.0002
AMP_PD	ST3GAL5-AS1;POLR1A	.	2	85893300	A	G	.		rs140557484	intergenic	.	0	2	0	0.0003233	0.314897	0.455819	0.0151091	6.56292					.	.	0.0025	0	5.88e-05
AMP_PD	ST3GAL5-AS1;POLR1A	.	2	85893340	G	A	.		rs7558611	intergenic	.	1	0	0.0002547	0	4.72892	0.341456	0.192536	116.148					.	.	0.0053	0	0.0001
AMP_PD	ST3GAL5-AS1;POLR1A	.	2	85893547	C	T	.		rs183765532	intergenic	.	4	6	0.001019	0.0009699	1.09084	0.887375	0.327475	3.63365	1.05054	0.939181	0.296076	3.72751	.	.	0.0008	0	0.0010
AMP_PD	ST3GAL5-AS1;POLR1A	.	2	85894004	G	A	.		rs142680140	intergenic	.	0	1	0	0.0001617	0.524998	0.693192	0.0213751	12.8946					.	.	0.0003	0.0003	0.0001
AMP_PD	ST3GAL5-AS1;POLR1A	.	2	85894010	A	G	.		rs115586286	intergenic	.	18	24	0.004585	0.00388	1.19136	0.571417	0.649681	2.18466	1.18342	0.590723	0.640591	2.18623	.	.	0.0038	0.0006	0.0052
AMP_PD	ST3GAL5-AS1;POLR1A	.	2	85894023	G	A	.		rs116767318	intergenic	.	2	7	0.0005094	0.001132	0.524514	0.377289	0.125207	2.19727	0.449625	0.3191	0.0933073	2.16663	.	.	0.0004	0	0.0006
AMP_PD	ST3GAL5-AS1;POLR1A	.	2	85894190	A	G	.		rs75179751	intergenic	.	3	2	0.0007641	0.0003233	2.20765	0.339191	0.435138	11.2004	2.36556	0.345822	0.394906	14.1701	.	.	0.0048	0	0.0009
AMP_PD	ST3GAL5-AS1;POLR1A	.	2	85894891	C	A	.		rs149260659	intergenic	.	0	2	0	0.0003233	0.314897	0.455819	0.0151091	6.56292					.	.	0.0026	0	5.881e-05
AMP_PD	ST3GAL5-AS1;POLR1A	.	2	85894911	G	A	.		rs75817818	intergenic	.	0	1	0	0.0001617	0.524998	0.693192	0.0213751	12.8946					.	.	0.0003	0	0
AMP_PD	ST3GAL5-AS1;POLR1A	.	2	85894947	T	C	.		rs144516557	intergenic	.	0	5	0	0.0008083	0.142996	0.188014	0.00790229	2.58759					.	.	0.0002	0	0.0004
AMP_PD	ST3GAL5-AS1;POLR1A	.	2	85895119	G	A	.		rs139431428	intergenic	.	9	18	0.002292	0.00291	0.808038	0.594305	0.368792	1.77045	0.786847	0.55806	0.352786	1.75497	.	.	0.0055	0.0138	0.0013
AMP_PD	ST3GAL5-AS1;POLR1A	.	2	85895331	A	G	.		rs113482419	intergenic	.	1	0	0.0002547	0	4.72892	0.341456	0.192536	116.148					.	.	0.0031	0	0.0001
AMP_PD	ST3GAL5-AS1;POLR1A	.	2	85895676	A	C	.		rs186927301	intergenic	.	0	3	0	0.000485	0.224854	0.323698	0.0116077	4.35566					.	.	0.0023	0	0.0002
AMP_PD	ST3GAL5-AS1;POLR1A	.	2	85895718	C	T	.		rs145663022	intergenic	.	0	1	0	0.0001617	0.524998	0.693192	0.0213751	12.8946					.	.	0.0002	0	1.47e-05
AMP_PD	ST3GAL5-AS1;POLR1A	.	2	85896140	G	A	.		rs186477367	intergenic	.	1	0	0.0002547	0	4.72892	0.341456	0.192536	116.148					.	.	0.0003	0	2.94e-05
AMP_PD	ST3GAL5-AS1;POLR1A	.	2	85896155	G	A	.		rs112612906	intergenic	.	1	2	0.0002547	0.0003233	0.945172	0.956476	0.124748	7.16123	0.787717	0.845568	0.0713767	8.69327	.	.	0.0176	0.0003	0.0002
AMP_PD	ST3GAL5-AS1;POLR1A	.	2	85896338	G	A	.		rs60313984	intergenic	.	0	1	0	0.0001617	0.524998	0.693192	0.0213751	12.8946					.	.	0.0046	0	0.0002
AMP_PD	ST3GAL5-AS1;POLR1A	.	2	85896376	C	T	.		rs182417695	intergenic	.	0	1	0	0.0001617	0.524998	0.693192	0.0213751	12.8946					.	.	0.0010	0.0009	2.949e-05
AMP_PD	ST3GAL5-AS1;POLR1A	.	2	85896465	G	A	.		rs112228529	intergenic	.	0	3	0	0.000485	0.224854	0.323698	0.0116077	4.35566					.	.	0.0190	0	0.0003
AMP_PD	ST3GAL5-AS1;POLR1A	.	2	85896765	G	A	.		rs192771779	intergenic	.	1	0	0.0002547	0	4.72892	0.341456	0.192536	116.148					.	.	0.0017	0	0.0004
AMP_PD	ST3GAL5-AS1;POLR1A	.	2	85896799	C	T	.		rs143545819	intergenic	.	3	1	0.0007641	0.0001617	3.68061	0.181983	0.543067	24.9451	4.73265	0.178366	0.491922	45.5316	.	.	0.0003	0	0.0006
AMP_PD	ST3GAL5-AS1;POLR1A	.	2	85897210	C	T	.		rs185241222	intergenic	.	0	2	0	0.0003233	0.314897	0.455819	0.0151091	6.56292					.	.	9.195e-05	0.0003	7.352e-05
AMP_PD	ST3GAL5-AS1;POLR1A	.	2	85897225	G	C	.		rs75616432	intergenic	.	1	3	0.0002547	0.000485	0.674904	0.687156	0.0995809	4.57413	0.524975	0.576915	0.054567	5.05064	.	.	0.0215	0.0006	0.0003
AMP_PD	ST3GAL5-AS1;POLR1A	.	2	85897301	C	A	.		rs188563688	intergenic	.	2	1	0.0005094	0.0001617	2.62767	0.349761	0.346812	19.9089	3.15349	0.348504	0.285745	34.8021	.	.	0.0001	0	0.0002
AMP_PD	ST3GAL5-AS1;POLR1A	.	2	85897459	C	T	.		rs147127679	intergenic	.	9	11	0.002292	0.001778	1.30285	0.547108	0.550661	3.08249	1.2905	0.571235	0.533793	3.11991	.	.	0.0011	0.0012	0.0018
AMP_PD	ST3GAL5-AS1;POLR1A	.	2	85897497	T	A	.		rs111259542	intergenic	.	0	3	0	0.000485	0.224854	0.323698	0.0116077	4.35566					.	.	0.0190	0	0.0002
AMP_PD	ST3GAL5-AS1;POLR1A	.	2	85897502	A	G	.		rs112048813	intergenic	.	0	3	0	0.000485	0.224854	0.323698	0.0116077	4.35566					.	.	0.0190	0	0.0002
AMP_PD	ST3GAL5-AS1;POLR1A	.	2	85897534	C	T	.		rs184941751	intergenic	.	4	8	0.001019	0.001293	0.833631	0.755235	0.265534	2.61715	0.787392	0.69661	0.236782	2.61838	.	.	0.0004	0.0127	5.882e-05
AMP_PD	ST3GAL5-AS1;POLR1A	.	2	85898008	C	A	.		rs116151583	intergenic	.	3	1	0.0007641	0.0001617	3.68061	0.181983	0.543067	24.9451	4.73265	0.178366	0.491922	45.5316	.	.	0.0003	0	0.0006
AMP_PD	ST3GAL5-AS1;POLR1A	.	2	85899498	A	G	.		rs144300460	intergenic	.	1	0	0.0002547	0	4.72892	0.341456	0.192536	116.148					.	.	2.627e-05	0	0
AMP_PD	ST3GAL5-AS1;POLR1A	.	2	85899845	C	T	.		rs76993879	intergenic	.	1	1	0.0002547	0.0001617	1.5758	0.693794	0.163792	15.1603	1.57594	0.747784	0.0985115	25.2112	.	.	0.0171	0	0.0003
AMP_PD	ST3GAL5-AS1;POLR1A	.	2	85899873	C	A	.		rs181753821	intergenic	.	8	18	0.002038	0.00291	0.722612	0.434132	0.320132	1.6311	0.699062	0.400569	0.303376	1.61083	.	.	0.0019	0.0055	0.0032
AMP_PD	ST3GAL5-AS1;POLR1A	.	2	85899990	C	A	.		rs186329817	intergenic	.	1	0	0.0002547	0	4.72892	0.341456	0.192536	116.148					.	.	0.0004	0	0.0001
AMP_PD	ST3GAL5-AS1;POLR1A	.	2	85900492	T	C	.		rs182130311	intergenic	.	5	5	0.001274	0.0008083	1.57697	0.450545	0.482983	5.14892	1.57712	0.471761	0.45598	5.45485	.	.	0.0005	0	0.0010
AMP_PD	ST3GAL5-AS1;POLR1A	.	2	85900789	T	C	.		rs186111070	intergenic	.	5	10	0.001274	0.001617	0.824696	0.714645	0.293475	2.31748	0.787283	0.662799	0.26869	2.3068	.	.	0.0021	0	0.0032
AMP_PD	ST3GAL5-AS1;POLR1A	.	2	85900880	T	G	.		rs147239424	intergenic	.	0	1	0	0.0001617	0.524998	0.693192	0.0213751	12.8946					.	.	0.0050	0	2.943e-05
AMP_PD	ST3GAL5-AS1;POLR1A	.	2	85900881	G	T	.		rs144391264	intergenic	.	0	1	0	0.0001617	0.524998	0.693192	0.0213751	12.8946					.	.	0.0050	0	2.945e-05
AMP_PD	ST3GAL5-AS1;POLR1A	.	2	85900903	C	T	.		rs138117575	intergenic	.	38	49	0.009679	0.007921	1.22978	0.340173	0.803973	1.88111	1.22631	0.3496	0.799728	1.88044	.	.	0.0081	0.0035	0.0079
AMP_PD	ST3GAL5-AS1;POLR1A	.	2	85901006	C	T	.		rs57739085	intergenic	.	1	2	0.0002547	0.0003233	0.945172	0.956476	0.124748	7.16123	0.787717	0.845568	0.0713767	8.69327	.	.	0.0063	0	0.0002
AMP_PD	ST3GAL5-AS1;POLR1A	.	2	85901029	G	A	.		rs145901639	intergenic	.	0	1	0	0.0001617	0.524998	0.693192	0.0213751	12.8946					.	.	0.0050	0	1.471e-05
AMP_PD	ST3GAL5-AS1;POLR1A	.	2	85902313	A	G	.		rs114716170	intergenic	.	1	9	0.0002547	0.001455	0.248166	0.112881	0.0443061	1.39002	0.174652	0.0979661	0.0221093	1.37966	.	.	0.0017	0	0.0017
AMP_PD	ST3GAL5-AS1;POLR1A	.	2	85902466	C	G	.		rs149437555	intergenic	.	27	40	0.006877	0.006466	1.07068	0.783712	0.657476	1.74356	1.06445	0.803303	0.651138	1.74011	.	.	0.0052	0.0012	0.0091
AMP_PD	ST3GAL5-AS1;POLR1A	.	2	85902753	A	G	.		rs187801781	intergenic	.	13	9	0.003311	0.001455	2.24724	0.0564477	0.977988	5.16374	2.28444	0.0573137	0.974647	5.35444	.	.	0.0007	0.0089	0.0008
AMP_PD	ST3GAL5-AS1;POLR1A	.	2	85902932	C	T	.		rs184443182	intergenic	.	4	15	0.001019	0.002425	0.456115	0.143231	0.159442	1.30481	0.418989	0.122628	0.138856	1.26427	.	.	0.0011	0.0003	0.0015
AMP_PD	ST3GAL5-AS1;POLR1A	.	2	85903245	A	G	.		rs151253510	intergenic	.	0	1	0	0.0001617	0.524998	0.693192	0.0213751	12.8946					.	.	0.0046	0	0.0001
AMP_PD	ST3GAL5-AS1;POLR1A	.	2	85903352	T	G	.		rs150378662	intergenic	.	15	21	0.003821	0.003395	1.1368	0.701456	0.590178	2.18971	1.12643	0.725679	0.579277	2.19039	.	.	0.0020	0.0012	0.0035
AMP_PD	ST3GAL5-AS1;POLR1A	.	2	85903582	G	A	.		rs78505456	intergenic	.	0	1	0	0.0001617	0.524998	0.693192	0.0213751	12.8946					.	.	0.0094	0	8.822e-05
AMP_PD	ST3GAL5-AS1;POLR1A	.	2	85903792	C	T	.		rs184822427	intergenic	.	6	6	0.001528	0.0009699	1.57727	0.411987	0.531	4.68506	1.57741	0.430428	0.508019	4.89792	.	.	0.0022	0	0.0023
AMP_PD	ST3GAL5-AS1;POLR1A	.	2	85903846	T	C	.		rs147611742	intergenic	.	34	50	0.00866	0.008083	1.0776	0.737289	0.696331	1.66762	1.0727	0.754247	0.691272	1.66459	.	.	0.0037	0.0164	0.0044
AMP_PD	ST3GAL5-AS1;POLR1A	.	2	85904192	T	C	.		rs188806587	intergenic	.	19	40	0.00484	0.006466	0.756083	0.313054	0.439188	1.30163	0.745975	0.295485	0.430796	1.29174	.	.	0.0041	0.0084	0.0058
AMP_PD	ST3GAL5-AS1;POLR1A	.	2	85904925	C	T	.		rs143431794	intergenic	.	14	29	0.003566	0.004688	0.772649	0.42316	0.411022	1.45244	0.758939	0.39854	0.400029	1.43987	.	.	0.0032	0.0075	0.0045
AMP_PD	ST3GAL5-AS1;POLR1A	.	2	85904981	T	C	.		rs74435087	intergenic	.	0	3	0	0.000485	0.224854	0.323698	0.0116077	4.35566					.	.	0.0245	0	0.0003
AMP_PD	ST3GAL5-AS1;POLR1A	.	2	85905044	C	T	.		rs147982980	intergenic	.	14	14	0.003566	0.002263	1.57964	0.219705	0.76114	3.27831	1.57978	0.227687	0.751495	3.32101	.	.	0.0018	0.0009	0.0032
AMP_PD	ST3GAL5-AS1;POLR1A	.	2	85905053	C	T	.		rs141555355	intergenic	.	14	14	0.003566	0.002263	1.57964	0.219705	0.76114	3.27831	1.57978	0.227687	0.751495	3.32101	.	.	0.0018	0.0009	0.0032
AMP_PD	TPP1	Peptidase S8/S53 domain	11	6614585	G	C	c.C1653G	p.P551P	rs372564255	exonic	synonymous SNV	1	2	0.0002547	0.0003233	0.945172	0.956476	0.124748	7.16123	0.787717	0.845568	0.0713767	8.69327	.	Conflicting_classifications_of_pathogenicity	0.0001	0	0.0002
AMP_PD	TPP1	Peptidase S8/S53 domain	11	6615316	G	A	c.C1280T	p.T427M	rs201034755	exonic	nonsynonymous SNV	0	1	0	0.0001617	0.524998	0.693192	0.0213751	12.8946					12.87	Conflicting_classifications_of_pathogenicity	0.0002	0	0.0002
AMP_PD	TPP1	Peptidase S8/S53 domain	11	6615455	C	T	c.G1253A	p.R418Q	rs138744051	exonic	nonsynonymous SNV	2	1	0.0005094	0.0001617	2.62767	0.349761	0.346812	19.9089	3.15349	0.348504	0.285745	34.8021	12.54	Benign/Likely_benign	0.0042	0.0029	4.41e-05
AMP_PD	TPP1	Peptidase S8/S53 domain	11	6615467	T	A	c.A1241T	p.N414I	rs146798796	exonic	nonsynonymous SNV	2	2	0.0005094	0.0003233	1.57609	0.611186	0.272793	9.10603	1.57624	0.649217	0.221845	11.1994	23.0	Uncertain_significance	0.0005	0	0.0009
AMP_PD	TPP1	Peptidase S8/S53 domain	11	6615516	G	A	c.C1192T	p.L398F	rs149319579	exonic	nonsynonymous SNV	0	1	0	0.0001617	0.524998	0.693192	0.0213751	12.8946					12.65	Uncertain_significance	1.97e-05	0	4.41e-05
AMP_PD	TPP1	Peptidase S8/S53 domain	11	6616033	G	C	c.C1117G	p.Q373E	rs112812685	exonic	nonsynonymous SNV	2	3	0.0005094	0.000485	1.12541	0.88661	0.221824	5.70973	1.05048	0.956995	0.175368	6.29259	1.391	Benign/Likely_benign	0.0075	0	0.0002
AMP_PD	TPP1	Peptidase S8/S53 domain	11	6616036	G	A	c.C1114T	p.H372Y	rs371314926	exonic	nonsynonymous SNV	1	0	0.0002547	0	4.72892	0.341456	0.192536	116.148					18.52	.	.	.	.
AMP_PD	TPP1	Peptidase S8/S53 domain	11	6616341	C	T	c.G1049A	p.R350Q	rs199866669	exonic	nonsynonymous SNV	0	1	0	0.0001617	0.524998	0.693192	0.0213751	12.8946					26.9	Uncertain_significance	1.971e-05	0	0
AMP_PD	TPP1	Peptidase S8/S53 domain	11	6616357	T	G	c.A1033C	p.M345L	rs141482368	exonic	nonsynonymous SNV	1	0	0.0002547	0	4.72892	0.341456	0.192536	116.148					13.20	Benign/Likely_benign	0.0005	0	8.821e-05
AMP_PD	TPP1	Peptidase S8/S53 domain	11	6616387	C	T	c.G1003A	p.A335T	rs146927291	exonic	nonsynonymous SNV	1	0	0.0002547	0	4.72892	0.341456	0.192536	116.148					0.381	Uncertain_significance	3.944e-05	0	5.88e-05
AMP_PD	TPP1	Peptidase S8/S53 domain	11	6616443	G	T	c.C947A	p.A316D	rs149463616	exonic	nonsynonymous SNV	1	0	0.0002547	0	4.72892	0.341456	0.192536	116.148					6.636	Uncertain_significance	6.576e-05	0	0.0001
AMP_PD	TPP1	Peptidase S8/S53 domain	11	6616696	C	A	c.G851T	p.G284V	rs119455957	exonic	nonsynonymous SNV	0	1	0	0.0001617	0.524998	0.693192	0.0213751	12.8946					20.9	Pathogenic	6.574e-06	0	0
AMP_PD	TPP1	Peptidase S8/S53 domain	11	6616707	C	G	c.G840C	p.L280L	rs140349036	exonic	synonymous SNV	16	22	0.004075	0.003556	1.15658	0.654858	0.611199	2.1886	1.14713	0.677306	0.600961	2.18966	.	Conflicting_classifications_of_pathogenicity	0.0025	0.0026	0.0037
AMP_PD	TPP1	Peptidase S8/S53 domain	11	6616744	C	T	c.G803A	p.R268Q	rs141920079	exonic	nonsynonymous SNV	1	0	0.0002547	0	4.72892	0.341456	0.192536	116.148					12.72	Uncertain_significance	2.629e-05	0	2.941e-05
AMP_PD	TPP1	Peptidase S8/S53 domain	11	6616751	G	A	c.C796T	p.R266W	rs200138397	exonic	nonsynonymous SNV	1	2	0.0002547	0.0003233	0.945172	0.956476	0.124748	7.16123	0.787717	0.845568	0.0713767	8.69327	17.99	Conflicting_classifications_of_pathogenicity	0.0002	0	0.0003
AMP_PD	TPP1	Peptidase S8/S53 domain	11	6616997	T	C	c.A665G	p.N222S	rs372787642	exonic	nonsynonymous SNV	0	1	0	0.0001617	0.524998	0.693192	0.0213751	12.8946					16.85	Uncertain_significance	5.914e-05	0	0.0001
AMP_PD	TPP1	Peptidase S8/S53 domain	11	6617040	G	A	c.C622T	p.R208X	rs119455955	exonic	stopgain	0	3	0	0.000485	0.224854	0.323698	0.0116077	4.35566					13.51	Pathogenic	0.0003	0	0.0005
AMP_PD	TPP1	Pro-kuma_activ	11	6617130	G	C	c.C532G	p.P178A	rs149986601	exonic	nonsynonymous SNV	2	0	0.0005094	0	7.88555	0.182617	0.378358	164.347					3.121	Uncertain_significance	3.945e-05	0	8.823e-05
AMP_PD	TPP1	Pro-kuma_activ	11	6617154	C	G	c.509-1G>C		rs56144125	splicing	.	1	1	0.0002547	0.0001617	1.5758	0.693794	0.163792	15.1603	1.57594	0.747784	0.0985115	25.2112	15.97	Pathogenic	0.0005	0	0.0009
AMP_PD	TPP1	Pro-kuma_activ	11	6617368	T	C	c.A441G	p.E147E	rs2555170	exonic	synonymous SNV	5	5	0.001274	0.0008083	1.57697	0.450545	0.482983	5.14892	1.57712	0.471761	0.45598	5.45485	.	Benign	0.0401	0.0029	0.0004
AMP_PD	TPP1	Pro-kuma_activ	11	6617707	T	C	c.A299G	p.Q100R	rs1800746	exonic	nonsynonymous SNV	2	1	0.0005094	0.0001617	2.62767	0.349761	0.346812	19.9089	3.15349	0.348504	0.285745	34.8021	3.036	Benign/Likely_benign	0.0083	0	0.0001
AMP_PD	TPP1	Pro-kuma_activ	11	6617713	G	A	c.C293T	p.T98M	rs140726254	exonic	nonsynonymous SNV	7	5	0.001783	0.0008083	2.15261	0.1726	0.715277	6.47826	2.21022	0.176113	0.7005	6.97373	10.86	Conflicting_classifications_of_pathogenicity	0.0020	0	0.0016
AMP_PD	TPP1	Pro-kuma_activ	11	6618780	T	C	c.A225G	p.Q75Q	rs368709098	exonic	synonymous SNV	0	1	0	0.0001617	0.524998	0.693192	0.0213751	12.8946					.	Conflicting_classifications_of_pathogenicity	3.287e-05	0	0
AMP_PD	TPP1	Pro-kuma_activ	11	6618792	G	A	c.C213T	p.P71P	rs143730817	exonic	synonymous SNV	0	1	0	0.0001617	0.524998	0.693192	0.0213751	12.8946					.	Likely_benign	6.569e-06	0	1.47e-05
AMP_PD	TPP1	Pro-kuma_activ	11	6618904	C	T	c.G101A	p.G34D	rs138448968	exonic	nonsynonymous SNV	2	2	0.0005094	0.0003233	1.57609	0.611186	0.272793	9.10603	1.57624	0.649217	0.221845	11.1994	17.44	Conflicting_classifications_of_pathogenicity	0.0003	0.0003	0.0006
AMP_PD	TPP1	Pro-kuma_activ	11	6619202	C	T	c.G83A	p.R28Q	rs369126677	exonic	nonsynonymous SNV	0	2	0	0.0003233	0.314897	0.455819	0.0151091	6.56292					11.16	Conflicting_classifications_of_pathogenicity	2.629e-05	0	4.411e-05
AMP_PD	TPP1	.	11	6619387	G	T	c.C14A	p.A5D	rs138976576	exonic	nonsynonymous SNV	2	4	0.0005094	0.0006466	0.875039	0.865708	0.186264	4.1108	0.787608	0.782904	0.14412	4.30423	12.86	Conflicting_classifications_of_pathogenicity	0.0012	0.0006	0.0022
AMP_PD	TPP1	.	11	6619440	A	G	.		rs200184958	upstream	.	4	3	0.001019	0.000485	2.02781	0.32162	0.501038	8.20702	2.10311	0.330718	0.470187	9.40709	.	Conflicting_classifications_of_pathogenicity	0.0005	0	0.0009
AMP_PD	UGCG	Glucosylceramide_synthase	9	111914619	A	G	c.A113G	p.N38S	rs368934544	exonic	nonsynonymous SNV	1	0	0.0002547	0	4.72892	0.341456	0.192536	116.148					18.34	Uncertain_significance	.	.	.
AMP_PD	UGCG	Glucosylceramide_synthase	9	111914709	A	G	c.A203G	p.N68S	rs149431349	exonic	nonsynonymous SNV	2	1	0.0005094	0.0001617	2.62767	0.349761	0.346812	19.9089	3.15349	0.348504	0.285745	34.8021	6.070	Uncertain_significance	9.854e-05	0	0.0002
AMP_PD	UGCG	Glucosylceramide_synthase	9	111929621	T	C	c.T680C	p.I227T	rs142111180	exonic	nonsynonymous SNV	21	15	0.005349	0.002425	2.19829	0.0185208	1.14125	4.23436	2.21895	0.0188217	1.14111	4.31486	11.93	.	0.0033	0	0.0060
AMP_PD	UGCG	Glucosylceramide_synthase	9	111931329	A	G	c.A796G	p.I266V	rs139123387	exonic	nonsynonymous SNV	1	0	0.0002547	0	4.72892	0.341456	0.192536	116.148					15.98	Uncertain_significance	5.917e-05	0	2.94e-05
AMP_PD	UGT8	.	4	114622898	A	G	c.A18G	p.P6P	rs150419642	exonic	synonymous SNV	11	15	0.002802	0.002425	1.16981	0.687777	0.544391	2.51372	1.15635	0.715118	0.530025	2.52281	.	Likely_benign	0.0018	0.0026	0.0030
AMP_PD	UGT8	UDPGT	4	114623008	C	T	c.C128T	p.S43L	rs149131940	exonic	nonsynonymous SNV	0	1	0	0.0001617	0.524998	0.693192	0.0213751	12.8946					16.90	Uncertain_significance	0.0002	0	0.0003
AMP_PD	UGT8	UDPGT	4	114623066	C	T	c.C186T	p.I62I	rs143201929	exonic	synonymous SNV	1	2	0.0002547	0.0003233	0.945172	0.956476	0.124748	7.16123	0.787717	0.845568	0.0713767	8.69327	.	.	0.0003	0	0.0003
AMP_PD	UGT8	UDPGT	4	114623151	C	T	c.C271T	p.R91W	rs370438338	exonic	nonsynonymous SNV	1	0	0.0002547	0	4.72892	0.341456	0.192536	116.148					16.72	.	6.578e-05	0	1.47e-05
AMP_PD	UGT8	UDPGT	4	114623199	C	G	c.C319G	p.L107V	rs137983750	exonic	nonsynonymous SNV	1	5	0.0002547	0.0008083	0.429207	0.358731	0.0705014	2.61297	0.314781	0.291516	0.0367471	2.69646	17.28	Uncertain_significance	0.0002	0.0043	0.0001
AMP_PD	UGT8	UDPGT	4	114623316	G	A	c.G436A	p.V146M	rs141691690	exonic	nonsynonymous SNV	1	2	0.0002547	0.0003233	0.945172	0.956476	0.124748	7.16123	0.787717	0.845568	0.0713767	8.69327	21.5	.	6.572e-05	0	0.0001
AMP_PD	UGT8	UDPGT	4	114623408	C	T	c.C528T	p.Y176Y	rs139780560	exonic	synonymous SNV	0	1	0	0.0001617	0.524998	0.693192	0.0213751	12.8946					.	.	0.0032	0	8.82e-05
AMP_PD	UGT8	UDPGT	4	114623498	G	T	c.G618T	p.G206G	rs147467972	exonic	synonymous SNV	16	17	0.004075	0.002748	1.48945	0.247302	0.758395	2.9252	1.48693	0.256359	0.749508	2.94989	.	Benign	0.0056	0.0066	0.0022
AMP_PD	UGT8	UDPGT	4	114623601	A	G	c.A721G	p.M241V	rs181812605	exonic	nonsynonymous SNV	0	2	0	0.0003233	0.314897	0.455819	0.0151091	6.56292					18.38	.	0.0002	0	2.941e-05
AMP_PD	UGT8	UDPGT	4	114623621	A	G	c.A741G	p.A247A	rs4148255	exonic	synonymous SNV	4	1	0.001019	0.0001617	4.73463	0.0992602	0.745374	30.0744	6.31343	0.0994364	0.705112	56.5291	.	.	0.0103	0.0035	0.0016
AMP_PD	UGT8	UDPGT	4	114664080	A	T	c.A908T	p.D303V	rs151058343	exonic	nonsynonymous SNV	2	0	0.0005094	0	7.88555	0.182617	0.378358	164.347					27.5	.	5.914e-05	0	0.0001
AMP_PD	UGT8	UDPGT	4	114668285	A	G	c.A1243G	p.K415E	rs148890217	exonic	nonsynonymous SNV	2	1	0.0005094	0.0001617	2.62767	0.349761	0.346812	19.9089	3.15349	0.348504	0.285745	34.8021	11.48	.	0.0084	0	0.0003
AMP_PD	UGT8	.	4	114676181	T	C	c.T1519C	p.W507R	rs141178340	exonic	nonsynonymous SNV	0	1	0	0.0001617	0.524998	0.693192	0.0213751	12.8946					9.114	.	6.573e-06	0	1.47e-05
Cohort	Gene	Domain	Chromosome	Start Position	Reference Allele	Alternate Allele	cDNA	Amino Acid Change	rsID	Functional Annotation	Exonic Function	N (Case)	N (Control)	MAF (Case)	MAF (Control)	OR (Continuity Corrected)	P-value (Continuity Corrected)	OR (Continuity Corrected) 95% CI Lower	OR (Continuity Corrected) 95% CI Upper	OR	P-value	OR 95% CI Lower	OR 95% CI Upper	CADD v1.7 Phred Score	Clinical Significance (Varsome)	gnomAD Allele Frequency	gnomAD AF Ashkenazi	gnomAD AF Non Finnish European
Columbia	ASAH1	Ceramidase	8	18057578	C	T	c.G1144A	p.E382K	rs148976489	exonic	nonsynonymous SNV	0	1	0	0.001	0.14833	0.24282	0.00603174	3.64765					21.0	Uncertain_significance	0.0002	0	0.0005
Columbia	ASAH1	Ceramidase	8	18057608	T	C	c.A1114G	p.T372A	rs201151177	exonic	nonsynonymous SNV	2	0	0.0008913	0	2.23338	0.604211	0.107021	46.6075					13.12	Uncertain_significance	4.597e-05	0.0012	1.47e-05
Columbia	ASAH1	Ceramidase	8	18057617	C	T	c.G1105A	p.V369I	rs17636067	exonic	nonsynonymous SNV	7	0	0.003119	0	6.73017	0.192072	0.383619	118.073					16.54	Benign	0.0041	0.0026	0.0003
Columbia	ASAH1	Ceramidase	8	18059347	G	T	c.C1035A	p.S345R	rs764889509	exonic	nonsynonymous SNV	1	0	0.0004456	0	1.33883	0.858258	0.0544429	32.9239					12.38	Uncertain_significance	5.253e-05	0	5.881e-05
Columbia	ASAH1	Ceramidase	8	18059465	C	A	c.723-1G>T;NM_004315		.	splicing	.	0	1	0	0.001	0.14833	0.24282	0.00603174	3.64765					14.42	.	.	.	.
Columbia	ASAH1	Ceramidase	8	18061412	C	A	c.G750T	p.G250G	rs370895103	exonic	synonymous SNV	1	1	0.0004456	0.001	0.445386	0.484118	0.0462135	4.29243	0.445138	0.567392	0.0277857	7.13131	.	Benign/Likely_benign	0.0002	0.0003	0.0001
Columbia	ASAH1	Ceramidase	8	18061441	G	A	c.C721T	p.L241L	rs373977871	exonic	synonymous SNV	1	0	0.0004456	0	1.33883	0.858258	0.0544429	32.9239					.	Likely_benign	7.225e-05	0	0.0001
Columbia	ASAH1	Ceramidase	8	18062278	C	G	c.453+1G>C;NM_004315		.	splicing	.	1	1	0.0004456	0.001	0.445386	0.484118	0.0462135	4.29243	0.445138	0.567392	0.0277857	7.13131	22.0	Likely_pathogenic	.	.	.
Columbia	ASAH1	Ceramidase	8	18062298	A	G	c.T629C	p.M210T	rs141068211	exonic	nonsynonymous SNV	1	0	0.0004456	0	1.33883	0.858258	0.0544429	32.9239					14.36	Conflicting_classifications_of_pathogenicity	0.0009	0	0.0018
Columbia	ASAH1	Ceramidase	8	18062307	T	A	c.A620T	p.Y207F	rs150268016	exonic	nonsynonymous SNV	1	1	0.0004456	0.001	0.445386	0.484118	0.0462135	4.29243	0.445138	0.567392	0.0277857	7.13131	25.7	Uncertain_significance	0.0005	0	0.0010
Columbia	ASAH1	Ceramidase	8	18062335	C	T	c.G592A	p.V198I	rs151320126	exonic	nonsynonymous SNV	1	0	0.0004456	0	1.33883	0.858258	0.0544429	32.9239					18.90	Uncertain_significance	0.0001	0	0.0002
Columbia	ASAH1	Ceramidase	8	18064465	T	C	c.A449G	p.D150G	rs1411861616	exonic	nonsynonymous SNV	0	1	0	0.001042	0.14833	0.24282	0.00603174	3.64765					15.72	.	.	.	.
Columbia	ASAH1	Ceramidase	8	18064468	T	C	c.A446G	p.E149G	.	exonic	nonsynonymous SNV	0	1	0	0.001042	0.14833	0.24282	0.00603174	3.64765					18.43	Uncertain_significance	.	.	.
Columbia	ASAH1	Ceramidase	8	18064487	A	G	c.T427C	p.C143R	.	exonic	nonsynonymous SNV	0	1	0	0.001006	0.14833	0.24282	0.00603174	3.64765					16.47	.	.	.	.
Columbia	ASAH1	Ceramidase	8	18067221	T	C	c.A381G	p.L127L	rs376826383	exonic	synonymous SNV	3	1	0.001337	0.001	1.04109	0.967137	0.153293	7.07054	1.3378	0.801224	0.138811	12.8932	.	Likely_benign	0.0003	0	0
Columbia	ASAH1	Ceramidase	8	18069805	A	G	c.T290C	p.V97A	.	exonic	nonsynonymous SNV	1	0	0.0004456	0	1.33883	0.858258	0.0544429	32.9239					15.44	.	.	.	.
Columbia	ASAH1	Ceramidase	8	18069807	C	A	c.G288T	p.V96V	.	exonic	synonymous SNV	1	0	0.0004456	0	1.33883	0.858258	0.0544429	32.9239					.	.	.	.	.
Columbia	ASAH1	Ceramidase	8	18069807	C	T	c.G288A	p.V96V	.	exonic	synonymous SNV	2	1	0.0008913	0.001	0.742972	0.773903	0.0978694	5.64024	0.891071	0.925049	0.0806088	9.85014	.	.	.	.	.
Columbia	ASAH1	Ceramidase	8	18069808	A	C	c.T287G	p.V96G	.	exonic	nonsynonymous SNV	4	0	0.001783	0	4.02727	0.350353	0.216404	74.9472					9.589	.	.	.	.
Columbia	ASAH1	Ceramidase	8	18069808	A	T	c.T287A	p.V96E	.	exonic	nonsynonymous SNV	9	5	0.004011	0.005	0.768625	0.62508	0.267499	2.20855	0.800539	0.691371	0.266916	2.40099	10.74	.	.	.	.
Columbia	ASAH1	Ceramidase	8	18069809	C	T	c.G286A	p.V96M	rs1248074756	exonic	nonsynonymous SNV	5	0	0.00223	0	4.92662	0.280645	0.271885	89.2717					1.479	.	.	.	.
Columbia	ASAH1	Ceramidase	8	18069809	C	A	c.G286T	p.V96L	.	exonic	nonsynonymous SNV	3	1	0.001337	0.001	1.04109	0.967137	0.153293	7.07054	1.3378	0.801224	0.138811	12.8932	0.012	.	.	.	.
Columbia	ASAH1	Ceramidase	8	18069810	C	A	c.G285T	p.Q95H	.	exonic	nonsynonymous SNV	1	0	0.000446	0	1.33883	0.858258	0.0544429	32.9239					6.863	.	.	.	.
Columbia	ASAH1	Ceramidase	8	18069810	C	T	c.G285A	p.Q95Q	.	exonic	synonymous SNV	2	2	0.0008921	0.002008	0.444891	0.366054	0.0768287	2.57622	0.444643	0.418336	0.062454	3.16565	.	.	.	.	.
Columbia	ASAH1	Ceramidase	8	18069810	C	G	c.G285C	p.Q95H	.	exonic	nonsynonymous SNV	0	1	0	0.001	0.14833	0.24282	0.00603174	3.64765					6.527	.	.	.	.
Columbia	ASAH1	Ceramidase	8	18069811	T	C	c.A284G	p.Q95R	rs141265444	exonic	nonsynonymous SNV	3	3	0.001337	0.003	0.444395	0.284533	0.100618	1.96273	0.444147	0.321273	0.08933	2.20829	4.922	.	6.57e-06	0	0
Columbia	ASAH1	Ceramidase	8	18069812	G	A	c.C283T	p.Q95X	rs759037498	exonic	stopgain	23	6	0.0103	0.006012	1.62602	0.276219	0.677777	3.9009	1.72308	0.2385	0.697236	4.25826	18.36	Pathogenic	6.576e-06	0	0
Columbia	ASAH1	Ceramidase	8	18069812	G	T	c.C283A	p.Q95K	.	exonic	nonsynonymous SNV	10	3	0.004464	0.003006	1.34157	0.635306	0.398318	4.51855	1.48981	0.546133	0.408236	5.43687	0.018	.	.	.	.
Columbia	ASAH1	Ceramidase	8	18069812	G	C	c.C283G	p.Q95E	.	exonic	nonsynonymous SNV	1	1	0.000446	0.001	0.445386	0.484118	0.0462135	4.29243	0.445138	0.567392	0.0277857	7.13131	0.009	.	.	.	.
Columbia	ASAH1	Ceramidase	8	18069813	C	T	c.G282A	p.M94I	rs767105801	exonic	nonsynonymous SNV	5	1	0.002228	0.001002	1.63893	0.592354	0.26862	9.99955	2.23366	0.463719	0.260273	19.1692	0.904	.	6.572e-06	0	1.47e-05
Columbia	ASAH1	Ceramidase	8	18069813	C	A	c.G282T	p.M94I	rs767105801	exonic	nonsynonymous SNV	2	1	0.0008913	0.001	0.742972	0.773903	0.0978694	5.64024	0.891071	0.925049	0.0806088	9.85014	0.727	.	.	.	.
Columbia	ASAH1	Ceramidase	8	18069814	A	C	c.T281G	p.M94R	.	exonic	nonsynonymous SNV	2	0	0.0008913	0	2.23338	0.604211	0.107021	46.6075					11.47	.	.	.	.
Columbia	ASAH1	Ceramidase	8	18069814	A	T	c.T281A	p.M94K	.	exonic	nonsynonymous SNV	1	0	0.0004464	0	1.33883	0.858258	0.0544429	32.9239					12.12	.	.	.	.
Columbia	ASAH1	Ceramidase	8	18069814	A	G	c.T281C	p.M94T	rs775066577	exonic	nonsynonymous SNV	10	3	0.00446	0.003006	1.34157	0.635306	0.398318	4.51855	1.48981	0.546133	0.408236	5.43687	7.744	Uncertain_significance	1.314e-05	0	0
Columbia	ASAH1	Ceramidase	8	18069815	T	C	c.A280G	p.M94V	rs1165508121	exonic	nonsynonymous SNV	7	1	0.003122	0.001	2.23891	0.36839	0.386639	12.9648	3.13274	0.286061	0.384397	25.531	0.010	.	6.571e-06	0	1.47e-05
Columbia	ASAH1	Ceramidase	8	18069816	A	G	c.T279C	p.I93I	.	exonic	synonymous SNV	13	5	0.005798	0.00501	1.09619	0.856733	0.40443	2.9712	1.1605	0.778413	0.411481	3.27299	.	.	.	.	.
Columbia	ASAH1	Ceramidase	8	18069816	A	T	c.T279A	p.I93I	.	exonic	synonymous SNV	0	3	0	0.003006	0.0633153	0.0681271	0.00326417	1.22813					.	.	.	.	.
Columbia	ASAH1	Ceramidase	8	18069817	A	T	c.T278A	p.I93N	.	exonic	nonsynonymous SNV	1	0	0.0004456	0	1.33883	0.858258	0.0544429	32.9239					11.48	.	.	.	.
Columbia	ASAH1	Ceramidase	8	18069817	A	G	c.T278C	p.I93T	.	exonic	nonsynonymous SNV	17	10	0.007583	0.01	0.739484	0.443809	0.34155	1.60105	0.753846	0.48234	0.342703	1.65824	9.174	.	.	.	.
Columbia	ASAH1	Ceramidase	8	18069817	A	C	c.T278G	p.I93S	.	exonic	nonsynonymous SNV	1	1	0.0004456	0.001	0.445386	0.484118	0.0462135	4.29243	0.445138	0.567392	0.0277857	7.13131	10.06	.	.	.	.
Columbia	ASAH1	Ceramidase	8	18075554	G	A	c.C112T	p.P38S	.	exonic	nonsynonymous SNV	0	1	0	0.001	0.14833	0.24282	0.00603174	3.64765					20.8	.	.	.	.
Columbia	ASAH1	Ceramidase	8	18075578	C	T	c.G88A	p.D30N	rs200758704	exonic	nonsynonymous SNV	2	1	0.0008921	0.001	0.742972	0.773903	0.0978694	5.64024	0.891071	0.925049	0.0806088	9.85014	13.75	Conflicting_classifications_of_pathogenicity	0.0001	0.0023	0.0002
Columbia	ASAH1	Ceramidase	8	18075578	C	A	c.G88T	p.D30Y	rs200758704	exonic	nonsynonymous SNV	0	1	0	0.001	0.14833	0.24282	0.00603174	3.64765					18.32	Uncertain_significance	1.972e-05	0	4.41e-05
Columbia	ASAH1	Ceramidase	8	18084701	A	G	c.T101C	p.F34S	rs142924828	exonic	nonsynonymous SNV	0	1	0	0.001	0.14833	0.24282	0.00603174	3.64765					10.06	Uncertain_significance	0.0003	0	0.0005
Columbia	ASAH1	Ceramidase	8	18084711	T	C	c.A91G	p.I31V	rs3213606	exonic	nonsynonymous SNV	6	2	0.002674	0.002	1.16086	0.841554	0.26893	5.01095	1.33871	0.721474	0.269252	6.65602	7.180	Likely_benign	0.0013	0.0046	8.821e-05
Columbia	ASAH1	Ceramidase	8	18084720	C	T	c.G82A	p.E28K	rs151100700	exonic	nonsynonymous SNV	2	0	0.0008913	0	2.23338	0.604211	0.107021	46.6075					12.98	.	0.0005	0	0
Columbia	ASAH1	.	8	18084767	C	G	c.G35C	p.R12P	rs147896487	exonic	nonsynonymous SNV	2	3	0.0008921	0.003006	0.317142	0.166387	0.0623574	1.61294	0.295833	0.182897	0.0492768	1.77604	13.60	Benign/Likely_benign	0.0015	0.0014	0.0022
Columbia	B4GALT1	B4GALT1	9	33113495	A	G	c.T1156C	p.L386L	rs141636715	exonic	synonymous SNV	0	1	0	0.001	0.14833	0.24282	0.00603174	3.64765					.	.	7.876e-05	0.0023	0
Columbia	B4GALT1	B4GALT1	9	33113788	T	C	c.A1050G	p.E350E	rs147070468	exonic	synonymous SNV	10	0	0.00446	0	9.44764	0.121042	0.55251	161.55					.	Benign/Likely_benign	0.0016	0.0037	0.0022
Columbia	B4GALT1	B4GALT1	9	33113852	G	T	c.C986A	p.S329Y	.	exonic	nonsynonymous SNV	0	1	0	0.001008	0.14833	0.24282	0.00603174	3.64765					23.5	.	.	.	.
Columbia	B4GALT1	B4GALT1	9	33116104	A	G	c.T846C	p.Y282Y	rs746274630	exonic	synonymous SNV	0	1	0	0.001	0.14833	0.24282	0.00603174	3.64765					.	.	6.568e-05	0	1.47e-05
Columbia	B4GALT1	B4GALT1	9	33120485	T	C	c.A770G	p.H257R	rs9169	exonic	nonsynonymous SNV	5	3	0.002228	0.003	0.699585	0.602445	0.182391	2.68335	0.74157	0.683059	0.17653	3.11519	0.008	Benign/Likely_benign	0.0003	0.0069	0.0002
Columbia	B4GALT1	B4GALT1	9	33120498	G	C	c.C757G	p.P253A	rs201417912	exonic	nonsynonymous SNV	1	1	0.0004456	0.001	0.445386	0.484118	0.0462135	4.29243	0.445138	0.567392	0.0277857	7.13131	20.5	Likely_benign	7.884e-05	0.0035	0
Columbia	B4GALT1	B4GALT1	9	33135193	T	C	c.A644G	p.N215S	rs768474483	exonic	nonsynonymous SNV	1	0	0.0004456	0	1.33883	0.858258	0.0544429	32.9239					25.6	.	1.315e-05	0	0
Columbia	B4GALT1	B4GALT1	9	33135216	C	T	c.G621A	p.L207L	rs145241128	exonic	synonymous SNV	1	0	0.0004456	0	1.33883	0.858258	0.0544429	32.9239					.	Likely_benign	6.566e-05	0	4.41e-05
Columbia	B4GALT1	B4GALT1	9	33135259	T	C	c.A578G	p.Y193C	rs989665605	exonic	nonsynonymous SNV	1	0	0.000446	0	1.33883	0.858258	0.0544429	32.9239					17.43	.	2.628e-05	0	5.879e-05
Columbia	B4GALT1	B4GALT1	9	33167042	G	T	c.C128A	p.A43D	.	exonic	nonsynonymous SNV	1	0	0.00046	0	1.33883	0.858258	0.0544429	32.9239					17.24	.	6.568e-06	0	0
Columbia	B4GALT1	B4GALT1	9	33167056	G	A	c.C114T	p.L38L	rs968570114	exonic	synonymous SNV	1	0	0.0004625	0	1.33883	0.858258	0.0544429	32.9239					.	.	6.568e-06	0	1.47e-05
Columbia	B4GALT1	B4GALT1	9	33167058	G	A	c.C112T	p.L38F	rs781503556	exonic	nonsynonymous SNV	1	0	0.000463	0	1.33883	0.858258	0.0544429	32.9239					15.22	Uncertain_significance	.	.	.
Columbia	B4GALT1	B4GALT1	9	33167091	C	T	c.G79A	p.V27M	.	exonic	nonsynonymous SNV	0	1	0	0.001014	0.14833	0.24282	0.00603174	3.64765					21.2	.	.	.	.
Columbia	B4GALT1	.	9	33167131	C	T	c.G39A	p.A13A	rs374769857	exonic	synonymous SNV	1	0	0.0004625	0	1.33883	0.858258	0.0544429	32.9239					.	.	0.0001	0	0.0002
Columbia	B4GALT2	.	1	43981120	G	T	c.G47T	p.G16V	.	exonic	nonsynonymous SNV	1	0	0.0004587	0	1.33883	0.858258	0.0544429	32.9239					18.92	.	.	.	.
Columbia	B4GALT2	.	1	43981125	C	T	c.C52T	p.P18S	rs867144565	exonic	nonsynonymous SNV	1	0	0.0004625	0	1.33883	0.858258	0.0544429	32.9239					25.7	.	6.57e-06	0	0
Columbia	B4GALT2	.	1	43981126	C	T	c.C53T	p.P18L	rs141394710	exonic	nonsynonymous SNV	0	3	0	0.003125	0.0633153	0.0681271	0.00326417	1.22813					20.7	.	0.0002	0.0009	0.0004
Columbia	B4GALT2	.	1	43981127	G	T	c.G54T	p.P18P	rs753587540	exonic	synonymous SNV	1	0	0.000463	0	1.33883	0.858258	0.0544429	32.9239					.	.	.	.	.
Columbia	B4GALT2	.	1	43981136	G	A	c.G63A	p.L21L	rs368225760	exonic	synonymous SNV	1	0	0.0004513	0	1.33883	0.858258	0.0544429	32.9239					.	.	0.0002	0	0
Columbia	B4GALT2	.	1	43981160	G	A	c.G87A	p.G29G	rs1264405728	exonic	synonymous SNV	1	0	0.0004513	0	1.33883	0.858258	0.0544429	32.9239					.	.	.	.	.
Columbia	B4GALT2	b4GalT	1	43981472	T	G	c.T399G	p.L133L	rs1235532763	exonic	synonymous SNV	1	0	0.000446	0	1.33883	0.858258	0.0544429	32.9239					16.26	.	6.573e-06	0	1.47e-05
Columbia	B4GALT2	b4GalT	1	43981877	A	T	c.A589T	p.I197F	rs373711344	exonic	nonsynonymous SNV	1	0	0.0004464	0	1.33883	0.858258	0.0544429	32.9239					7.009	.	6.575e-06	0	1.471e-05
Columbia	B4GALT2	b4GalT	1	43981877	A	G	c.A589G	p.I197V	rs373711344	exonic	nonsynonymous SNV	1	1	0.0004472	0.001004	0.445386	0.484118	0.0462135	4.29243	0.445138	0.567392	0.0277857	7.13131	13.00	Uncertain_significance	0.0002	0.0029	0.0002
Columbia	B4GALT2	b4GalT	1	43981907	G	A	c.G619A	p.V207I	rs150178452	exonic	nonsynonymous SNV	18	9	0.008079	0.009146	0.866575	0.722201	0.393483	1.90847	0.889493	0.776145	0.396808	1.99391	2.322	.	0.0012	0.0297	0.0006
Columbia	B4GALT2	b4GalT	1	43984937	G	A	c.G709A	p.A237T	rs753370693	exonic	nonsynonymous SNV	1	0	0.0004456	0	1.33883	0.858258	0.0544429	32.9239					12.10	.	1.972e-05	0	0
Columbia	B4GALT2	b4GalT	1	43984992	A	C	c.A764C	p.N255T	.	exonic	nonsynonymous SNV	1	1	0.0004468	0.001002	0.445386	0.484118	0.0462135	4.29243	0.445138	0.567392	0.0277857	7.13131	25.6	.	.	.	.
Columbia	B4GALT2	b4GalT	1	43984996	A	C	c.A768C	p.L256L	.	exonic	synonymous SNV	2	1	0.0008929	0.001002	0.742972	0.773903	0.0978694	5.64024	0.891071	0.925049	0.0806088	9.85014	.	.	.	.	.
Columbia	B4GALT2	b4GalT	1	43985009	G	A	c.G781A	p.D261N	rs145863808	exonic	nonsynonymous SNV	1	0	0.0004456	0	1.33883	0.858258	0.0544429	32.9239					13.14	.	3.945e-05	0	8.825e-05
Columbia	B4GALT2	b4GalT	1	43990380	C	T	c.C1138T	p.R380W	rs1312790665	exonic	nonsynonymous SNV	1	0	0.000446	0	1.33883	0.858258	0.0544429	32.9239					19.71	.	.	.	.
Columbia	B4GALT2	b4GalT	1	43990381	G	A	c.G1139A	p.R380Q	rs373333463	exonic	nonsynonymous SNV	0	1	0	0.001002	0.14833	0.24282	0.00603174	3.64765					16.09	.	2.63e-05	0	1.47e-05
Columbia	B4GALT2	.	1	43990442	G	A	c.G1200A	p.R400R	rs2231285	exonic	synonymous SNV	1	0	0.0004456	0	1.33883	0.858258	0.0544429	32.9239					.	.	6.568e-05	0	1.47e-05
Columbia	B4GALT3	.	1	161171883	C	T	c.G1115A	p.R372H	rs41270033	exonic	nonsynonymous SNV	3	1	0.001377	0.001029	1.04109	0.967137	0.153293	7.07054	1.3378	0.801224	0.138811	12.8932	15.24	.	0.0016	0	0.0028
Columbia	B4GALT3	.	1	161171901	C	T	c.G1097A	p.R366H	rs111614721	exonic	nonsynonymous SNV	1	1	0.0004456	0.001002	0.445386	0.484118	0.0462135	4.29243	0.445138	0.567392	0.0277857	7.13131	16.28	.	0.0024	0	4.411e-05
Columbia	B4GALT3	b4GalT	1	161172326	C	T	c.G809A	p.R270H	rs201732378	exonic	nonsynonymous SNV	0	1	0	0.001	0.14833	0.24282	0.00603174	3.64765					14.56	.	1.314e-05	0	1.47e-05
Columbia	B4GALT3	b4GalT	1	161174035	T	C	c.A504G	p.T168T	rs1262136777	exonic	synonymous SNV	1	0	0.0004456	0	1.33883	0.858258	0.0544429	32.9239					9.885	.	.	.	.
Columbia	B4GALT3	b4GalT	1	161175133	C	A	c.G349T	p.A117S	rs778993868	exonic	nonsynonymous SNV	1	0	0.0004456	0	1.33883	0.858258	0.0544429	32.9239					12.59	.	.	.	.
Columbia	B4GALT3	b4GalT	1	161175164	G	C	c.C318G	p.P106P	rs762343007	exonic	synonymous SNV	1	0	0.0004472	0	1.33883	0.858258	0.0544429	32.9239					.	.	3.285e-05	0	2.939e-05
Columbia	B4GALT3	b4GalT	1	161175175	C	T	c.G307A	p.E103K	rs141596172	exonic	nonsynonymous SNV	1	1	0.00045	0.001014	0.445386	0.484118	0.0462135	4.29243	0.445138	0.567392	0.0277857	7.13131	12.10	.	0.0002	0	0.0003
Columbia	B4GALT3	b4GalT	1	161175859	G	T	c.C202A	p.P68T	.	exonic	nonsynonymous SNV	0	1	0	0.001	0.14833	0.24282	0.00603174	3.64765					13.35	.	.	.	.
Columbia	B4GALT3	.	1	161176033	A	G	c.T28C	p.C10R	rs561902104	exonic	nonsynonymous SNV	0	1	0	0.001002	0.14833	0.24282	0.00603174	3.64765					18.44	.	0.0001	0	5.881e-05
Columbia	B4GALT4	.	3	119212554	C	A	c.G1030T	p.A344S	rs150344141	exonic	nonsynonymous SNV	15	5	0.00672	0.005	1.26087	0.64244	0.473909	3.35462	1.34146	0.571548	0.484852	3.71149	10.30	.	0.0041	0.0115	0.0054
Columbia	B4GALT4	.	3	119212556	C	T	c.G1028A	p.G343D	rs72655939	exonic	nonsynonymous SNV	1	0	0.0004456	0	1.33883	0.858258	0.0544429	32.9239					14.24	.	0.0037	0	0
Columbia	B4GALT4	b4GalT	3	119216248	G	A	c.C894T	p.N298N	rs138476114	exonic	synonymous SNV	0	1	0	0.001	0.14833	0.24282	0.00603174	3.64765					.	.	4.597e-05	0	0
Columbia	B4GALT4	b4GalT	3	119216315	C	T	c.G827A	p.R276Q	rs201653101	exonic	nonsynonymous SNV	0	1	0	0.001	0.14833	0.24282	0.00603174	3.64765					25.7	.	2.633e-05	0	2.942e-05
Columbia	B4GALT4	b4GalT	3	119218657	T	G	c.A790C	p.R264R	.	exonic	synonymous SNV	2	0	0.0008921	0	2.23338	0.604211	0.107021	46.6075					.	.	.	.	.
Columbia	B4GALT4	b4GalT	3	119224141	C	G	c.G591C	p.L197L	rs149358643	exonic	synonymous SNV	1	1	0.0004456	0.001	0.445386	0.484118	0.0462135	4.29243	0.445138	0.567392	0.0277857	7.13131	.	.	0.0010	0	0
Columbia	B4GALT4	b4GalT	3	119224213	G	A	c.C519T	p.L173L	rs116695744	exonic	synonymous SNV	1	0	0.0004621	0	1.33883	0.858258	0.0544429	32.9239					.	.	0.0054	0	0.0001
Columbia	B4GALT4	b4GalT	3	119226923	G	A	c.C372T	p.V124V	rs146077977	exonic	synonymous SNV	0	1	0	0.001	0.14833	0.24282	0.00603174	3.64765					.	.	3.288e-05	0	0
Columbia	B4GALT4	b4GalT	3	119226939	T	C	c.A356G	p.K119R	.	exonic	nonsynonymous SNV	1	0	0.0004456	0	1.33883	0.858258	0.0544429	32.9239					2.313	.	.	.	.
Columbia	B4GALT4	b4GalT	3	119226941	A	G	c.T354C	p.C118C	.	exonic	synonymous SNV	1	0	0.0004456	0	1.33883	0.858258	0.0544429	32.9239					.	.	.	.	.
Columbia	B4GALT4	b4GalT	3	119226942	C	A	c.G353T	p.C118F	.	exonic	nonsynonymous SNV	1	0	0.0004456	0	1.33883	0.858258	0.0544429	32.9239					14.54	.	.	.	.
Columbia	B4GALT4	b4GalT	3	119226988	C	A	c.G307T	p.A103S	.	exonic	nonsynonymous SNV	0	1	0	0.001	0.14833	0.24282	0.00603174	3.64765					15.31	.	.	.	.
Columbia	B4GALT4	b4GalT	3	119229942	T	C	c.A158G	p.K53R	.	exonic	nonsynonymous SNV	0	1	0	0.001048	0.14833	0.24282	0.00603174	3.64765					11.28	.	.	.	.
Columbia	B4GALT4	b4GalT	3	119229955	C	T	c.G145A	p.A49T	.	exonic	nonsynonymous SNV	0	1	0	0.001053	0.14833	0.24282	0.00603174	3.64765					8.011	.	.	.	.
Columbia	B4GALT4-AS1	b4GalT	3	119226762	G	A	.		.	ncRNA_intronic	.	1	0	0.0004456	0	1.33883	0.858258	0.0544429	32.9239					.	.	.	.	.
Columbia	B4GALT4-AS1	b4GalT	3	119226765	A	G	.		.	ncRNA_intronic	.	1	0	0.0004456	0	1.33883	0.858258	0.0544429	32.9239					.	.	.	.	.
Columbia	B4GALT4-AS1	b4GalT	3	119226776	C	G	.		rs72655934	ncRNA_intronic	.	1	0	0.0004456	0	1.33883	0.858258	0.0544429	32.9239					.	.	0.0054	0	0.0001
Columbia	B4GALT4-AS1	b4GalT	3	119226777	G	A	.		rs370906725	ncRNA_intronic	.	0	2	0	0.002004	0.0888196	0.118311	0.00425611	1.85355					.	.	0.0002	0	0.0004
Columbia	B4GALT4-AS1	b4GalT	3	119227059	C	T	.		rs762799092	ncRNA_intronic	.	0	1	0	0.001004	0.14833	0.24282	0.00603174	3.64765					.	.	6.571e-06	0	0
Columbia	B4GALT4-AS1	.	3	119230184	G	A	.		rs72655929	ncRNA_exonic	.	1	0	0.000448	0	1.33883	0.858258	0.0544429	32.9239					.	.	0.0020	0	4.41e-05
Columbia	B4GALT5	.	20	49636321	G	A	c.C1158T	p.N386N	rs146449189	exonic	synonymous SNV	11	2	0.004906	0.002	2.06307	0.300805	0.523293	8.13358	2.46535	0.241617	0.54442	11.1641	.	.	0.0021	0.0026	0.0029
Columbia	B4GALT5	b4GalT	20	49636365	T	C	c.A1114G	p.K372E	.	exonic	nonsynonymous SNV	1	0	0.0004456	0	1.33883	0.858258	0.0544429	32.9239					25.0	.	.	.	.
Columbia	B4GALT5	b4GalT	20	49636392	C	G	c.G1087C	p.A363P	rs150270406	exonic	nonsynonymous SNV	1	0	0.0004456	0	1.33883	0.858258	0.0544429	32.9239					17.33	.	0.0013	0	1.47e-05
Columbia	B4GALT5	Glyco_transf_7C	20	49640497	A	G	c.T775C	p.L259L	.	exonic	synonymous SNV	1	0	0.0004456	0	1.33883	0.858258	0.0544429	32.9239					.	.	.	.	.
Columbia	B4GALT5	Glyco_transf_7N	20	49642570	G	A	c.C504T	p.I168I	.	exonic	synonymous SNV	1	0	0.0004456	0	1.33883	0.858258	0.0544429	32.9239					.	.	.	.	.
Columbia	B4GALT5	.	20	49647048	G	A	c.C281T	p.T94I	rs376499166	exonic	nonsynonymous SNV	1	0	0.0004456	0	1.33883	0.858258	0.0544429	32.9239					8.238	.	6.572e-06	0	0
Columbia	B4GALT5	.	20	49656583	T	C	c.A235G	p.S79G	rs773499083	exonic	nonsynonymous SNV	3	0	0.001337	0	3.12952	0.450762	0.161341	60.7031					19.71	.	6.57e-06	0.0003	0
Columbia	B4GALT5	.	20	49656596	G	A	c.C222T	p.A74A	rs1802161	exonic	synonymous SNV	3	3	0.001337	0.003	0.444395	0.284533	0.100618	1.96273	0.444147	0.321273	0.08933	2.20829	.	Benign	0.0092	0	2.94e-05
Columbia	B4GALT6	b4GalT	18	31630981	T	G	c.A754C	p.K252Q	rs943045028	exonic	nonsynonymous SNV	1	0	0.0004456	0	1.33883	0.858258	0.0544429	32.9239					24.8	.	.	.	.
Columbia	B4GALT6	b4GalT	18	31658032	G	A	c.C290T	p.P97L	rs150412311	exonic	nonsynonymous SNV	6	3	0.002674	0.003	0.827522	0.775941	0.224681	3.04785	0.890681	0.870323	0.221857	3.57579	29.6	.	0.0003	0.0072	4.414e-05
Columbia	B4GALT6	b4GalT	18	31684333	T	C	c.A94G	p.I32V	rs35210437	exonic	nonsynonymous SNV	2	1	0.0008913	0.001	0.742972	0.773903	0.0978694	5.64024	0.891071	0.925049	0.0806088	9.85014	12.66	Benign	0.0121	0	8.853e-05
Columbia	B4GALT6	b4GalT	18	31684345	A	C	c.T82G	p.C28G	rs577554431	exonic	nonsynonymous SNV	0	1	0	0.001	0.14833	0.24282	0.00603174	3.64765					13.64	.	1.314e-05	0	0
Columbia	B4GALT6	b4GalT	18	31684369	A	T	c.T58A	p.F20I	rs139096016	exonic	nonsynonymous SNV	1	0	0.0004456	0	1.33883	0.858258	0.0544429	32.9239					20.4	.	3.288e-05	0	2.941e-05
Columbia	B4GALT6	b4GalT	18	31684372	T	A	c.A55T	p.I19F	rs773183141	exonic	nonsynonymous SNV	1	0	0.0004456	0	1.33883	0.858258	0.0544429	32.9239					16.68	Uncertain_significance	5.273e-05	0	5.89e-05
Columbia	B4GALT6	b4GalT	18	31684376	G	C	c.C51G	p.A17A	.	exonic	synonymous SNV	1	0	0.0004704	0	1.33883	0.858258	0.0544429	32.9239					.	.	.	.	.
Columbia	B4GALT6	b4GalT	18	31684377	G	C	c.C50G	p.A17G	.	exonic	nonsynonymous SNV	1	0	0.0004771	0	1.33883	0.858258	0.0544429	32.9239					27.1	.	.	.	.
Columbia	B4GALT7	.	5	177604198	G	A	c.G70A	p.G24S	rs769035149	exonic	nonsynonymous SNV	1	0	0.0004476	0	1.33883	0.858258	0.0544429	32.9239					1.625	.	.	.	.
Columbia	B4GALT7	.	5	177604264	C	T	c.C136T	p.L46L	rs748963969	exonic	synonymous SNV	0	1	0	0.001	0.14833	0.24282	0.00603174	3.64765					.	Likely_benign	1.971e-05	0	4.41e-05
Columbia	B4GALT7	GalT	5	177604468	C	T	c.C340T	p.H114Y	rs753864389	exonic	nonsynonymous SNV	1	0	0.0004509	0	1.33883	0.858258	0.0544429	32.9239					13.67	.	.	.	.
Columbia	B4GALT7	GalT	5	177604515	C	T	c.C387T	p.Y129Y	rs200124872	exonic	synonymous SNV	5	6	0.002273	0.006073	0.374428	0.0913627	0.119692	1.17131	0.368547	0.100605	0.111946	1.21333	.	Benign/Likely_benign	0.0005	0.0081	0.0002
Columbia	B4GALT7	GalT	5	177604539	C	T	c.C411T	p.F137F	rs142951817	exonic	synonymous SNV	2	0	0.0009174	0	2.23338	0.604211	0.107021	46.6075					.	Benign/Likely_benign	0.0013	0.0020	0.0011
Columbia	B4GALT7	GalT	5	177607320	C	T	c.C432T	p.L144L	rs369974140	exonic	synonymous SNV	0	2	0	0.002	0.0888196	0.118311	0.00425611	1.85355					.	Benign/Likely_benign	7.226e-05	0.0029	1.47e-05
Columbia	B4GALT7	GalT	5	177607341	G	T	c.G453T	p.E151D	rs1305292304	exonic	nonsynonymous SNV	0	1	0	0.001	0.14833	0.24282	0.00603174	3.64765					28.3	.	.	.	.
Columbia	B4GALT7	GalT	5	177607386	G	A	c.G498A	p.L166L	rs140848441	exonic	synonymous SNV	1	0	0.000446	0	1.33883	0.858258	0.0544429	32.9239					.	Likely_benign	0.0002	0	0.0003
Columbia	B4GALT7	GalT	5	177607477	A	G	c.A589G	p.K197E	rs200732558	exonic	nonsynonymous SNV	0	1	0	0.001	0.14833	0.24282	0.00603174	3.64765					14.62	Likely_benign	0.0002	0	0
Columbia	B4GALT7	GalT	5	177607488	C	T	c.C600T	p.V200V	rs148615542	exonic	synonymous SNV	1	0	0.0004456	0	1.33883	0.858258	0.0544429	32.9239					.	Likely_benign	0.0001	0	0
Columbia	B4GALT7	GalT	5	177607522	C	T	c.C634T	p.R212W	rs41284943	exonic	nonsynonymous SNV	0	1	0	0.001	0.14833	0.24282	0.00603174	3.64765					16.42	Uncertain_significance	0.0003	0	0.0004
Columbia	B4GALT7	GalT	5	177609000	G	A	c.G814A	p.A272T	rs146632722	exonic	nonsynonymous SNV	1	0	0.0004468	0	1.33883	0.858258	0.0544429	32.9239					13.37	Uncertain_significance	0.0006	0	0.0009
Columbia	B4GALT7	GalT	5	177609002	A	G	c.A816G	p.A272A	.	exonic	synonymous SNV	1	0	0.0004468	0	1.33883	0.858258	0.0544429	32.9239					.	.	.	.	.
Columbia	B4GALT7	GalT	5	177609621	G	A	c.G910A	p.G304R	rs145082497	exonic	nonsynonymous SNV	0	1	0	0.001	0.14833	0.24282	0.00603174	3.64765					25.7	Uncertain_significance	0.0003	0	1.47e-05
Columbia	B4GALT7	.	5	177609663	A	G	c.A952G	p.K318E	.	exonic	nonsynonymous SNV	1	0	0.0004464	0	1.33883	0.858258	0.0544429	32.9239					9.375	Uncertain_significance	.	.	.
Columbia	CERK	.	22	46687160	T	G	c.A1588C	p.N530H	.	exonic	nonsynonymous SNV	0	1	0	0.001	0.14833	0.24282	0.00603174	3.64765					10.81	.	.	.	.
Columbia	CERK	CC3	22	46687163	C	A	c.G1585T	p.E529X	.	exonic	stopgain	0	1	0	0.001	0.14833	0.24282	0.00603174	3.64765					33	.	.	.	.
Columbia	CERK	CC	22	46690110	C	G	c.G1423C	p.G475R	rs148346577	exonic	nonsynonymous SNV	2	1	0.0008913	0.001	0.742972	0.773903	0.0978694	5.64024	0.891071	0.925049	0.0806088	9.85014	2.597	.	0.0010	0	8.824e-05
Columbia	CERK	CC	22	46690110	C	A	c.G1423T	p.G475W	rs148346577	exonic	nonsynonymous SNV	1	1	0.0004456	0.001	0.445386	0.484118	0.0462135	4.29243	0.445138	0.567392	0.0277857	7.13131	12.54	.	0.0004	0	0.0004
Columbia	CERK	CC	22	46690119	G	A	c.C1414T	p.L472F	rs145587785	exonic	nonsynonymous SNV	4	2	0.001783	0.002	0.802235	0.780475	0.170329	3.77845	0.890877	0.894061	0.162636	4.87998	10.34	Uncertain_significance	0.0004	0.0052	0.0004
Columbia	CERK	CC	22	46690151	G	A	c.C1382T	p.T461M	rs148876291	exonic	nonsynonymous SNV	1	0	0.0004456	0	1.33883	0.858258	0.0544429	32.9239					11.46	Benign	0.0040	0	5.882e-05
Columbia	CERK	CC	22	46691754	C	T	c.G1150A	p.V384I	rs143397270	exonic	nonsynonymous SNV	1	1	0.0004468	0.001	0.445386	0.484118	0.0462135	4.29243	0.445138	0.567392	0.0277857	7.13131	7.601	Likely_benign	0.0006	0	0.0010
Columbia	CERK	CC	22	46695216	C	T	c.G1043A	p.R348Q	rs148368178	exonic	nonsynonymous SNV	1	0	0.0004456	0	1.33883	0.858258	0.0544429	32.9239					18.73	.	0.0002	0	0.0004
Columbia	CERK	CC	22	46695230	A	G	c.T1029C	p.D343D	rs200157244	exonic	synonymous SNV	13	4	0.005798	0.004	1.3425	0.59027	0.45951	3.92221	1.45356	0.514894	0.47159	4.48025	.	.	0.0003	0.0095	0.0002
Columbia	CERK	CC	22	46695246	A	C	c.T1013G	p.V338G	rs36211081	exonic	nonsynonymous SNV	3	0	0.001339	0	3.12952	0.450762	0.161341	60.7031					12.45	.	0.0024	0.0032	0.0030
Columbia	CERK	CC	22	46699317	A	G	c.T939C	p.F313F	rs138510094	exonic	synonymous SNV	0	1	0	0.001	0.14833	0.24282	0.00603174	3.64765					.	.	0.0015	0	0
Columbia	CERK	CC	22	46699377	G	A	c.C879T	p.Y293Y	rs138509200	exonic	synonymous SNV	0	1	0	0.001	0.14833	0.24282	0.00603174	3.64765					.	.	6.566e-05	0	1.47e-05
Columbia	CERK	CC	22	46699403	C	T	c.G853A	p.V285M	rs143972918	exonic	nonsynonymous SNV	2	0	0.0008913	0	2.23338	0.604211	0.107021	46.6075					22.3	.	0.0005	0	4.41e-05
Columbia	CERK	Kinase	22	46701667	G	A	c.C759T	p.D253D	rs142523444	exonic	synonymous SNV	2	1	0.0008913	0.001	0.742972	0.773903	0.0978694	5.64024	0.891071	0.925049	0.0806088	9.85014	.	.	0.0006	0	0.0012
Columbia	CERK	Kinase	22	46701703	C	T	c.G723A	p.T241T	rs749582611	exonic	synonymous SNV	1	0	0.0004456	0	1.33883	0.858258	0.0544429	32.9239					.	.	3.942e-05	0	5.879e-05
Columbia	CERK	Kinase	22	46707915	C	T	c.G643A	p.A215T	rs753362414	exonic	nonsynonymous SNV	0	1	0	0.001	0.14833	0.24282	0.00603174	3.64765					14.85	Uncertain_significance	5.909e-05	0	1.47e-05
Columbia	CERK	Kinase	22	46707926	G	A	c.C632T	p.T211M	rs9306515	exonic	nonsynonymous SNV	1	0	0.0004456	0	1.33883	0.858258	0.0544429	32.9239					17.51	.	0.0136	0	0.0001
Columbia	CERK	Kinase	22	46707932	C	A	c.G626T	p.G209V	.	exonic	nonsynonymous SNV	1	0	0.000446	0	1.33883	0.858258	0.0544429	32.9239					8.971	.	.	.	.
Columbia	CERK	Kinase	22	46707976	G	A	c.C582T	p.V194V	rs573452221	exonic	synonymous SNV	3	0	0.001337	0	3.12952	0.450762	0.161341	60.7031					.	.	0.0003	0	5.88e-05
Columbia	CERK	Kinase	22	46707987	T	C	c.A571G	p.I191V	rs16995615	exonic	nonsynonymous SNV	3	0	0.001337	0	3.12952	0.450762	0.161341	60.7031					0.007	.	0.0093	0	0.0003
Columbia	CERK	Kinase	22	46711099	C	G	c.G556C	p.D186H	rs149130664	exonic	nonsynonymous SNV	2	0	0.0009191	0	2.23338	0.604211	0.107021	46.6075					4.397	.	0.0010	0	0.0020
Columbia	CERK	PH	22	46720126	G	A	c.C339T	p.H113H	rs9627541	exonic	synonymous SNV	4	7	0.001784	0.007028	0.26473	0.0264336	0.0818756	0.855954	0.251981	0.0284492	0.0734273	0.864722	.	Benign	0.0309	0.0006	0.0004
Columbia	CERK	PH	22	46720165	C	T	c.G300A	p.A100A	rs541117387	exonic	synonymous SNV	1	0	0.0004456	0	1.33883	0.858258	0.0544429	32.9239					.	.	3.282e-05	0	0
Columbia	CERK	PH	22	46720170	A	C	c.T295G	p.W99G	rs762550293	exonic	nonsynonymous SNV	0	1	0	0.001	0.14833	0.24282	0.00603174	3.64765					12.55	.	7.886e-05	0	0.0001
Columbia	CERK	PH	22	46720187	C	G	c.G278C	p.R93P	rs1168500746	exonic	nonsynonymous SNV	0	1	0	0.001	0.14833	0.24282	0.00603174	3.64765					12.03	.	1.314e-05	0	0
Columbia	CERK	PH	22	46720199	A	G	c.T266C	p.V89A	rs138951669	exonic	nonsynonymous SNV	1	0	0.0004456	0	1.33883	0.858258	0.0544429	32.9239					16.61	Uncertain_significance	1.314e-05	0	2.939e-05
Columbia	CTSB	Peptidase C1A papain C-terminal	8	11845176	T	A	c.A969T	p.S323S	.	exonic	synonymous SNV	0	1	0	0.001	0.14833	0.24282	0.00603174	3.64765					.	.	.	.	.
Columbia	CTSB	Peptidase C1A papain C-terminal	8	11845662	A	G	c.T921C	p.N307N	.	exonic	synonymous SNV	0	1	0	0.001	0.14833	0.24282	0.00603174	3.64765					.	.	.	.	.
Columbia	CTSB	Peptidase C1A papain C-terminal	8	11845663	T	G	c.A920C	p.N307T	.	exonic	nonsynonymous SNV	1	0	0.000446	0	1.33883	0.858258	0.0544429	32.9239					11.08	.	.	.	.
Columbia	CTSB	Peptidase C1A papain C-terminal	8	11845687	G	A	c.C896T	p.S299F	rs775321729	exonic	nonsynonymous SNV	1	0	0.000448	0	1.33883	0.858258	0.0544429	32.9239					28.9	.	1.314e-05	0.0006	0
Columbia	CTSB	Peptidase C1A papain C-terminal	8	11847136	T	C	c.A709G	p.K237E	rs138489258	exonic	nonsynonymous SNV	4	1	0.001791	0.001	1.33974	0.756779	0.210465	8.5283	1.78533	0.604588	0.199034	16.0144	4.943	Benign	0.0003	0.0040	9.618e-05
Columbia	CTSB	Peptidase C1A papain C-terminal	8	11847141	C	T	c.G704A	p.S235N	rs17573	exonic	nonsynonymous SNV	9	6	0.004029	0.006024	0.649062	0.398459	0.23799	1.77017	0.665768	0.442579	0.235688	1.88065	5.904	Benign	0.0428	0.0019	0.0008
Columbia	CTSB	Peptidase C1A papain C-terminal	8	11847146	G	A	c.C699T	p.S233S	rs115207582	exonic	synonymous SNV	4	3	0.001789	0.003006	0.571876	0.434285	0.1409	2.3211	0.592725	0.494544	0.132162	2.65827	.	Benign	0.0138	0.0017	0.0002
Columbia	CTSB	Peptidase C1A papain C-terminal	8	11847151	C	T	c.G694A	p.V232I	rs117636256	exonic	nonsynonymous SNV	0	1	0	0.001	0.14833	0.24282	0.00603174	3.64765					8.200	Uncertain_significance	0.0001	0	0.0002
Columbia	CTSB	Peptidase C1A papain C-terminal	8	11847152	G	A	c.C693T	p.S231S	rs764945211	exonic	synonymous SNV	1	0	0.0004468	0	1.33883	0.858258	0.0544429	32.9239					.	.	1.315e-05	0	2.942e-05
Columbia	CTSB	Peptidase C1A papain C-terminal	8	11847773	G	A	c.C582T	p.S194S	rs2230070	exonic	synonymous SNV	2	0	0.0008913	0	2.23338	0.604211	0.107021	46.6075					.	Benign	0.0076	0	0.0002
Columbia	CTSB	Peptidase C1A papain C-terminal	8	11847779	G	A	c.C576T	p.N192N	rs146220622	exonic	synonymous SNV	2	2	0.0008913	0.002	0.444891	0.366054	0.0768287	2.57622	0.444643	0.418336	0.062454	3.16565	.	Benign	0.0019	0	0.0034
Columbia	CTSB	Peptidase C1A papain C-terminal	8	11847781	T	G	c.A574C	p.N192H	rs200297566	exonic	nonsynonymous SNV	1	1	0.0004456	0.001	0.445386	0.484118	0.0462135	4.29243	0.445138	0.567392	0.0277857	7.13131	25.0	.	4.6e-05	0.0012	0
Columbia	CTSB	Peptidase C1A papain C-terminal	8	11847796	A	G	c.T559C	p.C187R	.	exonic	nonsynonymous SNV	1	0	0.000455	0	1.33883	0.858258	0.0544429	32.9239					20.7	.	.	.	.
Columbia	CTSB	Peptidase C1A papain C-terminal	8	11847797	G	C	c.C558G	p.P186P	rs199677685	exonic	synonymous SNV	1	0	0.0004545	0	1.33883	0.858258	0.0544429	32.9239					.	.	3.284e-05	0	2.941e-05
Columbia	CTSB	Peptidase C1A papain C-terminal	8	11847799	G	A	c.C556T	p.P186S	rs1360052241	exonic	nonsynonymous SNV	1	0	0.000455	0	1.33883	0.858258	0.0544429	32.9239					28.2	.	6.567e-06	0	0
Columbia	CTSB	Peptidase C1A papain C-terminal	8	11847802	G	A	c.C553T	p.P185S	rs975539876	exonic	nonsynonymous SNV	1	0	0.000455	0	1.33883	0.858258	0.0544429	32.9239					16.29	.	.	.	.
Columbia	CTSB	Peptidase C1A papain C-terminal	8	11847812	C	G	c.G543C	p.P181P	.	exonic	synonymous SNV	1	0	0.0004545	0	1.33883	0.858258	0.0544429	32.9239					.	.	.	.	.
Columbia	CTSB	Peptidase C1A papain C-terminal	8	11847813	G	A	c.C542T	p.P181L	rs780592157	exonic	nonsynonymous SNV	1	0	0.000455	0	1.33883	0.858258	0.0544429	32.9239					19.42	.	2.628e-05	0	0
Columbia	CTSB	Peptidase C1A papain C-terminal	8	11848070	C	T	c.G529A	p.V177I	rs201380343	exonic	nonsynonymous SNV	1	0	0.0004456	0	1.33883	0.858258	0.0544429	32.9239					9.444	.	0.0002	0	0
Columbia	CTSB	Peptidase C1A papain C-terminal	8	11849051	C	T	c.G441A	p.G147G	rs1137069	exonic	synonymous SNV	1	1	0.0004472	0.001002	0.445386	0.484118	0.0462135	4.29243	0.445138	0.567392	0.0277857	7.13131	.	Benign	0.0136	0	4.409e-05
Columbia	CTSB	Peptidase C1A papain C-terminal	8	11850939	T	C	c.A254G	p.D85G	.	exonic	startloss	1	0	0.0004554	0	1.33883	0.858258	0.0544429	32.9239					18.76	.	.	.	.
Columbia	CTSB	Peptidase C1A papain C-terminal	8	11850970	T	C	c.A223G	p.T75A	rs74996838	exonic	nonsynonymous SNV	1	4	0.000455	0.004132	0.14757	0.042743	0.0231821	0.939387	0.110616	0.0491868	0.0123316	0.99223	6.197	Benign	0.0009	0.0017	0.0001
Columbia	CTSB	Peptidase C1A papain C-terminal	8	11852648	T	C	c.A174G	p.L58L	rs558413235	exonic	synonymous SNV	0	1	0	0.001004	0.14833	0.24282	0.00603174	3.64765					.	.	6.573e-06	0	0
Columbia	CTSB	Peptidase C1A papain C-terminal	8	11853375	G	A	c.C80T	p.S27L	rs371316552	exonic	nonsynonymous SNV	1	0	0.0004456	0	1.33883	0.858258	0.0544429	32.9239					33	.	0.0001	0	7.366e-05
Columbia	CTSD	Peptidase A1	11	1753540	T	C	c.A1202G	p.N401S	rs147553344	exonic	nonsynonymous SNV	5	0	0.00223	0	4.92662	0.280645	0.271885	89.2717					11.98	Conflicting_classifications_of_pathogenicity	0.0001	0.0043	1.471e-05
Columbia	CTSD	Peptidase A1	11	1753569	G	T	c.C1173A	p.G391G	.	exonic	synonymous SNV	0	1	0	0.001012	0.14833	0.24282	0.00603174	3.64765					.	.	.	.	.
Columbia	CTSD	Peptidase A1	11	1753575	G	T	c.C1167A	p.F389L	.	exonic	nonsynonymous SNV	0	1	0	0.00101	0.14833	0.24282	0.00603174	3.64765					21.8	.	.	.	.
Columbia	CTSD	Peptidase A1	11	1753609	G	T	c.C1133A	p.P378H	.	exonic	nonsynonymous SNV	0	1	0	0.001042	0.14833	0.24282	0.00603174	3.64765					23.4	.	.	.	.
Columbia	CTSD	Peptidase A1	11	1754041	G	T	c.C925A	p.R309S	.	exonic	nonsynonymous SNV	1	0	0.0004587	0	1.33883	0.858258	0.0544429	32.9239					10.53	.	.	.	.
Columbia	CTSD	Peptidase A1	11	1754042	C	T	c.G924A	p.V308V	.	exonic	synonymous SNV	1	0	0.0004558	0	1.33883	0.858258	0.0544429	32.9239					1.456	Conflicting_classifications_of_pathogenicity	.	.	.
Columbia	CTSD	Peptidase A1	11	1754054	C	T	c.G912A	p.P304P	rs140238987	exonic	synonymous SNV	4	3	0.001817	0.00308	0.571876	0.434285	0.1409	2.3211	0.592725	0.494544	0.132162	2.65827	9.980	Conflicting_classifications_of_pathogenicity	0.0026	0	0.0030
Columbia	CTSD	Peptidase A1	11	1754055	G	A	c.C911T	p.P304L	rs780328613	exonic	nonsynonymous SNV	1	0	0.0004541	0	1.33883	0.858258	0.0544429	32.9239					19.25	.	.	.	.
Columbia	CTSD	Peptidase A1	11	1754065	T	C	c.A901G	p.M301V	rs950725235	exonic	nonsynonymous SNV	0	1	0	0.001025	0.14833	0.24282	0.00603174	3.64765					10.04	.	6.64e-06	0	0
Columbia	CTSD	Peptidase A1	11	1754078	T	C	c.A888G	p.T296T	.	exonic	synonymous SNV	1	0	0.0004583	0	1.33883	0.858258	0.0544429	32.9239					7.316	.	.	.	.
Columbia	CTSD	Peptidase A1	11	1755007	C	T	c.G726A	p.G242G	rs774246142	exonic	synonymous SNV	1	0	0.0004456	0	1.33883	0.858258	0.0544429	32.9239					2.097	Likely_benign	1.315e-05	0	1.47e-05
Columbia	CTSD	.	11	1761348	G	A	c.C189T	p.T63T	rs114051835	exonic	synonymous SNV	2	1	0.0008913	0.001	0.742972	0.773903	0.0978694	5.64024	0.891071	0.925049	0.0806088	9.85014	.	Benign/Likely_benign	0.0112	0	8.823e-05
Columbia	CTSD	.	11	1761383	C	T	c.G154A	p.V52I	rs143517230	exonic	nonsynonymous SNV	1	0	0.0004456	0	1.33883	0.858258	0.0544429	32.9239					3.270	Conflicting_classifications_of_pathogenicity	0.0002	0	8.821e-05
Columbia	GLB1	.	3	32997087	T	C	c.A2136G	p.P712P	rs780675073	exonic	synonymous SNV	1	0	0.0004464	0	1.33883	0.858258	0.0544429	32.9239					.	Likely_benign	6.601e-06	0	0
Columbia	GLB1	GLHYDRLASE35	3	33014075	T	C	c.A1859G	p.Q620R	rs183126947	exonic	nonsynonymous SNV	1	3	0.0004456	0.003	0.190115	0.0894066	0.027993	1.29117	0.147785	0.0981196	0.0153341	1.4243	11.99	Likely_benign	0.0002	0	0
Columbia	GLB1	GLHYDRLASE35	3	33014128	C	A	c.G1806T	p.G602G	.	exonic	synonymous SNV	0	1	0	0.001	0.14833	0.24282	0.00603174	3.64765					.	Likely_benign	.	.	.
Columbia	GLB1	GLHYDRLASE35	3	33014189	T	C	c.A1745G	p.H582R	rs770982909	exonic	nonsynonymous SNV	0	1	0	0.001002	0.14833	0.24282	0.00603174	3.64765					3.567	Conflicting_classifications_of_pathogenicity	7.232e-05	0.0026	2.94e-05
Columbia	GLB1	GLHYDRLASE35	3	33014213	C	T	c.G1721A	p.G574D	rs147332381	exonic	nonsynonymous SNV	1	0	0.0004686	0	1.33883	0.858258	0.0544429	32.9239					9.693	Benign/Likely_benign	0.0043	0	0.0002
Columbia	GLB1	GLHYDRLASE35	3	33021571	T	G	c.A1372C	p.K458Q	rs779369366	exonic	nonsynonymous SNV	1	0	0.0004456	0	1.33883	0.858258	0.0544429	32.9239					17.10	Uncertain_significance	3.285e-05	0	0
Columbia	GLB1	GLHYDRLASE35	3	33021607	T	C	c.A1336G	p.I446V	rs199692082	exonic	nonsynonymous SNV	3	2	0.001337	0.002	0.623403	0.569037	0.122576	3.17053	0.66756	0.658541	0.111196	4.00769	1.325	Benign/Likely_benign	9.198e-05	0.0035	2.94e-05
Columbia	GLB1	GLHYDRLASE35	3	33024313	G	T	c.C1225A	p.P409T	.	exonic	nonsynonymous SNV	1	0	0.0004456	0	1.33883	0.858258	0.0544429	32.9239					16.25	.	.	.	.
Columbia	GLB1	GLHYDRLASE35	3	33046156	A	G	c.T1176C	p.T392T	rs199927127	exonic	synonymous SNV	0	1	0	0.001	0.14833	0.24282	0.00603174	3.64765					.	Conflicting_classifications_of_pathogenicity	0.0013	0	0.0008
Columbia	GLB1	GLHYDRLASE35	3	33051774	A	G	c.T1083C	p.N361N	rs1235837285	exonic	synonymous SNV	1	0	0.0004456	0	1.33883	0.858258	0.0544429	32.9239					.	.	.	.	.
Columbia	GLB1	GLHYDRLASE35	3	33051948	T	G	c.A993C	p.T331T	rs1238694687	exonic	synonymous SNV	0	1	0	0.001	0.14833	0.24282	0.00603174	3.64765					.	Likely_benign	6.572e-06	0	1.47e-05
Columbia	GLB1	GLHYDRLASE35	3	33051986	T	C	c.A955G	p.T319A	.	exonic	nonsynonymous SNV	0	1	0	0.001	0.14833	0.24282	0.00603174	3.64765					17.18	.	.	.	.
Columbia	GLB1	GLHYDRLASE35	3	33053527	G	A	c.C900T	p.F300F	rs142326197	exonic	synonymous SNV	1	2	0.000446	0.002004	0.266696	0.20127	0.035131	2.02462	0.222123	0.219728	0.0200938	2.45542	.	Benign/Likely_benign	0.0053	0	0.0001
Columbia	GLB1	GLHYDRLASE35	3	33058221	G	A	c.C745T	p.R249C	rs72555360	exonic	nonsynonymous SNV	1	0	0.0004456	0	1.33883	0.858258	0.0544429	32.9239					22.4	Pathogenic/Likely_pathogenic	8.537e-05	0	0.0001
Columbia	GLB1	GLHYDRLASE35	3	33068891	G	A	c.C469T	p.R157W	rs35289681	exonic	nonsynonymous SNV	11	8	0.00495	0.008097	0.599481	0.261346	0.245469	1.46405	0.608911	0.288941	0.243416	1.5232	11.28	Benign/Likely_benign	0.0158	0.0069	0.0206
Columbia	GNS	Sulfatase	12	64716750	A	G	c.T1650C	p.H550H	rs2230292	exonic	synonymous SNV	14	2	0.006244	0.002	2.6083	0.162827	0.678626	10.025	3.14621	0.130424	0.712346	13.8958	.	Benign	0.0338	0	0.0002
Columbia	GNS	Sulfatase	12	64716802	C	T	c.G1598A	p.R533H	rs61743822	exonic	nonsynonymous SNV	0	1	0	0.001	0.14833	0.24282	0.00603174	3.64765					13.08	Benign/Likely_benign	0.0087	0	0.0001
Columbia	GNS	Sulfatase	12	64716806	G	C	c.C1594G	p.P532A	rs202228620	exonic	nonsynonymous SNV	0	1	0	0.001	0.14833	0.24282	0.00603174	3.64765					17.45	Uncertain_significance	5.254e-05	0	7.35e-05
Columbia	GNS	Sulfatase	12	64720149	G	C	c.C1453G	p.P485A	rs138790252	exonic	nonsynonymous SNV	1	0	0.0004456	0	1.33883	0.858258	0.0544429	32.9239					28.8	Conflicting_classifications_of_pathogenicity	0.0007	0	1.47e-05
Columbia	GNS	Sulfatase	12	64721600	G	A	c.C1414T	p.Q472X	.	exonic	stopgain	1	0	0.000446	0	1.33883	0.858258	0.0544429	32.9239					37	Pathogenic	.	.	.
Columbia	GNS	Sulfatase	12	64723034	G	A	c.C1280T	p.T427I	.	exonic	nonsynonymous SNV	1	0	0.0004456	0	1.33883	0.858258	0.0544429	32.9239					17.11	.	.	.	.
Columbia	GNS	Sulfatase	12	64744856	G	A	c.C577T	p.R193W	rs144220755	exonic	nonsynonymous SNV	2	1	0.0008913	0.001	0.742972	0.773903	0.0978694	5.64024	0.891071	0.925049	0.0806088	9.85014	20.8	Conflicting_classifications_of_pathogenicity	0.0001	0.0043	1.47e-05
Columbia	GNS	Sulfatase	12	64747810	T	G	c.A361C	p.K121Q	.	exonic	nonsynonymous SNV	0	1	0	0.001031	0.14833	0.24282	0.00603174	3.64765					4.362	.	.	.	.
Columbia	GNS	Sulfatase	12	64752746	C	A	c.G204T	p.K68N	.	exonic	nonsynonymous SNV	1	0	0.0004456	0	1.33883	0.858258	0.0544429	32.9239					1.988	.	.	.	.
Columbia	GNS	Sulfatase	12	64759228	G	A	c.C49T	p.R17C	rs574024349	exonic	nonsynonymous SNV	1	0	0.0004468	0	1.33883	0.858258	0.0544429	32.9239					13.68	Uncertain_significance	0.0001	0	0.0002
Columbia	GNS	PROKAR_LIPOPROTEIN	12	64759256	G	C	c.C21G	p.A7A	rs61743823	exonic	synonymous SNV	2	1	0.0008929	0.001002	0.742972	0.773903	0.0978694	5.64024	0.891071	0.925049	0.0806088	9.85014	.	Benign	0.0085	0	0.0001
Columbia	GNS	PROKAR_LIPOPROTEIN	12	64759272	C	G	c.G5C	p.R2P	rs759075764	exonic	nonsynonymous SNV	1	0	0.0004464	0	1.33883	0.858258	0.0544429	32.9239					9.031	Uncertain_significance	0.0002	0	0.0004
Columbia	GNS	.	12	64759273	G	A	c.C4T	p.R2W	rs200441930	exonic	nonsynonymous SNV	6	1	0.002679	0.001002	1.93865	0.465677	0.327407	11.4792	2.6828	0.361495	0.322126	22.3434	12.11	Conflicting_classifications_of_pathogenicity	0.0004	0.0049	0.0003
Columbia	GRN	.	17	44349206	G	A	c.G42A	p.L14L	rs111435385	exonic	synonymous SNV	1	0	0.000446	0	1.33883	0.858258	0.0544429	32.9239					.	Benign/Likely_benign	0.0051	0	0.0001
Columbia	GRN	.	17	44349219	C	T	c.C55T	p.R19W	rs63750723	exonic	nonsynonymous SNV	2	1	0.0008913	0.001002	0.742972	0.773903	0.0978694	5.64024	0.891071	0.925049	0.0806088	9.85014	8.781	Benign	0.0121	0	0.0002
Columbia	GRN	.	17	44349263	C	T	c.C99T	p.D33D	rs63750742	exonic	synonymous SNV	6	1	0.002674	0.001002	1.93865	0.465677	0.327407	11.4792	2.6828	0.361495	0.322126	22.3434	.	Benign/Likely_benign	0.0024	0	0.0041
Columbia	GRN	Granulin	17	44349525	A	T	c.A238T	p.T80S	rs1022228740	exonic	nonsynonymous SNV	1	0	0.0004456	0	1.33883	0.858258	0.0544429	32.9239					13.11	Uncertain_significance	1.97e-05	0	0
Columbia	GRN	Granulin	17	44349704	G	A	c.G302A	p.R101Q	rs201686997	exonic	nonsynonymous SNV	0	1	0	0.001068	0.14833	0.24282	0.00603174	3.64765					9.040	Uncertain_significance	5.25e-05	0	4.409e-05
Columbia	GRN	Granulin	17	44349708	C	T	c.C306T	p.G102G	.	exonic	synonymous SNV	1	0	0.0004682	0	1.33883	0.858258	0.0544429	32.9239					10.13	.	.	.	.
Columbia	GRN	Granulin	17	44349731	G	A	c.G329A	p.R110Q	rs375439809	exonic	nonsynonymous SNV	0	2	0	0.002004	0.0888196	0.118311	0.00425611	1.85355					6.639	Conflicting_classifications_of_pathogenicity	9.189e-05	0	7.349e-05
Columbia	GRN	Granulin	17	44349734	C	T	c.C332T	p.S111F	rs1354832051	exonic	nonsynonymous SNV	0	1	0	0.001	0.14833	0.24282	0.00603174	3.64765					14.83	Uncertain_significance	.	.	.
Columbia	GRN	Granulin	17	44350280	G	A	c.G402A	p.P134P	rs201932427	exonic	synonymous SNV	0	1	0	0.001014	0.14833	0.24282	0.00603174	3.64765					0.179	Likely_benign	7.231e-05	0	5.885e-05
Columbia	GRN	Granulin	17	44350476	C	A	c.C497A	p.P166Q	.	exonic	nonsynonymous SNV	0	1	0	0.001002	0.14833	0.24282	0.00603174	3.64765					19.53	.	.	.	.
Columbia	GRN	Granulin	17	44350477	G	A	c.G498A	p.P166P	rs141873754	exonic	synonymous SNV	0	1	0	0.001002	0.14833	0.24282	0.00603174	3.64765					.	Likely_benign	1.316e-05	0	1.471e-05
Columbia	GRN	Granulin	17	44350490	T	C	c.T511C	p.C171R	.	exonic	nonsynonymous SNV	1	0	0.0004517	0	1.33883	0.858258	0.0544429	32.9239					16.33	.	.	.	.
Columbia	GRN	Granulin	17	44350525	G	A	c.G546A	p.T182T	rs138473783	exonic	synonymous SNV	2	0	0.0008937	0	2.23338	0.604211	0.107021	46.6075					.	Benign/Likely_benign	0.0031	0	5.883e-05
Columbia	GRN	Granulin	17	44350536	C	A	c.C557A	p.P186H	.	exonic	nonsynonymous SNV	0	1	0	0.001	0.14833	0.24282	0.00603174	3.64765					12.60	.	.	.	.
Columbia	GRN	Granulin	17	44350553	C	T	c.C574T	p.P192S	.	exonic	nonsynonymous SNV	1	0	0.0004525	0	1.33883	0.858258	0.0544429	32.9239					18.13	Uncertain_significance	.	.	.
Columbia	GRN	Granulin	17	44351080	C	G	c.C752G	p.T251S	rs376153436	exonic	nonsynonymous SNV	0	1	0	0.001	0.14833	0.24282	0.00603174	3.64765					22.2	Uncertain_significance	6.57e-06	0	1.47e-05
Columbia	GRN	Granulin	17	44351140	T	A	c.T812A	p.L271H	.	exonic	nonsynonymous SNV	1	0	0.000446	0	1.33883	0.858258	0.0544429	32.9239					13.84	.	.	.	.
Columbia	GRN	Granulin	17	44351152	C	T	c.C824T	p.P275L	rs529849967	exonic	nonsynonymous SNV	1	0	0.0004464	0	1.33883	0.858258	0.0544429	32.9239					11.89	Uncertain_significance	3.939e-05	0	0
Columbia	GRN	Granulin	17	44351155	C	T	c.C827T	p.A276V	rs202178902	exonic	nonsynonymous SNV	1	0	0.0004537	0	1.33883	0.858258	0.0544429	32.9239					12.46	Uncertain_significance	3.942e-05	0	1.47e-05
Columbia	GRN	Granulin	17	44351586	G	A	c.G970A	p.A324T	rs63750541	exonic	nonsynonymous SNV	1	2	0.000446	0.002	0.266696	0.20127	0.035131	2.02462	0.222123	0.219728	0.0200938	2.45542	2.653	Conflicting_classifications_of_pathogenicity	0.0011	0	0.0014
Columbia	GRN	Granulin	17	44352123	C	G	c.C1288G	p.P430A	rs200645022	exonic	nonsynonymous SNV	0	1	0	0.001	0.14833	0.24282	0.00603174	3.64765					16.27	Uncertain_significance	1.972e-05	0	2.941e-05
Columbia	GRN	Granulin	17	44352129	C	T	c.C1294T	p.R432C	rs63750130	exonic	nonsynonymous SNV	1	0	0.0004464	0	1.33883	0.858258	0.0544429	32.9239					17.89	Uncertain_significance	2.629e-05	0	4.411e-05
Columbia	GRN	Granulin	17	44352132	C	T	c.C1297T	p.R433W	rs63750412	exonic	nonsynonymous SNV	1	2	0.0004468	0.002	0.266696	0.20127	0.035131	2.02462	0.222123	0.219728	0.0200938	2.45542	16.16	Benign/Likely_benign	0.0050	0.0014	0.0034
Columbia	GRN	Granulin	17	44352161	C	T	c.C1326T	p.I442I	rs748758630	exonic	synonymous SNV	1	0	0.0004456	0	1.33883	0.858258	0.0544429	32.9239					.	Likely_benign	5.914e-05	0	0
Columbia	GRN	Granulin	17	44352424	G	T	c.G1497T	p.V499V	rs375682522	exonic	synonymous SNV	0	1	0	0.001002	0.14833	0.24282	0.00603174	3.64765					.	Likely_benign	3.284e-05	0	7.349e-05
Columbia	GRN	Granulin	17	44352459	G	A	c.G1532A	p.S511N	.	exonic	nonsynonymous SNV	1	0	0.0004484	0	1.33883	0.858258	0.0544429	32.9239					12.23	.	.	.	.
Columbia	GRN	Granulin	17	44352471	G	C	c.G1544C	p.G515A	rs25647	exonic	nonsynonymous SNV	2	0	0.0009116	0	2.23338	0.604211	0.107021	46.6075					11.72	Benign/Likely_benign	0.0080	0	0.0004
Columbia	GRN	Granulin	17	44352512	G	T	c.G1585T	p.D529Y	rs1339377538	exonic	nonsynonymous SNV	1	1	0.0004655	0.001037	0.445386	0.484118	0.0462135	4.29243	0.445138	0.567392	0.0277857	7.13131	14.26	.	6.57e-06	0	0
Columbia	GRN	Granulin	17	44352514	T	C	c.T1587C	p.D529D	.	exonic	synonymous SNV	1	0	0.000466	0	1.33883	0.858258	0.0544429	32.9239					.	.	.	.	.
Columbia	GRN	Granulin	17	44352525	G	T	c.G1598T	p.C533F	.	exonic	nonsynonymous SNV	0	1	0	0.001042	0.14833	0.24282	0.00603174	3.64765					28.4	.	.	.	.
Columbia	GRN	Granulin	17	44352531	G	A	c.G1604A	p.R535Q	rs753857985	exonic	nonsynonymous SNV	0	1	0	0.001037	0.14833	0.24282	0.00603174	3.64765					16.29	Uncertain_significance	1.315e-05	0	2.941e-05
Columbia	GRN	Granulin	17	44352568	C	T	c.C1641T	p.R547R	rs149658268	exonic	synonymous SNV	0	1	0	0.001	0.14833	0.24282	0.00603174	3.64765					.	Conflicting_classifications_of_pathogenicity	5.255e-05	0	5.88e-05
Columbia	GRN	.	17	44352746	C	A	c.C1730A	p.A577D	.	exonic	nonsynonymous SNV	0	1	0	0.00101	0.14833	0.24282	0.00603174	3.64765					14.19	.	.	.	.
Columbia	GRN	.	17	44352749	C	A	c.C1733A	p.P578Q	.	exonic	nonsynonymous SNV	1	0	0.0004583	0	1.33883	0.858258	0.0544429	32.9239					17.91	.	.	.	.
Columbia	GRN	.	17	44352760	G	A	c.G1744A	p.A582T	rs72824737	exonic	nonsynonymous SNV	0	1	0	0.00101	0.14833	0.24282	0.00603174	3.64765					7.241	Uncertain_significance	9.192e-05	0	8.824e-05
Columbia	GRN	.	17	44352763	C	T	c.C1747T	p.P583S	.	exonic	nonsynonymous SNV	0	1	0	0.001014	0.14833	0.24282	0.00603174	3.64765					11.29	.	.	.	.
Columbia	GUSB	Glycosidases	7	65970328	C	T	c.G1430A	p.R477Q	rs771017036	exonic	nonsynonymous SNV	1	0	0.0004464	0	1.33883	0.858258	0.0544429	32.9239					34	Uncertain_significance	.	.	.
Columbia	GUSB	Glycosidases	7	65974660	G	C	c.C1110G	p.F370L	rs374490058	exonic	nonsynonymous SNV	0	1	0	0.001002	0.14833	0.24282	0.00603174	3.64765					20.4	.	6.569e-06	0	1.469e-05
Columbia	GUSB	Glycosidases	7	65974668	T	C	c.A1102G	p.K368E	rs1162009314	exonic	nonsynonymous SNV	0	1	0	0.001002	0.14833	0.24282	0.00603174	3.64765					28.1	.	.	.	.
Columbia	GUSB	immunoglobulin constant like	7	65976133	G	C	c.C794G	p.A265G	rs1348036566	exonic	nonsynonymous SNV	1	0	0.0004456	0	1.33883	0.858258	0.0544429	32.9239					4.778	.	6.575e-06	0	1.47e-05
Columbia	GUSB	Galactose-binding domain-like	7	65979490	G	A	c.C633T	p.Y211Y	rs140278510	exonic	synonymous SNV	1	0	0.0004472	0	1.33883	0.858258	0.0544429	32.9239					.	Benign	6.566e-05	0	1.47e-05
Columbia	GUSB	Galactose-binding domain-like	7	65979798	G	A	c.C510T	p.I170I	rs752674900	exonic	synonymous SNV	0	1	0	0.001008	0.14833	0.24282	0.00603174	3.64765					.	Likely_benign	3.942e-05	0	4.41e-05
Columbia	GUSB	Galactose-binding domain-like	7	65979820	G	A	c.C488T	p.P163L	.	exonic	nonsynonymous SNV	0	1	0	0.001004	0.14833	0.24282	0.00603174	3.64765					5.331	.	.	.	.
Columbia	GUSB	Galactose-binding domain-like	7	65979854	C	T	c.G454A	p.D152N	rs149606212	exonic	nonsynonymous SNV	2	1	0.0008945	0.001004	0.742972	0.773903	0.0978694	5.64024	0.891071	0.925049	0.0806088	9.85014	19.67	Conflicting_classifications_of_pathogenicity|other	0.0013	0	0.0022
Columbia	GUSB	Galactose-binding domain-like	7	65979870	G	A	c.C438T	p.Y146Y	rs990678956	exonic	synonymous SNV	1	0	0.000448	0	1.33883	0.858258	0.0544429	32.9239					.	.	.	.	.
Columbia	GUSB	Galactose-binding domain-like	7	65979872	A	G	c.T436C	p.Y146H	.	exonic	nonsynonymous SNV	0	1	0	0.001	0.14833	0.24282	0.00603174	3.64765					6.192	.	.	.	.
Columbia	GUSB	Galactose-binding domain-like	7	65979900	C	T	c.G408A	p.G136G	rs1489166272	exonic	synonymous SNV	1	0	0.000455	0	1.33883	0.858258	0.0544429	32.9239					.	Likely_benign	4.601e-05	0	4.411e-05
Columbia	GUSB	Galactose-binding domain-like	7	65979910	C	T	c.G398A	p.W133X	.	exonic	stopgain	0	1	0	0.001018	0.14833	0.24282	0.00603174	3.64765					16.53	.	.	.	.
Columbia	GUSB	Galactose-binding domain-like	7	65980296	C	T	c.G324A	p.P108P	rs546131174	exonic	synonymous SNV	1	0	0.0004476	0	1.33883	0.858258	0.0544429	32.9239					.	Conflicting_classifications_of_pathogenicity	4.6e-05	0	7.352e-05
Columbia	GUSB	Galactose-binding domain-like	7	65980317	G	A	c.C303T	p.Y101Y	rs768778881	exonic	synonymous SNV	0	1	0	0.001	0.14833	0.24282	0.00603174	3.64765					.	Likely_benign	2.629e-05	0	2.939e-05
Columbia	GUSB	Galactose-binding domain-like	7	65980398	G	A	c.C222T	p.T74T	rs140016611	exonic	synonymous SNV	2	0	0.0009328	0	2.23338	0.604211	0.107021	46.6075					.	Benign/Likely_benign	0.0018	0.0003	0.0029
Columbia	GUSB	Galactose-binding domain-like	7	65982022	G	A	c.C162T	p.N54N	rs74975849	exonic	synonymous SNV	2	1	0.0008945	0.001004	0.742972	0.773903	0.0978694	5.64024	0.891071	0.925049	0.0806088	9.85014	.	Benign	0.0085	0.0003	0.0001
Columbia	HEXA	.	15	72344082	T	C	c.A1618G	p.T540A	.	exonic	nonsynonymous SNV	0	1	0	0.001002	0.14833	0.24282	0.00603174	3.64765					11.16	.	.	.	.
Columbia	HEXA	Glycosyl catalytic	15	72345528	C	T	c.G1477A	p.E493K	rs121907952	exonic	nonsynonymous SNV	1	0	0.0004456	0	1.33883	0.858258	0.0544429	32.9239					36	Pathogenic/Likely_pathogenic	6.569e-06	0	0
Columbia	HEXA	Glycosyl catalytic	15	72345537	C	T	c.G1468A	p.A490T	rs145012038	exonic	nonsynonymous SNV	1	0	0.0004456	0	1.33883	0.858258	0.0544429	32.9239					35	Benign/Likely_benign	0.0006	0	8.818e-05
Columbia	HEXA	Glycosyl catalytic	15	72346234	C	G	c.1454+1G>C;NM_000520		rs147324677	splicing	.	0	1	0	0.001004	0.14833	0.24282	0.00603174	3.64765					20.7	Pathogenic	1.972e-05	0.0009	0
Columbia	HEXA	Glycosyl catalytic	15	72346548	C	G	c.G1342C	p.V448L	.	exonic	nonsynonymous SNV	1	0	0.0004456	0	1.33883	0.858258	0.0544429	32.9239					33	.	.	.	.
Columbia	HEXA	Glycosyl catalytic	15	72346548	C	A	c.G1342T	p.V448L	.	exonic	nonsynonymous SNV	3	1	0.001337	0.001002	1.04109	0.967137	0.153293	7.07054	1.3378	0.801224	0.138811	12.8932	33	.	.	.	.
Columbia	HEXA	Glycosyl catalytic	15	72346548	C	T	c.G1342A	p.V448M	.	exonic	nonsynonymous SNV	7	3	0.003119	0.003	0.955689	0.944375	0.267537	3.4139	1.04006	0.954747	0.267837	4.03874	32	Uncertain_significance	6.572e-06	0	1.47e-05
Columbia	HEXA	Glycosyl catalytic	15	72346549	T	G	c.A1341C	p.I447I	.	exonic	synonymous SNV	2	1	0.0008921	0.001	0.742972	0.773903	0.0978694	5.64024	0.891071	0.925049	0.0806088	9.85014	.	.	.	.	.
Columbia	HEXA	Glycosyl catalytic	15	72346549	T	C	c.A1341G	p.I447M	.	exonic	nonsynonymous SNV	8	5	0.003571	0.005	0.6871	0.494952	0.233853	2.01882	0.710952	0.551342	0.231418	2.18415	16.59	.	.	.	.
Columbia	HEXA	Glycosyl catalytic	15	72346550	A	T	c.T1340A	p.I447K	.	exonic	nonsynonymous SNV	1	1	0.0004468	0.001002	0.445386	0.484118	0.0462135	4.29243	0.445138	0.567392	0.0277857	7.13131	15.76	.	.	.	.
Columbia	HEXA	Glycosyl catalytic	15	72346550	A	C	c.T1340G	p.I447R	.	exonic	nonsynonymous SNV	0	1	0	0.001002	0.14833	0.24282	0.00603174	3.64765					15.39	.	.	.	.
Columbia	HEXA	Glycosyl catalytic	15	72346641	G	A	c.C1249T	p.L417L	rs140482769	exonic	synonymous SNV	0	1	0	0.001	0.14833	0.24282	0.00603174	3.64765					.	Conflicting_classifications_of_pathogenicity	0.0002	0	0.0004
Columbia	HEXA	Glycosyl catalytic	15	72346662	T	C	c.A1228G	p.N410D	rs1800430	exonic	nonsynonymous SNV	16	3	0.007136	0.003012	2.11962	0.203653	0.665613	6.74984	2.39662	0.166304	0.695161	8.26256	6.542	Benign/Likely_benign	0.0311	0.0006	0.0021
Columbia	HEXA	Glycosyl catalytic	15	72346692	T	C	c.A1198G	p.I400V	rs777212186	exonic	nonsynonymous SNV	1	0	0.000446	0	1.33883	0.858258	0.0544429	32.9239					8.584	Uncertain_significance	1.314e-05	0	2.94e-05
Columbia	HEXA	Glycosyl catalytic	15	72347725	G	A	c.C1140T	p.G380G	rs140337137	exonic	synonymous SNV	1	0	0.0004456	0	1.33883	0.858258	0.0544429	32.9239					.	Conflicting_classifications_of_pathogenicity	0.0010	0	0.0012
Columbia	HEXA	Glycosyl catalytic	15	72347740	A	G	c.T1125C	p.S375S	rs757519934	exonic	synonymous SNV	1	0	0.0004456	0	1.33883	0.858258	0.0544429	32.9239					.	Likely_benign	.	.	.
Columbia	HEXA	Glycosyl catalytic	15	72349117	A	G	c.T981C	p.Y327Y	.	exonic	synonymous SNV	0	1	0	0.001002	0.14833	0.24282	0.00603174	3.64765					.	.	.	.	.
Columbia	HEXA	Glycosyl catalytic	15	72350564	C	T	c.G792A	p.V264V	rs117513345	exonic	synonymous SNV	15	4	0.006714	0.00404	1.54417	0.419494	0.53774	4.43421	1.68022	0.358656	0.554825	5.08833	.	Benign/Likely_benign	0.0041	0.0040	0.0063
Columbia	HEXA	Glycosyl catalytic	15	72350573	A	G	c.T783C	p.G261G	.	exonic	synonymous SNV	0	1	0	0.00101	0.14833	0.24282	0.00603174	3.64765					.	Likely_benign	.	.	.
Columbia	HEXA	Glycosyl catalytic	15	72350575	C	T	c.G781A	p.G261S	rs1057521137	exonic	nonsynonymous SNV	0	1	0	0.00101	0.14833	0.24282	0.00603174	3.64765					37	Conflicting_classifications_of_pathogenicity	.	.	.
Columbia	HEXA	Glycosyl catalytic	15	72350578	G	A	c.C778T	p.R260W	rs138058578	exonic	nonsynonymous SNV	2	0	0.0008953	0	2.23338	0.604211	0.107021	46.6075					21.5	Conflicting_classifications_of_pathogenicity|other	0.0002	0	0.0003
Columbia	HEXA	Glycosyl catalytic	15	72350584	G	A	c.C772T	p.R258W	rs121907970	exonic	nonsynonymous SNV	3	1	0.001337	0.001	1.04109	0.967137	0.153293	7.07054	1.3378	0.801224	0.138811	12.8932	23.5	Benign/Likely_benign|other	0.0018	0.0003	0.0035
Columbia	HEXA	Glycosyl catalytic	15	72350604	T	C	c.A752G	p.K251R	.	exonic	nonsynonymous SNV	0	1	0	0.001	0.14833	0.24282	0.00603174	3.64765					16.90	.	.	.	.
Columbia	HEXA	Glycosyl catalytic	15	72350640	T	C	c.A716G	p.N239S	.	exonic	nonsynonymous SNV	0	1	0	0.001	0.14833	0.24282	0.00603174	3.64765					17.05	.	.	.	.
Columbia	HEXA	Glycosyl catalytic	15	72351223	C	T	c.G615A	p.A205A	rs112614306	exonic	synonymous SNV	1	0	0.0004456	0	1.33883	0.858258	0.0544429	32.9239					.	Likely_benign	7.885e-05	0	1.47e-05
Columbia	HEXA	Beta-acetyl hexosaminidase like	15	72375726	G	A	c.C247T	p.L83F	.	exonic	nonsynonymous SNV	0	1	0	0.001068	0.14833	0.24282	0.00603174	3.64765					13.33	.	.	.	.
Columbia	HEXA	Beta-acetyl hexosaminidase like	15	72375732	G	A	c.C241T	p.P81S	.	exonic	nonsynonymous SNV	0	1	0	0.001066	0.14833	0.24282	0.00603174	3.64765					17.85	.	.	.	.
Columbia	HEXA	.	15	72375963	A	G	c.T10C	p.S4P	rs146938346	exonic	nonsynonymous SNV	0	1	0	0.001	0.14833	0.24282	0.00603174	3.64765					13.68	Uncertain_significance	9.891e-05	0	0.0002
Columbia	HEXA	.	15	72375965	C	G	c.G8C	p.S3T	rs374524755	exonic	nonsynonymous SNV	2	3	0.0008921	0.003	0.317142	0.166387	0.0623574	1.61294	0.295833	0.182897	0.0492768	1.77604	11.65	Conflicting_classifications_of_pathogenicity	0.0003	0.0058	0.0002
Columbia	HEXB	.	5	74685272	C	T	c.C12T	p.C4C	.	exonic	synonymous SNV	1	0	0.0004505	0	1.33883	0.858258	0.0544429	32.9239					.	Likely_benign	.	.	.
Columbia	HEXB	.	5	74685287	C	T	c.C27T	p.P9P	.	exonic	synonymous SNV	1	0	0.0004468	0	1.33883	0.858258	0.0544429	32.9239					.	.	.	.	.
Columbia	HEXB	.	5	74685343	C	A	c.C83A	p.A28E	.	exonic	nonsynonymous SNV	0	1	0	0.001012	0.14833	0.24282	0.00603174	3.64765					12.92	.	.	.	.
Columbia	HEXB	.	5	74685447	G	A	c.G187A	p.V63M	rs776211390	exonic	nonsynonymous SNV	1	0	0.000446	0	1.33883	0.858258	0.0544429	32.9239					12.06	Uncertain_significance	.	.	.
Columbia	HEXB	.	5	74693642	C	A	c.C449A	p.T150N	rs148268937	exonic	nonsynonymous SNV	0	1	0	0.001	0.14833	0.24282	0.00603174	3.64765					13.27	Benign/Likely_benign	0.0090	0	0.0001
Columbia	HEXB	.	5	74697042	A	G	c.A605G	p.H202R	.	exonic	nonsynonymous SNV	1	0	0.0004484	0	1.33883	0.858258	0.0544429	32.9239					18.14	.	.	.	.
Columbia	HEXB	.	5	74697042	A	C	c.A605C	p.H202P	.	exonic	nonsynonymous SNV	0	1	0	0.001	0.14833	0.24282	0.00603174	3.64765					18.00	.	.	.	.
Columbia	HEXB	Glycosidase	5	74715530	C	G	c.C247G	p.P83A	rs150465843	exonic	nonsynonymous SNV	1	0	0.0004456	0	1.33883	0.858258	0.0544429	32.9239					12.78	Uncertain_significance	0.0005	0	0
Columbia	HEXB	Glycosidase	5	74718802	G	A	c.G573A	p.A191A	rs137915238	exonic	synonymous SNV	1	1	0.0004456	0.001	0.445386	0.484118	0.0462135	4.29243	0.445138	0.567392	0.0277857	7.13131	7.462	Conflicting_classifications_of_pathogenicity	0.0003	0	0.0006
Columbia	HEXB	Glycosidase	5	74718804	C	T	c.C575T	p.P192L	rs28942073	exonic	nonsynonymous SNV	2	0	0.0008913	0	2.23338	0.604211	0.107021	46.6075					18.90	Pathogenic/Likely_pathogenic	0.0005	0	0.0008
Columbia	HEXB	Glycosidase	5	74718812	A	G	c.A583G	p.I195V	rs77499935	exonic	nonsynonymous SNV	3	3	0.001338	0.003	0.444395	0.284533	0.100618	1.96273	0.444147	0.321273	0.08933	2.20829	2.591	Benign	0.0085	0	7.349e-05
Columbia	HEXB	Glycosidase	5	74718928	A	G	c.A699G	p.Q233Q	rs200714672	exonic	synonymous SNV	0	1	0	0.001002	0.14833	0.24282	0.00603174	3.64765					2.571	Likely_benign	3.942e-05	0.0009	0
Columbia	HGSNAT	.	8	43147003	C	G	c.C174G	p.I58M	.	exonic	nonsynonymous SNV	1	0	0.0004456	0	1.33883	0.858258	0.0544429	32.9239					13.12	Uncertain_significance	.	.	.
Columbia	HGSNAT	.	8	43147034	G	A	c.G205A	p.V69I	rs202001245	exonic	nonsynonymous SNV	0	1	0	0.001	0.14833	0.24282	0.00603174	3.64765					10.71	Conflicting_classifications_of_pathogenicity	0.0002	0	4.414e-05
Columbia	HGSNAT	.	8	43158599	G	A	c.G259A	p.V87I	rs374287774	exonic	nonsynonymous SNV	1	0	0.0004456	0	1.33883	0.858258	0.0544429	32.9239					8.976	Conflicting_classifications_of_pathogenicity	3.287e-05	0	0
Columbia	HGSNAT	.	8	43158612	C	T	c.C272T	p.P91L	.	exonic	nonsynonymous SNV	0	1	0	0.001	0.14833	0.24282	0.00603174	3.64765					10.17	.	.	.	.
Columbia	HGSNAT	.	8	43158628	T	C	c.T288C	p.P96P	rs755833800	exonic	synonymous SNV	1	0	0.000446	0	1.33883	0.858258	0.0544429	32.9239					.	Likely_benign	6.57e-06	0	1.47e-05
Columbia	HGSNAT	.	8	43158682	C	T	c.C342T	p.N114N	rs184883937	exonic	synonymous SNV	1	0	0.0004456	0	1.33883	0.858258	0.0544429	32.9239					.	Conflicting_classifications_of_pathogenicity	0.0008	0	0.0010
Columbia	HGSNAT	.	8	43158921	A	G	c.372-2A>G;NM_001363227		rs483352896	splicing	.	1	0	0.0004456	0	1.33883	0.858258	0.0544429	32.9239					9.789	Pathogenic	1.972e-05	0	0
Columbia	HGSNAT	.	8	43158963	T	G	c.T412G	p.L138V	.	exonic	nonsynonymous SNV	1	0	0.0004456	0	1.33883	0.858258	0.0544429	32.9239					8.143	.	.	.	.
Columbia	HGSNAT	.	8	43159030	T	G	c.T479G	p.V160G	.	exonic	nonsynonymous SNV	0	1	0	0.001031	0.14833	0.24282	0.00603174	3.64765					10.39	.	.	.	.
Columbia	HGSNAT	HGSNAT_cat	8	43170686	C	G	c.C735G	p.T245T	rs997906795	exonic	synonymous SNV	1	0	0.0004456	0	1.33883	0.858258	0.0544429	32.9239					.	Likely_benign	6.568e-06	0	1.47e-05
Columbia	HGSNAT	HGSNAT_cat	8	43170692	G	A	c.G741A	p.R247R	rs775663094	exonic	synonymous SNV	1	0	0.0004456	0	1.33883	0.858258	0.0544429	32.9239					.	Conflicting_classifications_of_pathogenicity	7.885e-05	0	0.0002
Columbia	HGSNAT	HGSNAT_cat	8	43173720	A	G	c.A828G	p.T276T	rs182393180	exonic	synonymous SNV	0	1	0	0.001006	0.14833	0.24282	0.00603174	3.64765					.	Benign/Likely_benign	0.0016	0	1.47e-05
Columbia	HGSNAT	HGSNAT_cat	8	43173731	T	C	c.T839C	p.L280P	.	exonic	nonsynonymous SNV	0	1	0	0.001008	0.14833	0.24282	0.00603174	3.64765					19.35	.	.	.	.
Columbia	HGSNAT	LD22376P	8	43191562	T	G	c.T1217G	p.L406W	.	exonic	nonsynonymous SNV	1	0	0.0004513	0	1.33883	0.858258	0.0544429	32.9239					17.55	.	.	.	.
Columbia	HGSNAT	LD22376P	8	43191582	C	T	c.C1237T	p.P413S	rs201346206	exonic	nonsynonymous SNV	2	0	0.0008913	0	2.23338	0.604211	0.107021	46.6075					16.04	Conflicting_classifications_of_pathogenicity	0.0004	0	0.0007
Columbia	HGSNAT	LD22376P	8	43192305	G	T	c.G1252T	p.G418C	rs1447139472	exonic	nonsynonymous SNV	0	1	0	0.001008	0.14833	0.24282	0.00603174	3.64765					20.6	.	.	.	.
Columbia	HGSNAT	LD22376P	8	43192321	G	C	c.G1268C	p.G423A	.	exonic	nonsynonymous SNV	0	1	0	0.001008	0.14833	0.24282	0.00603174	3.64765					22.6	.	.	.	.
Columbia	HGSNAT	LD22376P	8	43192325	C	T	c.C1272T	p.G424G	rs147251143	exonic	synonymous SNV	1	0	0.0004488	0	1.33883	0.858258	0.0544429	32.9239					8.759	Benign/Likely_benign	0.0003	0.0012	1.47e-05
Columbia	HGSNAT	LD22376P	8	43196978	C	T	c.C1582T	p.R528W	rs200238482	exonic	nonsynonymous SNV	3	0	0.001337	0	3.12952	0.450762	0.161341	60.7031					13.65	Conflicting_classifications_of_pathogenicity	4.601e-05	0.0014	1.47e-05
Columbia	HGSNAT	LD22376P	8	43197670	A	G	c.1543-2A>G;NM_001363227		.	splicing	.	1	0	0.0004456	0	1.33883	0.858258	0.0544429	32.9239					17.01	Likely_pathogenic	.	.	.
Columbia	HGSNAT	LD22376P	8	43197678	A	T	c.A1636T	p.I546F	.	exonic	nonsynonymous SNV	0	1	0	0.001	0.14833	0.24282	0.00603174	3.64765					14.13	.	.	.	.
Columbia	HGSNAT	LD22376P	8	43197696	A	C	c.A1654C	p.K552Q	rs73569592	exonic	nonsynonymous SNV	5	3	0.00223	0.003006	0.699585	0.602445	0.182391	2.68335	0.74157	0.683059	0.17653	3.11519	12.12	Benign/Likely_benign	0.0335	0	0.0003
Columbia	HGSNAT	LD22376P	8	43197919	G	C	c.G1780C	p.G594R	rs148632988	exonic	nonsynonymous SNV	12	7	0.005372	0.007014	0.740657	0.518554	0.297693	1.84275	0.76139	0.569002	0.297961	1.9456	9.728	Benign/Likely_benign	0.0063	0	0.0105
Columbia	HGSNAT	LD22376P	8	43199411	G	A	c.G1837A	p.V613I	rs550696803	exonic	nonsynonymous SNV	1	0	0.0004456	0	1.33883	0.858258	0.0544429	32.9239					11.22	Uncertain_significance	3.942e-05	0	5.881e-05
Columbia	HGSNAT	LD22376P	8	43199501	G	A	c.G1927A	p.V643I	rs73675469	exonic	nonsynonymous SNV	6	2	0.002676	0.002	1.16086	0.841554	0.26893	5.01095	1.33871	0.721474	0.269252	6.65602	0.005	Benign	0.0233	0	0.0002
Columbia	HGSNAT	LD22376P	8	43199504	G	A	c.G1930A	p.A644T	rs112029032	exonic	nonsynonymous SNV	13	8	0.005793	0.008016	0.705008	0.428202	0.296921	1.67397	0.72092	0.469695	0.296904	1.75048	14.98	Conflicting_classifications_of_pathogenicity	0.0035	0.0089	0.0056
Columbia	HGSNAT	LD22376P	8	43199541	A	G	c.A1967G	p.Y656C	rs192857413	exonic	nonsynonymous SNV	1	1	0.0004456	0.001	0.445386	0.484118	0.0462135	4.29243	0.445138	0.567392	0.0277857	7.13131	21.8	Conflicting_classifications_of_pathogenicity	0.0008	0	0.0003
Columbia	HYAL1	HYALURONIDASE	3	50300501	C	G	c.G1290C	p.E430D	rs147678727	exonic	nonsynonymous SNV	0	2	0	0.002	0.0888196	0.118311	0.00425611	1.85355					14.00	Uncertain_significance	0.0005	0	0.0007
Columbia	HYAL1	HYALURONIDASE	3	50300514	G	C	c.C1277G	p.A426G	rs142342237	exonic	nonsynonymous SNV	1	0	0.000446	0	1.33883	0.858258	0.0544429	32.9239					10.64	Benign	0.0057	0	4.41e-05
Columbia	HYAL1	HYALURONIDASE	3	50300524	C	T	c.G1267A	p.G423S	rs782661320	exonic	nonsynonymous SNV	0	1	0	0.001	0.14833	0.24282	0.00603174	3.64765					24.9	Uncertain_significance	2.627e-05	0.0009	0
Columbia	HYAL1	HYALURONIDASE	3	50300579	G	C	c.C1212G	p.L404L	.	exonic	synonymous SNV	1	0	0.0004456	0	1.33883	0.858258	0.0544429	32.9239					.	Likely_benign	.	.	.
Columbia	HYAL1	HYALURONIDASE	3	50300616	G	A	c.C1175T	p.T392M	rs117179004	exonic	nonsynonymous SNV	3	5	0.001339	0.005	0.28166	0.0647011	0.0734318	1.08035	0.265416	0.070081	0.0631814	1.11497	13.97	Benign	0.0029	0	0.0001
Columbia	HYAL1	HYALURONIDASE	3	50301028	C	A	c.G950T	p.G317V	.	exonic	nonsynonymous SNV	1	0	0.0004521	0	1.33883	0.858258	0.0544429	32.9239					23.5	.	.	.	.
Columbia	HYAL1	HYALURONIDASE	3	50301029	C	T	c.G949A	p.G317R	.	exonic	nonsynonymous SNV	1	0	0.0004525	0	1.33883	0.858258	0.0544429	32.9239					26.1	.	.	.	.
Columbia	HYAL1	HYALURONIDASE	3	50301037	C	A	c.G941T	p.G314V	.	exonic	nonsynonymous SNV	0	1	0	0.001029	0.14833	0.24282	0.00603174	3.64765					23.5	.	.	.	.
Columbia	HYAL1	HYALURONIDASE	3	50301045	C	G	c.G933C	p.A311A	.	exonic	synonymous SNV	1	0	0.0004517	0	1.33883	0.858258	0.0544429	32.9239					.	Likely_benign	6.598e-06	0	1.472e-05
Columbia	HYAL1	HYALURONIDASE	3	50301060	G	T	c.C918A	p.S306R	.	exonic	nonsynonymous SNV	1	0	0.0004545	0	1.33883	0.858258	0.0544429	32.9239					18.22	.	.	.	.
Columbia	HYAL1	HYALURONIDASE	3	50302112	G	A	c.C845T	p.P282L	rs782723000	exonic	nonsynonymous SNV	1	0	0.0004456	0	1.33883	0.858258	0.0544429	32.9239					10.73	.	5.256e-05	0	1.47e-05
Columbia	HYAL1	HYALURONIDASE	3	50302161	C	T	c.G796A	p.V266M	rs782299729	exonic	nonsynonymous SNV	1	0	0.0004456	0	1.33883	0.858258	0.0544429	32.9239					15.55	Uncertain_significance	6.57e-06	0	1.47e-05
Columbia	HYAL1	HYALURONIDASE	3	50302162	A	G	c.T795C	p.R265R	.	exonic	synonymous SNV	1	0	0.0004456	0	1.33883	0.858258	0.0544429	32.9239					.	.	.	.	.
Columbia	HYAL1	HYALURONIDASE	3	50302164	G	T	c.C793A	p.R265S	.	exonic	nonsynonymous SNV	0	1	0	0.001	0.14833	0.24282	0.00603174	3.64765					15.91	.	.	.	.
Columbia	HYAL1	HYALURONIDASE	3	50302352	T	C	c.A605G	p.Y202C	rs199678542	exonic	nonsynonymous SNV	1	0	0.0004456	0	1.33883	0.858258	0.0544429	32.9239					23.9	Uncertain_significance	6.567e-05	0	0.0001
Columbia	HYAL1	HYALURONIDASE	3	50302573	G	A	c.C384T	p.I128I	rs116097974	exonic	synonymous SNV	0	1	0	0.001	0.14833	0.24282	0.00603174	3.64765					.	Benign	0.0097	0	8.821e-05
Columbia	HYAL1	HYALURONIDASE	3	50302634	C	T	c.G323A	p.R108H	rs56962018	exonic	nonsynonymous SNV	1	0	0.000446	0	1.33883	0.858258	0.0544429	32.9239					12.96	Benign	0.0033	0	2.94e-05
Columbia	HYAL1	HYALURONIDASE	3	50302645	G	C	c.C312G	p.A104A	.	exonic	synonymous SNV	2	0	0.0008913	0	2.23338	0.604211	0.107021	46.6075					.	Likely_benign	.	.	.
Columbia	HYAL1	HYALURONIDASE	3	50302687	C	G	c.G270C	p.E90D	rs74342080	exonic	nonsynonymous SNV	0	1	0	0.001	0.14833	0.24282	0.00603174	3.64765					9.925	Benign/Likely_benign	0.0097	0	7.35e-05
Columbia	HYAL1	HYALURONIDASE	3	50302755	C	T	c.G202A	p.G68S	rs782652787	exonic	nonsynonymous SNV	1	0	0.0004456	0	1.33883	0.858258	0.0544429	32.9239					25.9	.	6.572e-06	0	1.47e-05
Columbia	HYAL1	HYALURONIDASE	3	50302806	C	T	c.G151A	p.V51M	rs587663959	exonic	nonsynonymous SNV	0	1	0	0.001	0.14833	0.24282	0.00603174	3.64765					18.03	Uncertain_significance	5.252e-05	0	8.821e-05
Columbia	HYAL1	HYALURONIDASE	3	50302807	G	A	c.C150T	p.D50D	rs377272298	exonic	synonymous SNV	0	1	0	0.001	0.14833	0.24282	0.00603174	3.64765					.	Likely_benign	4.599e-05	0.0003	5.88e-05
Columbia	HYAL1	HYALURONIDASE	3	50302908	C	T	c.G49A	p.D17N	rs148307635	exonic	nonsynonymous SNV	1	0	0.0004456	0	1.33883	0.858258	0.0544429	32.9239					9.871	Uncertain_significance	6.575e-06	0.0003	0
Columbia	HYAL1	HYALURONIDASE	3	50302908	C	G	c.G49C	p.D17H	rs148307635	exonic	nonsynonymous SNV	0	1	0	0.001	0.14833	0.24282	0.00603174	3.64765					15.89	Uncertain_significance	0.0001	0	0.0002
Columbia	HYAL1	HYALURONIDASE	3	50302929	C	T	c.G28A	p.A10T	rs782713825	exonic	nonsynonymous SNV	1	0	0.0004456	0	1.33883	0.858258	0.0544429	32.9239					8.690	Uncertain_significance	1.315e-05	0	0
Columbia	MAN2B1	Glyco_hydro_38_C	19	12646663	C	T	c.G2990A	p.R997H	rs202174515	exonic	nonsynonymous SNV	0	1	0	0.001035	0.14833	0.24282	0.00603174	3.64765					28.4	Benign	0.0002	0	0
Columbia	MAN2B1	Glyco_hydro_38_C	19	12646683	C	T	c.G2970A	p.T990T	rs148945108	exonic	synonymous SNV	4	2	0.00183	0.00207	0.802235	0.780475	0.170329	3.77845	0.890877	0.894061	0.162636	4.87998	.	Conflicting_classifications_of_pathogenicity	0.0002	0.0029	0.0002
Columbia	MAN2B1	Glyco_hydro_38_C	19	12647291	C	G	c.G2862C	p.T954T	rs148108322	exonic	synonymous SNV	12	7	0.005348	0.007	0.740657	0.518554	0.297693	1.84275	0.76139	0.569002	0.297961	1.9456	.	Conflicting_classifications_of_pathogenicity	0.0024	0.0089	0.0036
Columbia	MAN2B1	Glyco_hydro_38_C	19	12647291	C	T	c.G2862A	p.T954T	rs148108322	exonic	synonymous SNV	0	1	0	0.001	0.14833	0.24282	0.00603174	3.64765					.	Conflicting_classifications_of_pathogenicity	6.572e-06	0	0
Columbia	MAN2B1	Glyco_hydro_38_C	19	12647499	C	T	c.G2761A	p.A921T	rs746319362	exonic	nonsynonymous SNV	1	0	0.0004583	0	1.33883	0.858258	0.0544429	32.9239					11.94	.	1.314e-05	0	1.47e-05
Columbia	MAN2B1	Glyco_hydro_38_C	19	12649168	T	C	c.A2401G	p.S801G	rs141391488	exonic	nonsynonymous SNV	1	0	0.0004456	0	1.33883	0.858258	0.0544429	32.9239					12.91	Likely_benign	0.0003	0	1.47e-05
Columbia	MAN2B1	Glyco_hydro_38_C	19	12649171	C	A	c.G2398T	p.G800C	rs142702682	exonic	nonsynonymous SNV	1	0	0.0004456	0	1.33883	0.858258	0.0544429	32.9239					23.4	Uncertain_significance	0.0003	0	0.0005
Columbia	MAN2B1	Glyco_hydro_38_C	19	12649355	G	A	c.C2338T	p.R780W	rs201600797	exonic	nonsynonymous SNV	1	0	0.0004456	0	1.33883	0.858258	0.0544429	32.9239					22.1	Uncertain_significance	2.632e-05	0.0006	2.941e-05
Columbia	MAN2B1	Glyco_hydro_38_C	19	12649920	C	T	c.G2257A	p.E753K	rs141212446	exonic	nonsynonymous SNV	4	0	0.001783	0	4.02727	0.350353	0.216404	74.9472					0.381	Conflicting_classifications_of_pathogenicity	0.0013	0.0035	0.0023
Columbia	MAN2B1	Glyco_hydro_38_C	19	12649954	G	A	c.C2223T	p.R741R	rs774156075	exonic	synonymous SNV	1	0	0.000446	0	1.33883	0.858258	0.0544429	32.9239					.	Likely_benign	1.321e-05	0	2.944e-05
Columbia	MAN2B1	Glyco_hydro_38_C	19	12649959	C	T	c.G2218A	p.G740R	rs61234887	exonic	nonsynonymous SNV	3	3	0.001338	0.003006	0.444395	0.284533	0.100618	1.96273	0.444147	0.321273	0.08933	2.20829	20.3	Benign	0.0168	0	0.0002
Columbia	MAN2B1	Glyco_hydro_38_C	19	12649985	C	T	c.G2192A	p.R731H	rs138817592	exonic	nonsynonymous SNV	1	0	0.000448	0	1.33883	0.858258	0.0544429	32.9239					18.47	.	1.973e-05	0	1.47e-05
Columbia	MAN2B1	Glyco_hydro_38_C	19	12650013	C	T	c.G2164A	p.D722N	rs749183690	exonic	nonsynonymous SNV	0	1	0	0.001	0.14833	0.24282	0.00603174	3.64765					21.2	Uncertain_significance	3.285e-05	0	1.47e-05
Columbia	MAN2B1	Glyco_hydro_38_C	19	12650108	C	T	c.G2158A	p.V720M	rs148134639	exonic	nonsynonymous SNV	0	2	0	0.002028	0.0888196	0.118311	0.00425611	1.85355					14.68	Uncertain_significance	0.0001	0	0.0002
Columbia	MAN2B1	Glyco_hydro_38_C	19	12650147	G	A	c.C2119T	p.R707W	rs150533763	exonic	nonsynonymous SNV	0	1	0	0.001	0.14833	0.24282	0.00603174	3.64765					14.88	Conflicting_classifications_of_pathogenicity	0.0001	0	5.882e-05
Columbia	MAN2B1	Glyco_hydro_38_C	19	12652193	G	A	c.C2003T	p.P668L	rs75029862	exonic	nonsynonymous SNV	6	3	0.002688	0.003	0.827522	0.775941	0.224681	3.04785	0.890681	0.870323	0.221857	3.57579	21.2	Benign/Likely_benign	0.0051	0.0009	0.0002
Columbia	MAN2B1	Glyco_hydro_38_C	19	12652244	T	A	c.A1952T	p.E651V	.	exonic	nonsynonymous SNV	0	1	0	0.001	0.14833	0.24282	0.00603174	3.64765					11.52	.	.	.	.
Columbia	MAN2B1	Glyco_hydro_38_C	19	12652255	T	C	c.A1941G	p.I647M	.	exonic	nonsynonymous SNV	0	1	0	0.001	0.14833	0.24282	0.00603174	3.64765					10.90	.	.	.	.
Columbia	MAN2B1	Glyco_hydro_38_C	19	12652264	G	A	c.C1932T	p.N644N	rs34853569	exonic	synonymous SNV	3	0	0.001337	0	3.12952	0.450762	0.161341	60.7031					0.018	Benign	0.0105	0	0.0003
Columbia	MAN2B1	Glyco_hydro_38_cen	19	12655780	G	C	c.C1741G	p.Q581E	rs59357922	exonic	nonsynonymous SNV	2	0	0.0008921	0	2.23338	0.604211	0.107021	46.6075					12.71	Benign	0.0072	0	5.881e-05
Columbia	MAN2B1	Glyco_hydro_38_cen	19	12655856	G	A	c.C1665T	p.D555D	.	exonic	synonymous SNV	1	0	0.00045	0	1.33883	0.858258	0.0544429	32.9239					8.645	Likely_benign	.	.	.
Columbia	MAN2B1	Glyco_hydro_38_cen	19	12656955	C	A	c.G1518T	p.A506A	rs143318498	exonic	synonymous SNV	1	0	0.0004456	0	1.33883	0.858258	0.0544429	32.9239					13.74	Conflicting_classifications_of_pathogenicity	0.0007	0	0.0014
Columbia	MAN2B1	Glyco_hydro_38_cen	19	12656983	A	G	c.T1490C	p.I497T	.	exonic	nonsynonymous SNV	0	1	0	0.001	0.14833	0.24282	0.00603174	3.64765					21.4	.	.	.	.
Columbia	MAN2B1	Glyco_hydro_38_cen	19	12657039	C	A	c.G1434T	p.A478A	rs139435774	exonic	synonymous SNV	1	0	0.0004456	0	1.33883	0.858258	0.0544429	32.9239					4.819	Conflicting_classifications_of_pathogenicity	0.0006	0	0.0010
Columbia	MAN2B1	Glyco_hydro_38_cen	19	12658262	G	A	c.C1189T	p.L397F	.	exonic	nonsynonymous SNV	1	0	0.0004456	0	1.33883	0.858258	0.0544429	32.9239					15.91	.	.	.	.
Columbia	MAN2B1	Glyco_hydro_38_cen	19	12658296	C	T	c.G1155A	p.Q385Q	rs112829030	exonic	synonymous SNV	6	5	0.002681	0.005	0.524488	0.267405	0.167662	1.64073	0.532258	0.299583	0.161674	1.75229	.	Conflicting_classifications_of_pathogenicity	0.0006	0.0153	0.0005
Columbia	MAN2B1	Glyco_hydro_38_N	19	12661264	G	A	c.C1022T	p.A341V	rs574049175	exonic	nonsynonymous SNV	1	0	0.0004456	0	1.33883	0.858258	0.0544429	32.9239					16.12	Uncertain_significance	3.283e-05	0	2.94e-05
Columbia	MAN2B1	Glyco_hydro_38_N	19	12661274	G	A	c.C1012T	p.L338L	rs143670944	exonic	synonymous SNV	0	1	0	0.001	0.14833	0.24282	0.00603174	3.64765					.	Likely_benign	1.314e-05	0	1.47e-05
Columbia	MAN2B1	Glyco_hydro_38_N	19	12661320	A	C	c.T966G	p.Y322X	.	exonic	stopgain	4	4	0.001795	0.004024	0.443898	0.224643	0.119661	1.6467	0.443649	0.251783	0.110507	1.78111	22.4	.	.	.	.
Columbia	MAN2B1	Glyco_hydro_38_N	19	12663382	G	A	c.C844T	p.P282S	rs45576136	exonic	nonsynonymous SNV	7	2	0.003125	0.002	1.34065	0.68891	0.319144	5.6318	1.56323	0.578249	0.323586	7.55188	15.15	Conflicting_classifications_of_pathogenicity	0.0028	0.0012	0.0042
Columbia	MAN2B1	Glyco_hydro_38_N	19	12663437	C	T	c.G789A	p.P263P	rs149484019	exonic	synonymous SNV	2	0	0.0009497	0	2.23338	0.604211	0.107021	46.6075					.	Likely_benign	0.0001	0.0014	8.82e-05
Columbia	MAN2B1	Glyco_hydro_38_N	19	12664820	G	A	c.C602T	p.S201F	.	exonic	nonsynonymous SNV	1	0	0.0004456	0	1.33883	0.858258	0.0544429	32.9239					35	.	.	.	.
Columbia	MAN2B1	Glyco_hydro_38_N	19	12664825	G	A	c.C597T	p.G199G	rs200872797	exonic	synonymous SNV	1	0	0.0004456	0	1.33883	0.858258	0.0544429	32.9239					.	Conflicting_classifications_of_pathogenicity	1.969e-05	0	4.41e-05
Columbia	MAN2B1	Glyco_hydro_38_N	19	12664931	T	C	c.A491G	p.H164R	.	exonic	nonsynonymous SNV	1	0	0.0004456	0	1.33883	0.858258	0.0544429	32.9239					24.6	.	.	.	.
Columbia	MAN2B1	Glyco_hydro_38_N	19	12664948	G	A	c.C474T	p.N158N	rs146331898	exonic	synonymous SNV	1	0	0.0004456	0	1.33883	0.858258	0.0544429	32.9239					.	Likely_benign	8.539e-05	0	0.0002
Columbia	MAN2B1	Glyco_hydro_38_N	19	12664967	T	C	c.A455G	p.N152S	rs200164758	exonic	nonsynonymous SNV	1	0	0.0004456	0	1.33883	0.858258	0.0544429	32.9239					20.7	Conflicting_classifications_of_pathogenicity	0.0008	0	0.0002
Columbia	MAN2B1	Glyco_hydro_38_N	19	12665501	C	A	c.G287T	p.G96V	.	exonic	nonsynonymous SNV	1	0	0.0004456	0	1.33883	0.858258	0.0544429	32.9239					21.1	.	.	.	.
Columbia	MAN2B1	Glyco_hydro_38_N	19	12665506	G	A	c.C282T	p.H94H	rs766810849	exonic	synonymous SNV	2	2	0.0008913	0.002	0.444891	0.366054	0.0768287	2.57622	0.444643	0.418336	0.062454	3.16565	.	Conflicting_classifications_of_pathogenicity	3.942e-05	0.0012	1.47e-05
Columbia	MAN2B1	Glyco_hydro_38_N	19	12665507	T	C	c.A281G	p.H94R	rs950555211	exonic	nonsynonymous SNV	1	0	0.0004456	0	1.33883	0.858258	0.0544429	32.9239					6.546	Uncertain_significance	2.629e-05	0	5.88e-05
Columbia	MAN2B1	.	19	12666560	G	A	c.C142T	p.R48W	rs762092637	exonic	nonsynonymous SNV	1	0	0.0004608	0	1.33883	0.858258	0.0544429	32.9239					12.44	.	6.571e-06	0	1.47e-05
Columbia	MAN2B1	.	19	12666567	G	A	c.C135T	p.A45A	rs200413076	exonic	synonymous SNV	1	0	0.0004613	0	1.33883	0.858258	0.0544429	32.9239					.	Benign/Likely_benign	0.0006	0	8.821e-05
Columbia	MAN2B1	.	19	12666575	C	A	c.G127T	p.A43S	.	exonic	nonsynonymous SNV	0	1	0	0.001042	0.14833	0.24282	0.00603174	3.64765					10.90	.	.	.	.
Columbia	MAN2B1	.	19	12666584	A	G	c.T118C	p.L40L	.	exonic	synonymous SNV	1	0	0.0004604	0	1.33883	0.858258	0.0544429	32.9239					.	.	.	.	.
Columbia	MANBA	.	4	102632215	C	T	c.G2482A	p.V828I	rs75826658	exonic	nonsynonymous SNV	15	6	0.006874	0.006135	1.06473	0.893925	0.423466	2.67709	1.11563	0.821896	0.4303	2.89246	25.5	Benign/Likely_benign	0.0147	0.0318	0.0184
Columbia	MANBA	Mannosidase_ig	4	102634852	G	C	c.C2351G	p.P784R	rs116340501	exonic	nonsynonymous SNV	2	0	0.0008921	0	2.23338	0.604211	0.107021	46.6075					16.72	Benign/Likely_benign	0.0106	0	0.0001
Columbia	MANBA	Mannosidase_ig	4	102635886	C	T	c.G2136A	p.S712S	rs149687835	exonic	synonymous SNV	1	1	0.0004456	0.001	0.445386	0.484118	0.0462135	4.29243	0.445138	0.567392	0.0277857	7.13131	.	Benign/Likely_benign	0.0023	0.0012	0.0003
Columbia	MANBA	Glycosidases	4	102639805	C	T	c.G1922A	p.R641H	rs569997475	exonic	nonsynonymous SNV	1	0	0.0004456	0	1.33883	0.858258	0.0544429	32.9239					17.11	Conflicting_classifications_of_pathogenicity	5.913e-05	0	4.411e-05
Columbia	MANBA	Glycosidases	4	102639806	G	A	c.C1921T	p.R641C	rs140692906	exonic	nonsynonymous SNV	2	2	0.0008913	0.002	0.444891	0.366054	0.0768287	2.57622	0.444643	0.418336	0.062454	3.16565	17.21	Conflicting_classifications_of_pathogenicity	0.0002	0.0032	0.0002
Columbia	MANBA	Glycosidases	4	102639814	C	T	c.G1913A	p.R638H	rs781584789	exonic	nonsynonymous SNV	1	0	0.0004456	0	1.33883	0.858258	0.0544429	32.9239					17.31	Conflicting_classifications_of_pathogenicity	0.0001	0	0.0001
Columbia	MANBA	Glycosidases	4	102650552	G	A	c.C1854T	p.T618T	.	exonic	synonymous SNV	1	0	0.0004456	0	1.33883	0.858258	0.0544429	32.9239					.	Likely_benign	.	.	.
Columbia	MANBA	Glycosidases	4	102650560	T	G	c.A1846C	p.K616Q	rs772091430	exonic	nonsynonymous SNV	1	1	0.0004456	0.001	0.445386	0.484118	0.0462135	4.29243	0.445138	0.567392	0.0277857	7.13131	11.78	.	2.627e-05	0.0003	4.409e-05
Columbia	MANBA	Glycosidases	4	102650652	C	A	c.G1754T	p.R585L	rs200033515	exonic	nonsynonymous SNV	1	0	0.0004456	0	1.33883	0.858258	0.0544429	32.9239					24.8	Uncertain_significance	1.314e-05	0	2.94e-05
Columbia	MANBA	Glycosidases	4	102657690	A	C	c.T1696G	p.L566V	rs145730170	exonic	nonsynonymous SNV	1	0	0.0004456	0	1.33883	0.858258	0.0544429	32.9239					6.968	Uncertain_significance	2.627e-05	0	5.878e-05
Columbia	MANBA	Glycosidases	4	102657704	G	A	c.C1682T	p.P561L	rs147023714	exonic	nonsynonymous SNV	1	0	0.0004456	0	1.33883	0.858258	0.0544429	32.9239					27.3	Uncertain_significance	0.0002	0	0.0003
Columbia	MANBA	Glycosidases	4	102657874	C	T	c.G1512A	p.T504T	rs143694332	exonic	synonymous SNV	1	0	0.0004468	0	1.33883	0.858258	0.0544429	32.9239					.	Benign	0.0001	0	2.941e-05
Columbia	MANBA	Glycosidases	4	102657887	C	T	c.G1499A	p.R500H	rs147542645	exonic	nonsynonymous SNV	1	0	0.0004566	0	1.33883	0.858258	0.0544429	32.9239					29.6	Conflicting_classifications_of_pathogenicity	0.0001	0	0.0003
Columbia	MANBA	Glycosidases	4	102657898	T	C	c.A1488G	p.G496G	.	exonic	synonymous SNV	0	1	0	0.00102	0.14833	0.24282	0.00603174	3.64765					.	.	.	.	.
Columbia	MANBA	Glycosidases	4	102664688	C	A	c.G1482T	p.L494L	rs74718667	exonic	synonymous SNV	2	3	0.0009001	0.00308	0.317142	0.166387	0.0623574	1.61294	0.295833	0.182897	0.0492768	1.77604	.	Benign	0.0215	0	8.821e-05
Columbia	MANBA	Glycosidases	4	102668978	T	C	c.A1302G	p.A434A	rs376135201	exonic	synonymous SNV	0	1	0	0.001	0.14833	0.24282	0.00603174	3.64765					.	Likely_benign	0.0001	0	0.0002
Columbia	MANBA	Glycosidases	4	102669026	G	C	c.C1254G	p.A418A	rs139157403	exonic	synonymous SNV	1	0	0.0004456	0	1.33883	0.858258	0.0544429	32.9239					.	Benign/Likely_benign	0.0015	0	1.47e-05
Columbia	MANBA	Glycosidases	4	102674029	T	C	c.A1002G	p.K334K	rs765692980	exonic	synonymous SNV	1	0	0.0004464	0	1.33883	0.858258	0.0544429	32.9239					.	Likely_benign	6.57e-06	0	1.47e-05
Columbia	MANBA	Glycosidases	4	102674055	C	T	c.G976A	p.V326M	rs781213345	exonic	nonsynonymous SNV	1	0	0.0004456	0	1.33883	0.858258	0.0544429	32.9239					22.4	.	6.572e-06	0	1.47e-05
Columbia	MANBA	IG like	4	102674070	C	A	c.G961T	p.V321F	rs145367849	exonic	nonsynonymous SNV	1	0	0.0004456	0	1.33883	0.858258	0.0544429	32.9239					15.25	Likely_benign	0.0010	0	0
Columbia	MANBA	IG like	4	102690653	G	A	c.C792T	p.Y264Y	rs141619070	exonic	synonymous SNV	1	0	0.0004456	0	1.33883	0.858258	0.0544429	32.9239					.	Likely_benign	0.0003	0	0
Columbia	MANBA	IG like	4	102690667	T	C	c.A778G	p.T260A	rs762887276	exonic	nonsynonymous SNV	0	1	0	0.001	0.14833	0.24282	0.00603174	3.64765					4.262	Uncertain_significance	1.973e-05	0	4.411e-05
Columbia	MANBA	Galactose-binding like	4	102722884	T	C	c.A536G	p.N179S	rs202004084	exonic	nonsynonymous SNV	0	1	0	0.001006	0.14833	0.24282	0.00603174	3.64765					15.27	Uncertain_significance	1.971e-05	0	4.41e-05
Columbia	MANBA	Galactose-binding like	4	102722889	A	G	c.T531C	p.H177H	rs149902075	exonic	synonymous SNV	1	1	0.0004488	0.001004	0.445386	0.484118	0.0462135	4.29243	0.445138	0.567392	0.0277857	7.13131	.	Conflicting_classifications_of_pathogenicity	0.0006	0.0003	0.0011
Columbia	MANBA	Galactose-binding like	4	102722977	A	G	c.T443C	p.V148A	rs1197058224	exonic	nonsynonymous SNV	1	0	0.0004456	0	1.33883	0.858258	0.0544429	32.9239					20.2	.	.	.	.
Columbia	MANBA	Galactose-binding like	4	102723861	C	T	c.378+1G>A		rs142029636	splicing	.	1	0	0.0004456	0	1.33883	0.858258	0.0544429	32.9239					9.787	Conflicting_classifications_of_pathogenicity	2.628e-05	0	4.409e-05
Columbia	MANBA	Galactose-binding like	4	102760818	C	A	c.G77T	p.R26L	rs767103860	exonic	nonsynonymous SNV	1	0	0.0004476	0	1.33883	0.858258	0.0544429	32.9239					12.71	.	6.569e-06	0	1.47e-05
Columbia	MANBA	.	4	102760891	G	A	c.C4T	p.R2C	rs1315626558	exonic	nonsynonymous SNV	1	0	0.0004476	0	1.33883	0.858258	0.0544429	32.9239					16.12	.	.	.	.
Columbia	NAGA	Melibiase_2_C	22	42060341	G	A	c.C1174T	p.P392S	rs1473882852	exonic	nonsynonymous SNV	1	0	0.000446	0	1.33883	0.858258	0.0544429	32.9239					27.7	.	1.316e-05	0	2.942e-05
Columbia	NAGA	Melibiase_2_C	22	42060368	C	T	c.G1147A	p.E383K	.	exonic	nonsynonymous SNV	1	0	0.000446	0	1.33883	0.858258	0.0544429	32.9239					0.827	.	.	.	.
Columbia	NAGA	GLHYDRLASE27	22	42062946	G	T	c.C838A	p.L280I	rs578127376	exonic	nonsynonymous SNV	1	0	0.0004456	0	1.33883	0.858258	0.0544429	32.9239					25.1	Benign	0.0002	0	1.47e-05
Columbia	NAGA	GLHYDRLASE27	22	42062947	G	T	c.C837A	p.P279P	rs149066012	exonic	synonymous SNV	0	1	0	0.001	0.14833	0.24282	0.00603174	3.64765					9.991	Likely_benign	0.0006	0	0
Columbia	NAGA	GLHYDRLASE27	22	42063024	G	T	c.C760A	p.L254M	rs376821236	exonic	nonsynonymous SNV	0	1	0	0.001	0.14833	0.24282	0.00603174	3.64765					24.8	Uncertain_significance	2.628e-05	0	5.879e-05
Columbia	NAGA	GLHYDRLASE27	22	42065824	C	T	c.G673A	p.V225M	rs545476351	exonic	nonsynonymous SNV	1	0	0.0004456	0	1.33883	0.858258	0.0544429	32.9239					18.05	.	3.284e-05	0	4.41e-05
Columbia	NAGA	GLHYDRLASE27	22	42065879	C	T	c.G618A	p.A206A	rs200770245	exonic	synonymous SNV	2	0	0.0009183	0	2.23338	0.604211	0.107021	46.6075					5.494	Conflicting_classifications_of_pathogenicity	9.85e-05	0	0.0001
Columbia	NAGA	GLHYDRLASE27	22	42067122	G	A	c.C493T	p.R165W	rs200080569	exonic	nonsynonymous SNV	3	1	0.001338	0.001002	1.04109	0.967137	0.153293	7.07054	1.3378	0.801224	0.138811	12.8932	21.0	Uncertain_significance	0.0001	0	0.0003
Columbia	NAGA	GLHYDRLASE27	22	42067133	G	A	c.C482T	p.T161I	rs141557187	exonic	nonsynonymous SNV	2	0	0.0008937	0	2.23338	0.604211	0.107021	46.6075					11.79	Conflicting_classifications_of_pathogenicity	0.0006	0.0020	0.0001
Columbia	NAGA	GLHYDRLASE27	22	42067136	G	C	c.C479G	p.S160C	rs121434532	exonic	nonsynonymous SNV	1	0	0.0004464	0	1.33883	0.858258	0.0544429	32.9239					15.60	Conflicting_classifications_of_pathogenicity	0.0005	0	0.0007
Columbia	NAGA	GLHYDRLASE27	22	42067179	C	T	c.G436A	p.A146T	rs527897232	exonic	nonsynonymous SNV	1	0	0.000446	0	1.33883	0.858258	0.0544429	32.9239					16.81	.	1.97e-05	0	1.47e-05
Columbia	NAGA	GLHYDRLASE27	22	42067180	G	A	c.C435T	p.F145F	rs1438923916	exonic	synonymous SNV	1	0	0.0004456	0	1.33883	0.858258	0.0544429	32.9239					0.732	Likely_benign	1.972e-05	0	4.41e-05
Columbia	NAGA	GLHYDRLASE27	22	42067209	C	T	c.G406A	p.D136N	rs186173534	exonic	nonsynonymous SNV	13	9	0.005809	0.009018	0.629515	0.278357	0.272642	1.45352	0.639515	0.306319	0.27156	1.50604	13.97	Conflicting_classifications_of_pathogenicity	0.0004	0.0144	0.0001
Columbia	NAGA	GLHYDRLASE27	22	42067255	C	T	c.G360A	p.A120A	rs149600926	exonic	synonymous SNV	2	0	0.0008913	0	2.23338	0.604211	0.107021	46.6075					.	Likely_benign	0.0002	0.0006	0.0003
Columbia	NAGA	GLHYDRLASE27	22	42067256	G	A	c.C359T	p.A120V	rs368177710	exonic	nonsynonymous SNV	1	0	0.0004456	0	1.33883	0.858258	0.0544429	32.9239					11.60	.	6.575e-05	0	1.471e-05
Columbia	NAGA	GLHYDRLASE27	22	42067781	G	C	c.C308G	p.P103R	rs766999974	exonic	nonsynonymous SNV	1	0	0.0004558	0	1.33883	0.858258	0.0544429	32.9239					10.08	Uncertain_significance	1.971e-05	0	2.94e-05
Columbia	NAGA	GLHYDRLASE27	22	42067794	G	C	c.C295G	p.P99A	rs557714930	exonic	nonsynonymous SNV	0	1	0	0.001022	0.14833	0.24282	0.00603174	3.64765					26.5	Uncertain_significance	1.969e-05	0	4.41e-05
Columbia	NAGA	GLHYDRLASE27	22	42067799	C	T	c.G290A	p.R97H	rs367803688	exonic	nonsynonymous SNV	0	1	0	0.001022	0.14833	0.24282	0.00603174	3.64765					35	.	2.628e-05	0	4.41e-05
Columbia	NAGA	GLHYDRLASE27	22	42067809	C	T	c.G280A	p.D94N	rs73167107	exonic	nonsynonymous SNV	0	2	0	0.002	0.0888196	0.118311	0.00425611	1.85355					18.94	Conflicting_classifications_of_pathogenicity	0.0012	0.0032	0.0020
Columbia	NAGA	GLHYDRLASE27	22	42067819	G	A	c.C270T	p.R90R	rs547692110	exonic	synonymous SNV	1	0	0.0004456	0	1.33883	0.858258	0.0544429	32.9239					.	Likely_benign	3.287e-05	0	5.88e-05
Columbia	NAGA	GLHYDRLASE27	22	42068488	G	A	c.C103T	p.R35C	rs376933189	exonic	nonsynonymous SNV	0	1	0	0.001	0.14833	0.24282	0.00603174	3.64765					19.35	Uncertain_significance	5.915e-05	0	2.94e-05
Columbia	NAGA	.	22	42068566	G	A	c.C25T	p.L9L	rs147528904	exonic	synonymous SNV	10	1	0.004456	0.001	3.14292	0.190383	0.566131	17.4482	4.48741	0.152853	0.572868	35.151	.	Benign/Likely_benign	0.0028	0	0.0047
Columbia	NAGLU	NAGLU	17	42537418	T	C	c.T404C	p.V135A	.	exonic	nonsynonymous SNV	1	0	0.0004554	0	1.33883	0.858258	0.0544429	32.9239					27.0	.	.	.	.
Columbia	NAGLU	NAGLU	17	42537420	T	C	c.T406C	p.C136R	.	exonic	nonsynonymous SNV	0	2	0	0.002028	0.0888196	0.118311	0.00425611	1.85355					22.5	.	.	.	.
Columbia	NAGLU	NAGLU	17	42537433	A	G	c.A419G	p.Y140C	rs753520553	exonic	nonsynonymous SNV	2	0	0.0009141	0	2.23338	0.604211	0.107021	46.6075					25.4	Pathogenic/Likely_pathogenic	1.973e-05	0	4.413e-05
Columbia	NAGLU	NAGLU	17	42537435	T	A	c.T421A	p.S141T	rs61737294	exonic	nonsynonymous SNV	4	1	0.001828	0.001016	1.33974	0.756779	0.210465	8.5283	1.78533	0.604588	0.199034	16.0144	32	Benign	0.0195	0.0003	0.0001
Columbia	NAGLU	NAGLU	17	42538482	G	T	c.G675T	p.L225L	rs115680529	exonic	synonymous SNV	2	0	0.0008913	0	2.23338	0.604211	0.107021	46.6075					.	Benign/Likely_benign	0.0043	0	7.35e-05
Columbia	NAGLU	NAGLU	17	42538710	C	T	c.C719T	p.P240L	rs1221009492	exonic	nonsynonymous SNV	0	1	0	0.001002	0.14833	0.24282	0.00603174	3.64765					22.1	Uncertain_significance	1.314e-05	0	2.939e-05
Columbia	NAGLU	NAGLU	17	42538714	G	A	c.G723A	p.V241V	rs140945842	exonic	synonymous SNV	1	0	0.0004456	0	1.33883	0.858258	0.0544429	32.9239					4.186	Likely_benign	9.852e-05	0	0.0002
Columbia	NAGLU	NAGLU	17	42538729	G	A	c.G738A	p.A246A	rs773222814	exonic	synonymous SNV	0	1	0	0.001	0.14833	0.24282	0.00603174	3.64765					0.456	Likely_benign	6.57e-06	0	0
Columbia	NAGLU	NAGLU	17	42538753	C	A	c.C762A	p.T254T	rs1231353495	exonic	synonymous SNV	0	1	0	0.001	0.14833	0.24282	0.00603174	3.64765					6.497	Likely_benign	.	.	.
Columbia	NAGLU	NAGLU	17	42540969	G	T	c.G784T	p.V262F	.	exonic	nonsynonymous SNV	0	1	0	0.001002	0.14833	0.24282	0.00603174	3.64765					21.0	.	.	.	.
Columbia	NAGLU	NAGLU	17	42541056	A	C	c.A871C	p.I291L	rs199625480	exonic	nonsynonymous SNV	1	1	0.0004456	0.001	0.445386	0.484118	0.0462135	4.29243	0.445138	0.567392	0.0277857	7.13131	12.49	Likely_benign	1.315e-05	0.0003	0
Columbia	NAGLU	NAGLU	17	42541074	C	T	c.C889T	p.R297X	rs104894592	exonic	stopgain	1	0	0.0004456	0	1.33883	0.858258	0.0544429	32.9239					36	Pathogenic/Likely_pathogenic	9.859e-05	0	0.0002
Columbia	NAGLU	NAGLU	17	42541118	C	G	c.C933G	p.A311A	rs115888189	exonic	synonymous SNV	1	3	0.0004464	0.003018	0.190115	0.0894066	0.027993	1.29117	0.147785	0.0981196	0.0153341	1.4243	.	Conflicting_classifications_of_pathogenicity	0.0009	0.0115	0.0005
Columbia	NAGLU	NAGLU	17	42541169	C	A	c.C984A	p.A328A	.	exonic	synonymous SNV	0	1	0	0.001	0.14833	0.24282	0.00603174	3.64765					.	.	.	.	.
Columbia	NAGLU	NAGLU	17	42543026	A	G	c.1022-2A>G		.	splicing	.	1	0	0.0004476	0	1.33883	0.858258	0.0544429	32.9239					11.66	Pathogenic	.	.	.
Columbia	NAGLU	NAGLU	17	42543079	C	T	c.C1073T	p.P358L	rs368687817	exonic	nonsynonymous SNV	1	0	0.000446	0	1.33883	0.858258	0.0544429	32.9239					21.5	Uncertain_significance	4.593e-05	0	5.879e-05
Columbia	NAGLU	NAGLU	17	42543105	A	T	c.A1099T	p.R367W	.	exonic	nonsynonymous SNV	0	1	0	0.001004	0.14833	0.24282	0.00603174	3.64765					11.26	.	.	.	.
Columbia	NAGLU	NAGLU	17	42543113	G	T	c.G1107T	p.V369V	rs1479965895	exonic	synonymous SNV	0	1	0	0.001004	0.14833	0.24282	0.00603174	3.64765					.	Likely_benign	1.313e-05	0	2.939e-05
Columbia	NAGLU	NAGLU	17	42543123	G	A	c.G1117A	p.V373M	.	exonic	nonsynonymous SNV	0	1	0	0.00101	0.14833	0.24282	0.00603174	3.64765					12.92	.	6.567e-06	0	1.47e-05
Columbia	NAGLU	NAGLU	17	42543125	G	T	c.G1119T	p.V373V	rs371656965	exonic	synonymous SNV	4	2	0.001808	0.002045	0.802235	0.780475	0.170329	3.77845	0.890877	0.894061	0.162636	4.87998	.	Conflicting_classifications_of_pathogenicity	0.0004	0.0066	0.0004
Columbia	NAGLU	NAGLU	17	42543147	C	G	c.C1141G	p.L381V	.	exonic	nonsynonymous SNV	0	1	0	0.001022	0.14833	0.24282	0.00603174	3.64765					16.88	Uncertain_significance	.	.	.
Columbia	NAGLU	NAGLU	17	42543328	C	T	c.C1322T	p.T441M	rs138695961	exonic	nonsynonymous SNV	2	0	0.0008913	0	2.23338	0.604211	0.107021	46.6075					18.03	Conflicting_classifications_of_pathogenicity	0.0002	0.0058	4.409e-05
Columbia	NAGLU	Domain III	17	42543406	C	A	c.C1400A	p.P467Q	.	exonic	nonsynonymous SNV	1	0	0.0004558	0	1.33883	0.858258	0.0544429	32.9239					18.57	.	.	.	.
Columbia	NAGLU	NAGLU_C	17	42543428	G	A	c.G1422A	p.W474X	.	exonic	stopgain	1	0	0.0004562	0	1.33883	0.858258	0.0544429	32.9239					33	.	.	.	.
Columbia	NAGLU	NAGLU_C	17	42543436	G	C	c.G1430C	p.S477T	rs369970264	exonic	nonsynonymous SNV	1	0	0.0004468	0	1.33883	0.858258	0.0544429	32.9239					0.012	Uncertain_significance	8.537e-05	0	0.0002
Columbia	NAGLU	NAGLU_C	17	42543443	C	T	c.C1437T	p.A479A	rs752918057	exonic	synonymous SNV	1	0	0.0004468	0	1.33883	0.858258	0.0544429	32.9239					.	Likely_benign	1.314e-05	0	2.939e-05
Columbia	NAGLU	NAGLU_C	17	42543444	G	A	c.G1438A	p.A480T	rs147293270	exonic	nonsynonymous SNV	4	2	0.001787	0.002008	0.802235	0.780475	0.170329	3.77845	0.890877	0.894061	0.162636	4.87998	0.011	Conflicting_classifications_of_pathogenicity	0.0008	0.0012	0.0013
Columbia	NAGLU	NAGLU_C	17	42543452	G	A	c.G1446A	p.R482R	rs115994665	exonic	synonymous SNV	12	5	0.005362	0.00502	1.01408	0.97832	0.369913	2.78001	1.07027	0.898996	0.375032	3.05434	.	Conflicting_classifications_of_pathogenicity	0.0006	0.0086	0.0003
Columbia	NAGLU	NAGLU_C	17	42543458	G	A	c.G1452A	p.G484G	rs376593763	exonic	synonymous SNV	1	0	0.0004468	0	1.33883	0.858258	0.0544429	32.9239					.	Likely_benign	5.906e-05	0	5.878e-05
Columbia	NAGLU	NAGLU_C	17	42543473	C	T	c.C1467T	p.D489D	rs115550028	exonic	synonymous SNV	1	0	0.00045	0	1.33883	0.858258	0.0544429	32.9239					.	Conflicting_classifications_of_pathogenicity	0.0002	0	0.0003
Columbia	NAGLU	NAGLU_C	17	42543521	C	T	c.C1515T	p.S505S	rs112751577	exonic	synonymous SNV	2	2	0.0008969	0.00202	0.444891	0.366054	0.0768287	2.57622	0.444643	0.418336	0.062454	3.16565	.	Conflicting_classifications_of_pathogenicity	0.0023	0.0006	0.0039
Columbia	NAGLU	NAGLU_C	17	42543547	G	A	c.G1541A	p.R514H	rs771560656	exonic	nonsynonymous SNV	0	1	0	0.001	0.14833	0.24282	0.00603174	3.64765					7.688	Conflicting_classifications_of_pathogenicity	3.284e-05	0	2.94e-05
Columbia	NAGLU	NAGLU_C	17	42543563	G	A	c.G1557A	p.R519R	rs150905331	exonic	synonymous SNV	10	6	0.004468	0.006	0.718029	0.509351	0.268429	1.92068	0.740408	0.562686	0.267609	2.04852	.	Conflicting_classifications_of_pathogenicity	0.0004	0.0150	5.879e-05
Columbia	NAGLU	NAGLU_C	17	42543569	G	A	c.G1563A	p.P521P	rs61737297	exonic	synonymous SNV	0	1	0	0.001	0.14833	0.24282	0.00603174	3.64765					.	Benign	0.0027	0	7.349e-05
Columbia	NAGLU	NAGLU_C	17	42543620	G	A	c.G1614A	p.E538E	.	exonic	synonymous SNV	0	1	0	0.001004	0.14833	0.24282	0.00603174	3.64765					.	Likely_benign	.	.	.
Columbia	NAGLU	NAGLU_C	17	42543668	C	T	c.C1662T	p.P554P	rs368521316	exonic	synonymous SNV	1	0	0.000446	0	1.33883	0.858258	0.0544429	32.9239					.	Conflicting_classifications_of_pathogenicity	0.0002	0	0.0003
Columbia	NAGLU	NAGLU_C	17	42543685	T	G	c.T1679G	p.L560R	.	exonic	nonsynonymous SNV	1	0	0.0004456	0	1.33883	0.858258	0.0544429	32.9239					19.15	.	.	.	.
Columbia	NAGLU	NAGLU_C	17	42543762	A	G	c.A1756G	p.K586E	.	exonic	nonsynonymous SNV	0	1	0	0.001004	0.14833	0.24282	0.00603174	3.64765					2.345	.	.	.	.
Columbia	NAGLU	NAGLU_C	17	42543779	G	A	c.G1773A	p.L591L	.	exonic	synonymous SNV	0	1	0	0.001004	0.14833	0.24282	0.00603174	3.64765					.	.	.	.	.
Columbia	NAGLU	NAGLU_C	17	42543786	G	A	c.G1780A	p.A594T	.	exonic	nonsynonymous SNV	1	0	0.000446	0	1.33883	0.858258	0.0544429	32.9239					12.99	.	.	.	.
Columbia	NAGLU	NAGLU_C	17	42543866	C	T	c.C1860T	p.S620S	rs151013014	exonic	synonymous SNV	6	0	0.002691	0	5.82759	0.23006	0.327646	103.651					.	Conflicting_classifications_of_pathogenicity	0.0018	0.0006	0.0034
Columbia	NAGLU	NAGLU_C	17	42543886	C	T	c.C1880T	p.A627V	rs140905880	exonic	nonsynonymous SNV	2	0	0.0008953	0	2.23338	0.604211	0.107021	46.6075					8.293	Uncertain_significance	0.0002	0	0
Columbia	NAGLU	NAGLU_C	17	42543910	C	T	c.C1904T	p.A635V	.	exonic	nonsynonymous SNV	1	0	0.0004537	0	1.33883	0.858258	0.0544429	32.9239					17.76	.	.	.	.
Columbia	NAGLU	NAGLU_C	17	42543989	G	A	c.G1983A	p.K661K	rs181021573	exonic	synonymous SNV	1	1	0.000446	0.001002	0.445386	0.484118	0.0462135	4.29243	0.445138	0.567392	0.0277857	7.13131	.	Benign	0.0007	0	1.47e-05
Columbia	NAGLU	NAGLU_C	17	42544091	C	G	c.C2085G	p.H695Q	rs1038367205	exonic	nonsynonymous SNV	1	0	0.0004456	0	1.33883	0.858258	0.0544429	32.9239					8.594	Uncertain_significance	.	.	.
Columbia	NAGLU	NAGLU_C	17	42544163	G	A	c.G2157A	p.P719P	rs114687267	exonic	synonymous SNV	5	0	0.002232	0	4.92662	0.280645	0.271885	89.2717					.	Conflicting_classifications_of_pathogenicity	0.0005	0.0017	0.0007
Columbia	NEU1	SIALIDASE	6	31859878	T	C	c.A1089G	p.L363L	rs757684373	exonic	synonymous SNV	1	0	0.000446	0	1.33883	0.858258	0.0544429	32.9239					.	Conflicting_classifications_of_pathogenicity	1.314e-05	0	2.94e-05
Columbia	NEU1	SIALIDASE	6	31859887	T	A	c.A1080T	p.T360T	.	exonic	synonymous SNV	1	0	0.000446	0	1.33883	0.858258	0.0544429	32.9239					.	.	.	.	.
Columbia	NEU1	SIALIDASE	6	31860127	C	T	c.G936A	p.E312E	rs201379546	exonic	synonymous SNV	2	0	0.0008913	0	2.23338	0.604211	0.107021	46.6075					.	Likely_benign	5.914e-05	0.0017	2.94e-05
Columbia	NEU1	SIALIDASE	6	31860152	G	A	c.C911T	p.P304L	rs750203675	exonic	nonsynonymous SNV	1	1	0.0004456	0.001	0.445386	0.484118	0.0462135	4.29243	0.445138	0.567392	0.0277857	7.13131	0.045	Uncertain_significance	1.315e-05	0	2.94e-05
Columbia	NEU1	SIALIDASE	6	31860237	C	T	c.G826A	p.V276I	rs199697301	exonic	nonsynonymous SNV	0	1	0	0.001	0.14833	0.24282	0.00603174	3.64765					9.616	Uncertain_significance	6.577e-06	0	1.471e-05
Columbia	NEU1	SIALIDASE	6	31860572	G	A	c.C665T	p.T222M	rs201684013	exonic	nonsynonymous SNV	1	0	0.0004456	0	1.33883	0.858258	0.0544429	32.9239					22.4	.	1.973e-05	0	4.411e-05
Columbia	NEU1	SIALIDASE	6	31861317	G	A	c.C486T	p.A162A	rs115588976	exonic	synonymous SNV	2	0	0.0008913	0	2.23338	0.604211	0.107021	46.6075					.	Benign/Likely_benign	0.0019	0	0.0002
Columbia	NEU1	SIALIDASE	6	31861395	C	T	c.G408A	p.G136G	rs41267074	exonic	synonymous SNV	2	1	0.0008913	0.001	0.742972	0.773903	0.0978694	5.64024	0.891071	0.925049	0.0806088	9.85014	.	Conflicting_classifications_of_pathogenicity	0.0010	0	0.0020
Columbia	NEU1	SIALIDASE	6	31862088	C	G	c.G263C	p.G88A	rs34712643	exonic	nonsynonymous SNV	4	2	0.001823	0.002058	0.802235	0.780475	0.170329	3.77845	0.890877	0.894061	0.162636	4.87998	35	Benign	0.0221	0	0.0004
Columbia	NEU1	.	6	31862645	C	G	c.G132C	p.W44C	.	exonic	nonsynonymous SNV	1	0	0.0004464	0	1.33883	0.858258	0.0544429	32.9239					10.24	.	.	.	.
Columbia	NEU1	.	6	31862661	G	A	c.C116T	p.S39F	rs749906179	exonic	nonsynonymous SNV	1	0	0.0004464	0	1.33883	0.858258	0.0544429	32.9239					17.15	Uncertain_significance	.	.	.
Columbia	PPT1	Palm_thioest	1	40074078	T	C	c.A904G	p.I302V	rs146902902	exonic	nonsynonymous SNV	6	1	0.002674	0.001	1.93865	0.465677	0.327407	11.4792	2.6828	0.361495	0.322126	22.3434	1.297	Conflicting_classifications_of_pathogenicity	0.0009	0	0.0015
Columbia	PPT1	Palm_thioest	1	40074145	C	G	c.G837C	p.Q279H	rs72937434	exonic	nonsynonymous SNV	7	1	0.003125	0.001	2.23891	0.36839	0.386639	12.9648	3.13274	0.286061	0.384397	25.531	16.16	Benign	0.0229	0	0.0001
Columbia	PPT1	Palm_thioest	1	40080481	C	T	c.G543A	p.V181V	rs374121503	exonic	synonymous SNV	1	0	0.0004456	0	1.33883	0.858258	0.0544429	32.9239					.	Likely_benign	4.606e-05	0	7.35e-05
Columbia	PPT1	Palm_thioest	1	40089410	C	T	c.G536A	p.R179H	rs370069880	exonic	nonsynonymous SNV	1	0	0.0004456	0	1.33883	0.858258	0.0544429	32.9239					5.675	Uncertain_significance	1.972e-05	0	4.411e-05
Columbia	PPT1	Palm_thioest	1	40089495	G	A	c.C451T	p.R151X	rs137852700	exonic	stopgain	0	1	0	0.001	0.14833	0.24282	0.00603174	3.64765					39	Pathogenic/Likely_pathogenic	0.0004	0	0.0007
Columbia	PPT1	.	1	40097311	C	G	.		rs559058511	upstream	.	3	1	0.001337	0.001	1.04109	0.967137	0.153293	7.07054	1.3378	0.801224	0.138811	12.8932	.	Uncertain_significance	0.0006	0	0.0013
Columbia	PPT1	.	1	40097328	C	T	.		rs768166471	upstream	.	1	0	0.0004456	0	1.33883	0.858258	0.0544429	32.9239					.	.	1.314e-05	0	1.47e-05
Columbia	SGPP1	Phosphatidic acid phosphatase type 2/haloperoxidase	14	63686234	A	G	c.T1197C	p.C399C	rs45627131	exonic	synonymous SNV	1	0	0.0004464	0	1.33883	0.858258	0.0544429	32.9239					.	.	0.0012	0.0006	0.0024
Columbia	SGPP1	Phosphatidic acid phosphatase type 2/haloperoxidase	14	63686244	T	C	c.A1187G	p.N396S	rs75962998	exonic	nonsynonymous SNV	4	0	0.001786	0	4.02727	0.350353	0.216404	74.9472					2.140	.	0.0077	0	0.0002
Columbia	SGPP1	Phosphatidic acid phosphatase type 2/haloperoxidase	14	63686432	A	C	c.T999G	p.S333S	rs61745034	exonic	synonymous SNV	1	1	0.0004476	0.001004	0.445386	0.484118	0.0462135	4.29243	0.445138	0.567392	0.0277857	7.13131	.	.	0.0078	0	0.0001
Columbia	SGPP1	Phosphatidic acid phosphatase type 2/haloperoxidase	14	63686471	G	C	c.C960G	p.A320A	rs201520860	exonic	synonymous SNV	3	2	0.001337	0.002	0.623403	0.569037	0.122576	3.17053	0.66756	0.658541	0.111196	4.00769	.	.	0.0012	0	4.412e-05
Columbia	SGPP1	Phosphatidic acid phosphatase type 2/haloperoxidase	14	63727344	C	T	c.G601A	p.E201K	.	exonic	nonsynonymous SNV	1	0	0.0004464	0	1.33883	0.858258	0.0544429	32.9239					36	.	.	.	.
Columbia	SGPP1	Phosphatidic acid phosphatase type 2/haloperoxidase	14	63727540	G	A	c.C405T	p.G135G	rs139371509	exonic	synonymous SNV	1	2	0.0004476	0.002028	0.266696	0.20127	0.035131	2.02462	0.222123	0.219728	0.0200938	2.45542	.	.	0.0006	0	0.0008
Columbia	SGPP1	Phosphatidic acid phosphatase type 2/haloperoxidase	14	63727541	C	A	c.G404T	p.G135V	.	exonic	nonsynonymous SNV	1	0	0.0004472	0	1.33883	0.858258	0.0544429	32.9239					27.2	.	.	.	.
Columbia	SGPP1	Phosphatidic acid phosphatase type 2/haloperoxidase	14	63727552	C	T	c.G393A	p.L131L	.	exonic	synonymous SNV	1	0	0.0004472	0	1.33883	0.858258	0.0544429	32.9239					.	.	.	.	.
Columbia	SGSH	Sulfatase	17	80210488	G	A	c.C1473T	p.L491L	rs1436483872	exonic	synonymous SNV	0	1	0	0.001048	0.14833	0.24282	0.00603174	3.64765					.	Likely_benign	.	.	.
Columbia	SGSH	Sulfatase	17	80210509	G	A	c.C1452T	p.D484D	rs763360021	exonic	synonymous SNV	1	0	0.0004456	0	1.33883	0.858258	0.0544429	32.9239					.	Likely_benign	1.314e-05	0	1.47e-05
Columbia	SGSH	Sulfatase	17	80210581	A	T	c.T1380A	p.L460L	.	exonic	synonymous SNV	2	0	0.0008913	0	2.23338	0.604211	0.107021	46.6075					.	Likely_benign	.	.	.
Columbia	SGSH	Sulfatase	17	80210581	A	G	c.T1380C	p.L460L	rs1298944219	exonic	synonymous SNV	0	2	0	0.002	0.0888196	0.118311	0.00425611	1.85355					.	.	.	.	.
Columbia	SGSH	Sulfatase	17	80210582	A	C	c.T1379G	p.L460R	.	exonic	nonsynonymous SNV	1	0	0.0004456	0	1.33883	0.858258	0.0544429	32.9239					7.490	.	.	.	.
Columbia	SGSH	Sulfatase	17	80210587	A	G	c.T1374C	p.A458A	.	exonic	synonymous SNV	1	0	0.000446	0	1.33883	0.858258	0.0544429	32.9239					.	Likely_benign	.	.	.
Columbia	SGSH	Sulfatase	17	80210590	A	G	c.T1371C	p.F457F	rs867660906	exonic	synonymous SNV	1	0	0.0004456	0	1.33883	0.858258	0.0544429	32.9239					.	Likely_benign	2.627e-05	0	4.412e-05
Columbia	SGSH	Sulfatase	17	80210592	A	G	c.T1369C	p.F457L	.	exonic	nonsynonymous SNV	4	0	0.001786	0	4.02727	0.350353	0.216404	74.9472					10.19	.	.	.	.
Columbia	SGSH	Sulfatase	17	80210592	A	C	c.T1369G	p.F457V	.	exonic	nonsynonymous SNV	2	0	0.0008913	0	2.23338	0.604211	0.107021	46.6075					9.822	.	.	.	.
Columbia	SGSH	Sulfatase	17	80210592	A	T	c.T1369A	p.F457I	.	exonic	nonsynonymous SNV	1	0	0.0004456	0	1.33883	0.858258	0.0544429	32.9239					11.51	.	.	.	.
Columbia	SGSH	Sulfatase	17	80210593	G	A	c.C1368T	p.R456R	.	exonic	synonymous SNV	0	2	0	0.002	0.0888196	0.118311	0.00425611	1.85355					.	.	6.571e-06	0	0
Columbia	SGSH	Sulfatase	17	80210593	G	T	c.C1368A	p.R456R	rs762083993	exonic	synonymous SNV	0	2	0	0.002008	0.0888196	0.118311	0.00425611	1.85355					.	.	2.628e-05	0	0
Columbia	SGSH	Sulfatase	17	80210597	G	A	c.C1364T	p.P455L	rs766272590	exonic	nonsynonymous SNV	1	0	0.000446	0	1.33883	0.858258	0.0544429	32.9239					10.96	Uncertain_significance	6.57e-05	0	0
Columbia	SGSH	Sulfatase	17	80210612	T	C	c.A1349G	p.N450S	.	exonic	nonsynonymous SNV	1	0	0.000446	0	1.33883	0.858258	0.0544429	32.9239					20.4	.	.	.	.
Columbia	SGSH	Sulfatase	17	80210618	G	A	c.C1343T	p.T448I	rs980620540	exonic	nonsynonymous SNV	1	0	0.000446	0	1.33883	0.858258	0.0544429	32.9239					8.016	Uncertain_significance	.	.	.
Columbia	SGSH	Sulfatase	17	80210639	C	T	c.G1322A	p.R441Q	rs142599919	exonic	nonsynonymous SNV	2	1	0.0008913	0.001	0.742972	0.773903	0.0978694	5.64024	0.891071	0.925049	0.0806088	9.85014	11.61	Uncertain_significance	0.0009	0	0.0015
Columbia	SGSH	Sulfatase	17	80210678	C	T	c.G1283A	p.R428H	rs144862290	exonic	nonsynonymous SNV	1	0	0.0004456	0	1.33883	0.858258	0.0544429	32.9239					1.755	Conflicting_classifications_of_pathogenicity	0.0017	0	0
Columbia	SGSH	Sulfatase	17	80210721	G	A	c.C1240T	p.R414C	rs1354462020	exonic	nonsynonymous SNV	1	0	0.0004533	0	1.33883	0.858258	0.0544429	32.9239					16.26	Uncertain_significance	1.314e-05	0	2.94e-05
Columbia	SGSH	Sulfatase	17	80210737	G	T	c.C1224A	p.F408L	.	exonic	nonsynonymous SNV	1	0	0.0004456	0	1.33883	0.858258	0.0544429	32.9239					21.0	.	.	.	.
Columbia	SGSH	Sulfatase	17	80210752	G	A	c.C1209T	p.Y403Y	rs115750405	exonic	synonymous SNV	0	1	0	0.001	0.14833	0.24282	0.00603174	3.64765					.	Conflicting_classifications_of_pathogenicity	0.0005	0	1.47e-05
Columbia	SGSH	Sulfatase	17	80210767	G	A	c.C1194T	p.I398I	rs759758209	exonic	synonymous SNV	1	0	0.0004456	0	1.33883	0.858258	0.0544429	32.9239					.	Likely_benign	1.971e-05	0.0003	2.939e-05
Columbia	SGSH	Sulfatase	17	80210779	C	A	c.G1182T	p.M394I	rs34297805	exonic	nonsynonymous SNV	3	0	0.001338	0	3.12952	0.450762	0.161341	60.7031					19.49	Benign	0.0127	0	0.0002
Columbia	SGSH	Sulfatase	17	80210830	G	T	c.C1131A	p.R377R	.	exonic	synonymous SNV	1	0	0.0004496	0	1.33883	0.858258	0.0544429	32.9239					.	.	.	.	.
Columbia	SGSH	Sulfatase	17	80210836	G	A	c.C1125T	p.P375P	.	exonic	synonymous SNV	0	1	0	0.001006	0.14833	0.24282	0.00603174	3.64765					.	Likely_benign	.	.	.
Columbia	SGSH	Sulfatase	17	80210839	G	T	c.C1122A	p.Y374X	rs760719845	exonic	stopgain	1	0	0.0004505	0	1.33883	0.858258	0.0544429	32.9239					37	.	.	.	.
Columbia	SGSH	Sulfatase	17	80210845	C	T	c.G1116A	p.M372I	rs58786455	exonic	nonsynonymous SNV	2	2	0.0008945	0.002012	0.444891	0.366054	0.0768287	2.57622	0.444643	0.418336	0.062454	3.16565	27.3	Benign	0.0225	0	0.0001
Columbia	SGSH	Sulfatase	17	80210959	G	A	c.C1002T	p.A334A	rs145596938	exonic	synonymous SNV	16	8	0.00724	0.008016	0.864012	0.731304	0.375137	1.98999	0.889693	0.788829	0.378248	2.09268	.	Conflicting_classifications_of_pathogenicity	0.0011	0.0305	0.0004
Columbia	SGSH	Sulfatase	17	80212109	C	A	c.G911T	p.R304L	rs745884647	exonic	nonsynonymous SNV	1	0	0.0004456	0	1.33883	0.858258	0.0544429	32.9239					25.2	Conflicting_classifications_of_pathogenicity	6.57e-06	0.0003	0
Columbia	SGSH	Sulfatase	17	80212120	C	T	c.G900A	p.E300E	rs1331318723	exonic	synonymous SNV	0	1	0	0.001	0.14833	0.24282	0.00603174	3.64765					.	.	6.57e-06	0	0
Columbia	SGSH	Sulfatase	17	80212128	A	G	c.T892C	p.S298P	rs138504221	exonic	nonsynonymous SNV	1	0	0.0004456	0	1.33883	0.858258	0.0544429	32.9239					17.84	Pathogenic	0.0002	0	0.0003
Columbia	SGSH	Sulfatase	17	80212162	G	A	c.C858T	p.Y286Y	rs767718910	exonic	synonymous SNV	1	0	0.0004456	0	1.33883	0.858258	0.0544429	32.9239					.	Likely_benign	.	.	.
Columbia	SGSH	Sulfatase	17	80212198	G	A	c.C822T	p.N274N	rs138927823	exonic	synonymous SNV	0	1	0	0.001008	0.14833	0.24282	0.00603174	3.64765					.	Likely_benign	1.314e-05	0	1.47e-05
Columbia	SGSH	Sulfatase	17	80212204	G	A	c.C816T	p.S272S	rs200485062	exonic	synonymous SNV	1	0	0.0004617	0	1.33883	0.858258	0.0544429	32.9239					.	Conflicting_classifications_of_pathogenicity	3.939e-05	0	1.47e-05
Columbia	SGSH	Sulfatase	17	80212207	C	A	c.G813T	p.T271T	.	exonic	synonymous SNV	1	0	0.0004617	0	1.33883	0.858258	0.0544429	32.9239					.	.	.	.	.
Columbia	SGSH	Sulfatase	17	80212208	G	A	c.C812T	p.T271M	rs746776254	exonic	nonsynonymous SNV	1	0	0.0004625	0	1.33883	0.858258	0.0544429	32.9239					20.6	Pathogenic/Likely_pathogenic	6.57e-06	0	1.47e-05
Columbia	SGSH	Sulfatase	17	80214173	A	G	c.T662C	p.L221P	.	exonic	nonsynonymous SNV	2	0	0.0008921	0	2.23338	0.604211	0.107021	46.6075					6.016	.	.	.	.
Columbia	SGSH	Sulfatase	17	80214199	G	A	c.C636T	p.P212P	rs771680187	exonic	synonymous SNV	0	1	0	0.001002	0.14833	0.24282	0.00603174	3.64765					.	Likely_benign	7.885e-05	0	0.0002
Columbia	SGSH	Sulfatase	17	80214265	G	A	c.C570T	p.Y190Y	rs149951602	exonic	synonymous SNV	1	0	0.0004533	0	1.33883	0.858258	0.0544429	32.9239					16.84	Likely_benign	0.0002	0	0.0003
Columbia	SGSH	Sulfatase	17	80214265	G	T	c.C570A	p.Y190X	.	exonic	stopgain	1	0	0.0004525	0	1.33883	0.858258	0.0544429	32.9239					28.1	.	.	.	.
Columbia	SGSH	Sulfatase	17	80214272	G	A	c.C563T	p.P188L	rs745651937	exonic	nonsynonymous SNV	1	0	0.0004529	0	1.33883	0.858258	0.0544429	32.9239					27.5	Uncertain_significance	.	.	.
Columbia	SGSH	Sulfatase	17	80214296	G	A	c.C539T	p.P180L	.	exonic	nonsynonymous SNV	1	0	0.0004529	0	1.33883	0.858258	0.0544429	32.9239					25.0	Likely_pathogenic	.	.	.
Columbia	SGSH	Sulfatase	17	80214301	G	A	c.C534T	p.H178H	rs139484283	exonic	synonymous SNV	3	1	0.001361	0.001014	1.04109	0.967137	0.153293	7.07054	1.3378	0.801224	0.138811	12.8932	11.18	Conflicting_classifications_of_pathogenicity	0.0001	0	0.0002
Columbia	SGSH	Sulfatase	17	80214309	C	T	c.G526A	p.A176T	rs141533664	exonic	nonsynonymous SNV	0	1	0	0.001016	0.14833	0.24282	0.00603174	3.64765					16.09	Conflicting_classifications_of_pathogenicity	0.0001	0.0029	2.939e-05
Columbia	SGSH	Sulfatase	17	80214313	G	A	c.C522T	p.Y174Y	rs147064455	exonic	synonymous SNV	0	1	0	0.001014	0.14833	0.24282	0.00603174	3.64765					12.29	Benign/Likely_benign	0.0059	0	2.94e-05
Columbia	SGSH	Sulfatase	17	80214673	G	A	c.C448T	p.R150W	rs1479831530	exonic	nonsynonymous SNV	1	0	0.0004613	0	1.33883	0.858258	0.0544429	32.9239					12.43	Conflicting_classifications_of_pathogenicity	1.314e-05	0	1.47e-05
Columbia	SGSH	Sulfatase	17	80214704	C	T	c.G417A	p.T139T	rs142729872	exonic	synonymous SNV	0	1	0	0.001006	0.14833	0.24282	0.00603174	3.64765					5.484	Conflicting_classifications_of_pathogenicity	9.849e-05	0	0.0001
Columbia	SGSH	Sulfatase	17	80214710	C	T	c.G411A	p.A137A	rs142557761	exonic	synonymous SNV	5	4	0.002258	0.004024	0.543028	0.338488	0.155528	1.89599	0.555058	0.38172	0.148416	2.07585	2.329	Conflicting_classifications_of_pathogenicity	0.0022	0.0017	0.0037
Columbia	SGSH	Sulfatase	17	80214731	G	A	c.C390T	p.T130T	rs111761143	exonic	synonymous SNV	1	0	0.0004682	0	1.33883	0.858258	0.0544429	32.9239					7.588	Conflicting_classifications_of_pathogenicity	0.0010	0	1.47e-05
Columbia	SGSH	Sulfatase	17	80215112	G	C	c.C276G	p.H92Q	rs201478799	exonic	nonsynonymous SNV	2	0	0.0008921	0	2.23338	0.604211	0.107021	46.6075					14.14	Uncertain_significance	0.0001	0	0.0002
Columbia	ST3GAL1	Glyco_transf_29	8	133459926	G	A	c.C861T	p.Y287Y	rs199973373	exonic	synonymous SNV	1	0	0.0004456	0	1.33883	0.858258	0.0544429	32.9239					.	.	0.0001	0	0.0001
Columbia	ST3GAL1	Glyco_transf_29	8	133461878	A	C	c.T846G	p.D282E	.	exonic	nonsynonymous SNV	8	5	0.003578	0.00503	0.6871	0.494952	0.233853	2.01882	0.710952	0.551342	0.231418	2.18415	19.61	.	.	.	.
Columbia	ST3GAL1	Glyco_transf_29	8	133464793	G	A	c.C668T	p.T223M	rs368794586	exonic	nonsynonymous SNV	0	1	0	0.001	0.14833	0.24282	0.00603174	3.64765					18.37	.	6.574e-06	0	0
Columbia	ST3GAL1	Glyco_transf_29	8	133464852	G	T	c.C609A	p.S203R	.	exonic	nonsynonymous SNV	1	0	0.000446	0	1.33883	0.858258	0.0544429	32.9239					17.01	.	.	.	.
Columbia	ST3GAL1	Glyco_transf_29	8	133464940	G	A	c.C521T	p.T174M	rs201203080	exonic	nonsynonymous SNV	1	0	0.0004456	0	1.33883	0.858258	0.0544429	32.9239					24.0	.	4.598e-05	0	5.881e-05
Columbia	ST3GAL1	Glyco_transf_29	8	133465908	G	A	c.C489T	p.H163H	rs547295679	exonic	synonymous SNV	1	0	0.0004456	0	1.33883	0.858258	0.0544429	32.9239					.	.	8.536e-05	0	0
Columbia	ST3GAL1	Glyco_transf_29	8	133465935	A	G	c.T462C	p.S154S	rs112787936	exonic	synonymous SNV	3	1	0.001339	0.001	1.04109	0.967137	0.153293	7.07054	1.3378	0.801224	0.138811	12.8932	.	Benign	0.0124	0	0.0002
Columbia	ST3GAL1	Glyco_transf_29	8	133466050	G	A	c.C347T	p.T116I	rs748837570	exonic	nonsynonymous SNV	1	0	0.0004456	0	1.33883	0.858258	0.0544429	32.9239					13.78	.	1.971e-05	0	0
Columbia	ST3GAL1	Glyco_transf_29	8	133466069	G	T	c.C328A	p.P110T	.	exonic	nonsynonymous SNV	1	0	0.0004456	0	1.33883	0.858258	0.0544429	32.9239					15.40	.	.	.	.
Columbia	ST3GAL1	Glyco_transf_29	8	133475730	G	C	c.C295G	p.R99G	.	exonic	nonsynonymous SNV	0	1	0	0.001	0.14833	0.24282	0.00603174	3.64765					9.822	.	.	.	.
Columbia	ST3GAL1	Glyco_transf_29	8	133475740	G	A	c.C285T	p.D95D	rs113350588	exonic	synonymous SNV	1	0	0.0004456	0	1.33883	0.858258	0.0544429	32.9239					.	.	0.0002	0	0.0003
Columbia	ST3GAL1	Glyco_transf_29	8	133475748	A	G	c.T277C	p.L93L	rs762254894	exonic	synonymous SNV	0	1	0	0.001	0.14833	0.24282	0.00603174	3.64765					.	.	6.572e-06	0	1.47e-05
Columbia	ST3GAL1	Glyco_transf_29	8	133475753	G	A	c.C272T	p.A91V	rs151164719	exonic	nonsynonymous SNV	4	1	0.001783	0.001	1.33974	0.756779	0.210465	8.5283	1.78533	0.604588	0.199034	16.0144	5.502	.	0.0018	0	0.0032
Columbia	ST3GAL1	Glyco_transf_29	8	133475754	C	T	c.G271A	p.A91T	rs142100792	exonic	nonsynonymous SNV	2	0	0.0008913	0	2.23338	0.604211	0.107021	46.6075					3.931	Benign	0.0035	0	7.349e-05
Columbia	ST3GAL1	Glyco_transf_29	8	133475755	G	A	c.C270T	p.N90N	rs74377559	exonic	synonymous SNV	1	0	0.0004456	0	1.33883	0.858258	0.0544429	32.9239					.	.	0.0038	0	4.41e-05
Columbia	ST3GAL1	Glyco_transf_29	8	133475973	A	C	c.T52G	p.F18V	.	exonic	nonsynonymous SNV	1	0	0.0004464	0	1.33883	0.858258	0.0544429	32.9239					13.60	.	.	.	.
Columbia	ST3GAL1	Glyco_transf_29	8	133475978	A	C	c.T47G	p.V16G	rs73359235	exonic	nonsynonymous SNV	7	3	0.003125	0.003006	0.955689	0.944375	0.267537	3.4139	1.04006	0.954747	0.267837	4.03874	12.80	.	0.0240	0.0014	0.0008
Columbia	ST3GAL1	Glyco_transf_29	8	133475979	C	A	c.G46T	p.V16L	.	exonic	nonsynonymous SNV	1	0	0.0004464	0	1.33883	0.858258	0.0544429	32.9239					3.178	.	.	.	.
Columbia	ST3GAL2	Glyco_transf_29	16	70381699	C	A	c.G1043T	p.R348L	rs573917099	exonic	nonsynonymous SNV	1	0	0.0004492	0	1.33883	0.858258	0.0544429	32.9239					36	.	.	.	.
Columbia	ST3GAL2	Glyco_transf_29	16	70381730	G	T	c.C1012A	p.L338M	.	exonic	nonsynonymous SNV	0	1	0	0.001022	0.14833	0.24282	0.00603174	3.64765					34	.	.	.	.
Columbia	ST3GAL2	Glyco_transf_29	16	70388399	G	A	c.C681T	p.I227I	rs201715178	exonic	synonymous SNV	1	0	0.0004456	0	1.33883	0.858258	0.0544429	32.9239					.	.	3.94e-05	0	5.88e-05
Columbia	ST3GAL2	Glyco_transf_29	16	70388474	A	C	c.T606G	p.P202P	rs1341499773	exonic	synonymous SNV	4	0	0.001845	0	4.02727	0.350353	0.216404	74.9472					.	.	.	.	.
Columbia	ST3GAL2	Glyco_transf_29	16	70395055	C	T	c.G460A	p.V154M	rs764592843	exonic	nonsynonymous SNV	1	0	0.00045	0	1.33883	0.858258	0.0544429	32.9239					35	.	6.568e-06	0	1.47e-05
Columbia	ST3GAL2	Glyco_transf_29	16	70395100	T	C	c.A415G	p.N139D	rs141516586	exonic	nonsynonymous SNV	1	0	0.0004464	0	1.33883	0.858258	0.0544429	32.9239					3.976	.	1.971e-05	0	4.409e-05
Columbia	ST3GAL2	Glyco_transf_29	16	70395134	C	A	c.G381T	p.V127V	.	exonic	synonymous SNV	0	1	0	0.001	0.14833	0.24282	0.00603174	3.64765					.	.	.	.	.
Columbia	ST3GAL2	Glyco_transf_29	16	70398272	T	G	c.A259C	p.S87R	.	exonic	nonsynonymous SNV	1	0	0.0004468	0	1.33883	0.858258	0.0544429	32.9239					13.21	.	.	.	.
Columbia	ST3GAL2	Glyco_transf_29	16	70398290	C	A	c.G241T	p.A81S	.	exonic	nonsynonymous SNV	0	1	0	0.001002	0.14833	0.24282	0.00603174	3.64765					1.472	.	.	.	.
Columbia	ST3GAL3	Glycosyl transferase family 29	1	43736390	G	C	c.G128C	p.S43T	rs147330005	exonic	nonsynonymous SNV	0	1	0	0.001002	0.14833	0.24282	0.00603174	3.64765					13.27	Conflicting_classifications_of_pathogenicity	0.0010	0	0.0017
Columbia	ST3GAL3	Glycosyl transferase family 29	1	43792128	G	A	c.G145A	p.A49T	rs756909492	exonic	nonsynonymous SNV	1	0	0.0004456	0	1.33883	0.858258	0.0544429	32.9239					17.64	Uncertain_significance	2.629e-05	0	5.879e-05
Columbia	ST3GAL3	Glycosyl transferase family 29	1	43824851	C	T	c.C330T	p.S110S	rs113954699	exonic	synonymous SNV	2	0	0.0008913	0	2.23338	0.604211	0.107021	46.6075					.	Conflicting_classifications_of_pathogenicity	0.0007	0	0.0011
Columbia	ST3GAL3	Glycosyl transferase family 29	1	43894383	G	T	c.G24T	p.R8S	rs200957732	exonic	nonsynonymous SNV	0	1	0	0.001	0.14833	0.24282	0.00603174	3.64765					.	Uncertain_significance	8.547e-05	0	1.47e-05
Columbia	ST3GAL3	Glycosyl transferase family 29	1	43894442	G	A	c.G524A	p.R175Q	rs201287443	exonic	nonsynonymous SNV	1	0	0.0004513	0	1.33883	0.858258	0.0544429	32.9239					14.60	Uncertain_significance	0.0003	0	0.0004
Columbia	ST3GAL3	Glycosyl transferase family 29	1	43899198	C	T	c.C654T	p.G218G	.	exonic	synonymous SNV	0	1	0	0.001006	0.14833	0.24282	0.00603174	3.64765					.	.	.	.	.
Columbia	ST3GAL3	Glycosyl transferase family 29	1	43899210	T	C	c.T666C	p.V222V	.	exonic	synonymous SNV	1	0	0.0004617	0	1.33883	0.858258	0.0544429	32.9239					.	.	.	.	.
Columbia	ST3GAL3	Glycosyl transferase family 29	1	43899237	A	G	c.A693G	p.R231R	.	exonic	synonymous SNV	1	0	0.0004468	0	1.33883	0.858258	0.0544429	32.9239					.	.	.	.	.
Columbia	ST3GAL3	.	1	43899601	C	T	c.C780T	p.R260R	rs115003742	exonic	synonymous SNV	3	1	0.001337	0.001	1.04109	0.967137	0.153293	7.07054	1.3378	0.801224	0.138811	12.8932	10.43	Conflicting_classifications_of_pathogenicity	0.0017	0	0.0027
Columbia	ST3GAL3	.	1	43899619	C	T	c.C798T	p.G266G	rs12140044	exonic	synonymous SNV	8	10	0.003565	0.01	0.356278	0.0263153	0.143332	0.885594	0.351885	0.0286947	0.13804	0.897009	10.93	Benign/Likely_benign	0.0043	0	0.0065
Columbia	ST3GAL3	.	1	43899620	G	A	c.G799A	p.A267T	rs780493101	exonic	nonsynonymous SNV	0	1	0	0.001	0.14833	0.24282	0.00603174	3.64765					36	Uncertain_significance	6.571e-06	0.0003	0
Columbia	ST3GAL3	.	1	43899630	G	A	c.G809A	p.R270Q	rs368686769	exonic	nonsynonymous SNV	1	0	0.0004456	0	1.33883	0.858258	0.0544429	32.9239					15.86	Uncertain_significance	1.972e-05	0	1.47e-05
Columbia	ST3GAL3	.	1	43920412	G	A	c.G915A	p.S305S	rs187276382	exonic	synonymous SNV	0	1	0	0.001	0.14833	0.24282	0.00603174	3.64765					15.47	Benign/Likely_benign	0.0001	0	1.47e-05
Columbia	ST3GAL3	.	1	43920441	G	A	c.G944A	p.R315Q	rs144263012	exonic	nonsynonymous SNV	0	1	0	0.001	0.14833	0.24282	0.00603174	3.64765					14.06	Uncertain_significance	7.884e-05	0	0.0001
Columbia	ST3GAL3	.	1	43920472	C	T	c.C975T	p.I325I	.	exonic	synonymous SNV	1	0	0.0004579	0	1.33883	0.858258	0.0544429	32.9239					16.89	.	.	.	.
Columbia	ST3GAL3	.	1	43920475	C	A	c.C978A	p.L326L	.	exonic	synonymous SNV	0	1	0	0.00101	0.14833	0.24282	0.00603174	3.64765					18.11	.	.	.	.
Columbia	ST3GAL3	.	1	43920500	G	A	c.G1003A	p.A335T	rs371540962	exonic	nonsynonymous SNV	1	0	0.000446	0	1.33883	0.858258	0.0544429	32.9239					33	Uncertain_significance	5.258e-05	0	5.88e-05
Columbia	ST3GAL3	.	1	43930166	T	G	c.T1235G	p.F412C	.	exonic	nonsynonymous SNV	2	1	0.0009025	0.00101	0.742972	0.773903	0.0978694	5.64024	0.891071	0.925049	0.0806088	9.85014	16.83	.	.	.	.
Columbia	ST3GAL3	.	1	43930167	T	G	c.T991G	p.S331A	.	exonic	nonsynonymous SNV	1	0	0.0004513	0	1.33883	0.858258	0.0544429	32.9239					10.69	.	.	.	.
Columbia	ST3GAL3	.	1	43930168	C	T	c.C992T	p.S331F	rs200457973	exonic	nonsynonymous SNV	5	0	0.00225	0	4.92662	0.280645	0.271885	89.2717					21.0	Benign/Likely_benign	0.0002	0.0055	5.879e-05
Columbia	ST3GAL4	.	11	126406102	C	T	c.C10T	p.R4X	rs773011450	exonic	stopgain	1	0	0.0004464	0	1.33883	0.858258	0.0544429	32.9239					.	.	1.972e-05	0	0
Columbia	ST3GAL4	.	11	126406103	G	A	c.G11A	p.R4Q	rs555032192	exonic	nonsynonymous SNV	1	0	0.0004464	0	1.33883	0.858258	0.0544429	32.9239					.	.	0.0001	0.0003	0.0002
Columbia	ST3GAL4	.	11	126406111	C	T	c.C19T	p.R7W	rs190884962	exonic	nonsynonymous SNV	10	5	0.004464	0.005	0.850296	0.759233	0.301419	2.39867	0.890288	0.832774	0.302717	2.61833	.	.	0.0052	0.0003	0.0080
Columbia	ST3GAL4	Glycosyl transferase family 29	11	126406499	C	G	c.C106G	p.L36V	rs148736743	exonic	nonsynonymous SNV	2	0	0.0008921	0	2.23338	0.604211	0.107021	46.6075					10.57	Uncertain_significance	0.0002	0.0003	0.0003
Columbia	ST3GAL4	Glycosyl transferase family 29	11	126406536	G	A	c.G143A	p.R48Q	rs146779997	exonic	nonsynonymous SNV	3	3	0.001344	0.003012	0.444395	0.284533	0.100618	1.96273	0.444147	0.321273	0.08933	2.20829	22.2	Uncertain_significance	0.0001	0.0049	5.879e-05
Columbia	ST3GAL4	Glycosyl transferase family 29	11	126407001	A	C	c.A223C	p.K75Q	rs150998763	exonic	nonsynonymous SNV	1	1	0.000446	0.001002	0.445386	0.484118	0.0462135	4.29243	0.445138	0.567392	0.0277857	7.13131	12.03	.	0.0001	0.0009	0.0002
Columbia	ST3GAL4	Glycosyl transferase family 29	11	126407620	C	A	c.C390A	p.P130P	.	exonic	synonymous SNV	1	0	0.0004643	0	1.33883	0.858258	0.0544429	32.9239					.	.	.	.	.
Columbia	ST3GAL4	Glycosyl transferase family 29	11	126407626	C	T	c.C396T	p.N132N	.	exonic	synonymous SNV	1	0	0.000463	0	1.33883	0.858258	0.0544429	32.9239					.	.	.	.	.
Columbia	ST3GAL4	Glycosyl transferase family 29	11	126413510	C	T	c.C840T	p.P280P	.	exonic	synonymous SNV	0	1	0	0.001	0.14833	0.24282	0.00603174	3.64765					.	.	.	.	.
Columbia	ST3GAL4	Glycosyl transferase family 29	11	126413523	T	C	c.T853C	p.L285L	rs148155094	exonic	synonymous SNV	6	1	0.002674	0.001	1.93865	0.465677	0.327407	11.4792	2.6828	0.361495	0.322126	22.3434	.	.	0.0001	0.0049	4.409e-05
Columbia	ST3GAL4	Glycosyl transferase family 29	11	126413583	C	T	c.C913T	p.P305S	.	exonic	nonsynonymous SNV	1	0	0.0004456	0	1.33883	0.858258	0.0544429	32.9239					28.2	.	.	.	.
Columbia	ST3GAL5	Glyco_transf_29	2	85840238	A	G	c.T779C	p.M260T	rs755800174	exonic	nonsynonymous SNV	1	1	0.0004456	0.001002	0.445386	0.484118	0.0462135	4.29243	0.445138	0.567392	0.0277857	7.13131	2.862	Uncertain_significance	0.0002	0	8.82e-05
Columbia	ST3GAL5	Glyco_transf_29	2	85840312	A	C	c.T705G	p.Y235X	.	exonic	stopgain	5	4	0.00223	0.004	0.543028	0.338488	0.155528	1.89599	0.555058	0.38172	0.148416	2.07585	35	.	.	.	.
Columbia	ST3GAL5	Glyco_transf_29	2	85840365	C	T	c.G652A	p.V218I	rs145738225	exonic	nonsynonymous SNV	1	0	0.0004464	0	1.33883	0.858258	0.0544429	32.9239					7.737	Conflicting_classifications_of_pathogenicity	0.0003	0	2.941e-05
Columbia	ST3GAL5	Glyco_transf_29	2	85848058	C	T	c.G81A	p.E27E	rs199590656	exonic	synonymous SNV	1	0	0.000446	0	1.33883	0.858258	0.0544429	32.9239					.	Conflicting_classifications_of_pathogenicity	0.0003	0	0
Columbia	ST3GAL5	Glyco_transf_29	2	85848134	G	A	c.C5T	p.A2V	rs140019292	exonic	nonsynonymous SNV	15	3	0.00669	0.003	1.98936	0.247097	0.620683	6.37612	2.24481	0.202697	0.646939	7.78922	5.720	Conflicting_classifications_of_pathogenicity	0.0004	0.0144	0.0002
Columbia	ST3GAL5	Glyco_transf_29	2	85848138	T	C	c.A1G	p.M1?	rs374363945	exonic	startloss	3	0	0.001337	0	3.12952	0.450762	0.161341	60.7031					11.72	Uncertain_significance	3.942e-05	0.0003	2.94e-05
Columbia	ST3GAL5	.	2	85863440	G	A	c.C44T	p.S15L	rs369561282	exonic	nonsynonymous SNV	1	0	0.0004456	0	1.33883	0.858258	0.0544429	32.9239					14.65	.	2.627e-05	0	1.47e-05
Columbia	ST3GAL5	.	2	85867605	G	T	c.C13A	p.P5T	rs201747823	exonic	nonsynonymous SNV	0	1	0	0.001	0.14833	0.24282	0.00603174	3.64765					0.137	Benign	0.0005	0	1.47e-05
Columbia	TPP1	Peptidase S8/S53 domain	11	6614920	A	G	c.T1497C	p.P499P	rs142672910	exonic	synonymous SNV	0	1	0	0.001	0.14833	0.24282	0.00603174	3.64765					.	Benign/Likely_benign	0.0016	0	0
Columbia	TPP1	Peptidase S8/S53 domain	11	6614923	G	A	c.C1494T	p.P498P	rs117942457	exonic	synonymous SNV	14	10	0.006244	0.01	0.611057	0.228278	0.274206	1.36172	0.619134	0.250915	0.273108	1.40357	.	Benign/Likely_benign	0.0087	0.0006	0.0137
Columbia	TPP1	Peptidase S8/S53 domain	11	6615169	A	C	c.1425+2T>G		.	splicing	.	0	1	0	0.001008	0.14833	0.24282	0.00603174	3.64765					19.87	Likely_pathogenic	.	.	.
Columbia	TPP1	Peptidase S8/S53 domain	11	6615200	C	T	c.G1396A	p.V466M	rs78970155	exonic	nonsynonymous SNV	0	1	0	0.001	0.14833	0.24282	0.00603174	3.64765					11.96	Benign/Likely_benign	0.0031	0	4.41e-05
Columbia	TPP1	Peptidase S8/S53 domain	11	6615289	A	G	c.T1307C	p.L436P	rs150039898	exonic	nonsynonymous SNV	0	1	0	0.001	0.14833	0.24282	0.00603174	3.64765					16.08	Uncertain_significance	0.0003	0	0
Columbia	TPP1	Peptidase S8/S53 domain	11	6615307	A	C	c.T1289G	p.L430R	.	exonic	nonsynonymous SNV	18	9	0.008654	0.009657	0.866575	0.722201	0.393483	1.90847	0.889493	0.776145	0.396808	1.99391	23.2	.	.	.	.
Columbia	TPP1	Peptidase S8/S53 domain	11	6615315	C	T	c.G1281A	p.T427T	rs577520250	exonic	synonymous SNV	1	0	0.0004456	0	1.33883	0.858258	0.0544429	32.9239					.	Conflicting_classifications_of_pathogenicity	5.253e-05	0	8.819e-05
Columbia	TPP1	Peptidase S8/S53 domain	11	6615455	C	T	c.G1253A	p.R418Q	rs138744051	exonic	nonsynonymous SNV	3	0	0.001337	0	3.12952	0.450762	0.161341	60.7031					12.54	Benign/Likely_benign	0.0042	0.0029	4.41e-05
Columbia	TPP1	Peptidase S8/S53 domain	11	6615467	T	A	c.A1241T	p.N414I	rs146798796	exonic	nonsynonymous SNV	1	0	0.0004456	0	1.33883	0.858258	0.0544429	32.9239					23.0	Uncertain_significance	0.0005	0	0.0009
Columbia	TPP1	Peptidase S8/S53 domain	11	6615540	C	A	c.G1168T	p.G390C	.	exonic	nonsynonymous SNV	0	1	0	0.001	0.14833	0.24282	0.00603174	3.64765					21.5	.	.	.	.
Columbia	TPP1	Peptidase S8/S53 domain	11	6615562	G	A	c.C1146T	p.S382S	.	exonic	synonymous SNV	0	1	0	0.001029	0.14833	0.24282	0.00603174	3.64765					.	.	.	.	.
Columbia	TPP1	Peptidase S8/S53 domain	11	6616033	G	C	c.C1117G	p.Q373E	rs112812685	exonic	nonsynonymous SNV	3	0	0.001337	0	3.12952	0.450762	0.161341	60.7031					1.391	Benign/Likely_benign	0.0075	0	0.0002
Columbia	TPP1	Peptidase S8/S53 domain	11	6616329	A	G	c.T1061C	p.L354P	.	exonic	nonsynonymous SNV	1	0	0.000446	0	1.33883	0.858258	0.0544429	32.9239					20.3	.	.	.	.
Columbia	TPP1	Peptidase S8/S53 domain	11	6616331	G	A	c.C1059T	p.T353T	.	exonic	synonymous SNV	1	0	0.0004456	0	1.33883	0.858258	0.0544429	32.9239					.	.	.	.	.
Columbia	TPP1	Peptidase S8/S53 domain	11	6616346	G	A	c.C1044T	p.A348A	rs35706972	exonic	synonymous SNV	18	5	0.008086	0.00504	1.50899	0.399806	0.579062	3.93232	1.61413	0.34632	0.595896	4.37227	.	Benign/Likely_benign	0.0097	0.0130	0.0149
Columbia	TPP1	Peptidase S8/S53 domain	11	6616357	T	G	c.A1033C	p.M345L	rs141482368	exonic	nonsynonymous SNV	1	0	0.0004496	0	1.33883	0.858258	0.0544429	32.9239					13.20	Benign/Likely_benign	0.0005	0	8.821e-05
Columbia	TPP1	Peptidase S8/S53 domain	11	6616771	C	T	c.G776A	p.R259H	rs140176031	exonic	nonsynonymous SNV	0	1	0	0.001	0.14833	0.24282	0.00603174	3.64765					13.47	Conflicting_classifications_of_pathogenicity	0.0003	0	1.47e-05
Columbia	TPP1	Peptidase S8/S53 domain	11	6616806	G	A	c.C741T	p.F247F	rs372817942	exonic	synonymous SNV	0	1	0	0.001	0.14833	0.24282	0.00603174	3.64765					.	Likely_benign	5.916e-05	0	1.47e-05
Columbia	TPP1	Pro-kuma_activ	11	6617120	G	A	c.C542T	p.S181F	rs139059149	exonic	nonsynonymous SNV	2	0	0.0008913	0	2.23338	0.604211	0.107021	46.6075					12.27	Conflicting_classifications_of_pathogenicity	0.0009	0	4.411e-05
Columbia	TPP1	Pro-kuma_activ	11	6617147	C	A	c.G515T	p.G172V	.	exonic	nonsynonymous SNV	1	0	0.0004456	0	1.33883	0.858258	0.0544429	32.9239					19.36	.	.	.	.
Columbia	TPP1	Pro-kuma_activ	11	6617368	T	C	c.A441G	p.E147E	rs2555170	exonic	synonymous SNV	5	2	0.00224	0.002012	0.981387	0.980397	0.219251	4.39278	1.11459	0.89704	0.215507	5.76462	.	Benign	0.0401	0.0029	0.0004
Columbia	TPP1	Pro-kuma_activ	11	6617713	G	A	c.C293T	p.T98M	rs140726254	exonic	nonsynonymous SNV	2	1	0.0009058	0.001012	0.742972	0.773903	0.0978694	5.64024	0.891071	0.925049	0.0806088	9.85014	10.86	Conflicting_classifications_of_pathogenicity	0.0020	0	0.0016
Columbia	TPP1	Pro-kuma_activ	11	6617718	G	T	c.C288A	p.L96L	.	exonic	synonymous SNV	1	0	0.0004529	0	1.33883	0.858258	0.0544429	32.9239					.	.	.	.	.
Columbia	TPP1	Pro-kuma_activ	11	6617721	G	A	c.C285T	p.T95T	.	exonic	synonymous SNV	1	0	0.0004525	0	1.33883	0.858258	0.0544429	32.9239					.	Likely_benign	.	.	.
Columbia	TPP1	Pro-kuma_activ	11	6617741	C	G	c.G265C	p.V89L	.	exonic	nonsynonymous SNV	0	1	0	0.001012	0.14833	0.24282	0.00603174	3.64765					15.64	.	.	.	.
Columbia	TPP1	Pro-kuma_activ	11	6617744	G	A	c.C262T	p.L88L	.	exonic	synonymous SNV	1	0	0.0004647	0	1.33883	0.858258	0.0544429	32.9239					.	.	.	.	.
Columbia	TPP1	Pro-kuma_activ	11	6618820	G	A	c.C185T	p.S62L	rs2734715	exonic	nonsynonymous SNV	0	1	0	0.001	0.14833	0.24282	0.00603174	3.64765					22.9	Benign/Likely_benign	0.0051	0	2.94e-05
Columbia	TPP1	Pro-kuma_activ	11	6618904	C	T	c.G101A	p.G34D	rs138448968	exonic	nonsynonymous SNV	2	0	0.0008913	0	2.23338	0.604211	0.107021	46.6075					17.44	Conflicting_classifications_of_pathogenicity	0.0003	0.0003	0.0006
Columbia	TPP1	.	11	6619243	G	T	c.C42A	p.I14I	rs35903915	exonic	synonymous SNV	0	1	0	0.001	0.14833	0.24282	0.00603174	3.64765					.	Benign/Likely_benign	0.0038	0	7.349e-05
Columbia	TPP1	.	11	6619387	G	T	c.C14A	p.A5D	rs138976576	exonic	nonsynonymous SNV	3	2	0.001337	0.002	0.623403	0.569037	0.122576	3.17053	0.66756	0.658541	0.111196	4.00769	12.86	Conflicting_classifications_of_pathogenicity	0.0012	0.0006	0.0022
Columbia	UGCG	.	9	111897257	C	A	c.C42A	p.F14L	.	exonic	nonsynonymous SNV	1	0	0.0004464	0	1.33883	0.858258	0.0544429	32.9239					17.24	.	.	.	.
Columbia	UGCG	Glucosylceramide_synthase	9	111914632	T	C	c.T126C	p.T42T	rs781407253	exonic	synonymous SNV	1	0	0.0004456	0	1.33883	0.858258	0.0544429	32.9239					.	.	1.971e-05	0	0
Columbia	UGCG	Glucosylceramide_synthase	9	111914690	G	T	c.G184T	p.V62L	rs375254021	exonic	nonsynonymous SNV	1	1	0.0004456	0.001	0.445386	0.484118	0.0462135	4.29243	0.445138	0.567392	0.0277857	7.13131	16.06	.	3.943e-05	0.0017	0
Columbia	UGCG	Glucosylceramide_synthase	9	111926445	C	T	c.C507T	p.H169H	rs544862399	exonic	synonymous SNV	0	1	0	0.001	0.14833	0.24282	0.00603174	3.64765					.	.	2.629e-05	0	0
Columbia	UGCG	Glucosylceramide_synthase	9	111929621	T	C	c.T680C	p.I227T	rs142111180	exonic	nonsynonymous SNV	3	1	0.001338	0.001	1.04109	0.967137	0.153293	7.07054	1.3378	0.801224	0.138811	12.8932	11.93	.	0.0033	0	0.0060
Columbia	UGCG	Glucosylceramide_synthase	9	111931329	A	G	c.A796G	p.I266V	rs139123387	exonic	nonsynonymous SNV	1	0	0.0004529	0	1.33883	0.858258	0.0544429	32.9239					15.98	Uncertain_significance	5.917e-05	0	2.94e-05
Columbia	UGCG	.	9	111931337	G	A	c.G804A	p.Q268Q	.	exonic	synonymous SNV	0	1	0	0.001025	0.14833	0.24282	0.00603174	3.64765					.	.	.	.	.
Columbia	UGCG	.	9	111932979	G	A	c.G1167A	p.E389E	rs1447430025	exonic	synonymous SNV	0	1	0	0.001	0.14833	0.24282	0.00603174	3.64765					.	.	.	.	.
Columbia	UGT8	UDPGT	4	114623015	G	A	c.G135A	p.L45L	rs542925885	exonic	synonymous SNV	1	0	0.0004484	0	1.33883	0.858258	0.0544429	32.9239					.	.	2.629e-05	0	0
Columbia	UGT8	UDPGT	4	114623066	C	T	c.C186T	p.I62I	rs143201929	exonic	synonymous SNV	1	0	0.0004505	0	1.33883	0.858258	0.0544429	32.9239					.	.	0.0003	0	0.0003
Columbia	UGT8	UDPGT	4	114623199	C	G	c.C319G	p.L107V	rs137983750	exonic	nonsynonymous SNV	3	2	0.001338	0.002004	0.623403	0.569037	0.122576	3.17053	0.66756	0.658541	0.111196	4.00769	17.28	Uncertain_significance	0.0002	0.0043	0.0001
Columbia	UGT8	UDPGT	4	114623316	G	A	c.G436A	p.V146M	rs141691690	exonic	nonsynonymous SNV	1	0	0.0004472	0	1.33883	0.858258	0.0544429	32.9239					21.5	.	6.572e-05	0	0.0001
Columbia	UGT8	UDPGT	4	114623334	G	A	c.G454A	p.G152R	rs111563693	exonic	nonsynonymous SNV	1	0	0.0004505	0	1.33883	0.858258	0.0544429	32.9239					24.6	Likely_benign	0.0016	0	4.411e-05
Columbia	UGT8	UDPGT	4	114623408	C	T	c.C528T	p.Y176Y	rs139780560	exonic	synonymous SNV	1	0	0.0004456	0	1.33883	0.858258	0.0544429	32.9239					.	.	0.0032	0	8.82e-05
Columbia	UGT8	UDPGT	4	114623452	T	A	c.T572A	p.L191Q	.	exonic	nonsynonymous SNV	1	0	0.000446	0	1.33883	0.858258	0.0544429	32.9239					24.6	.	.	.	.
Columbia	UGT8	UDPGT	4	114623471	C	T	c.C591T	p.T197T	rs551429622	exonic	synonymous SNV	1	0	0.0004468	0	1.33883	0.858258	0.0544429	32.9239					.	.	1.97e-05	0	1.47e-05
Columbia	UGT8	UDPGT	4	114623498	G	T	c.G618T	p.G206G	rs147467972	exonic	synonymous SNV	12	5	0.005376	0.005	1.01408	0.97832	0.369913	2.78001	1.07027	0.898996	0.375032	3.05434	.	Benign	0.0056	0.0066	0.0022
Columbia	UGT8	UDPGT	4	114623566	C	T	c.C686T	p.S229F	.	exonic	nonsynonymous SNV	1	0	0.0004456	0	1.33883	0.858258	0.0544429	32.9239					20.3	.	.	.	.
Columbia	UGT8	UDPGT	4	114623581	T	C	c.T701C	p.V234A	.	exonic	nonsynonymous SNV	1	0	0.0004456	0	1.33883	0.858258	0.0544429	32.9239					24.1	.	.	.	.
Columbia	UGT8	UDPGT	4	114623621	A	G	c.A741G	p.A247A	rs4148255	exonic	synonymous SNV	11	3	0.004906	0.003	1.47066	0.5291	0.442434	4.88853	1.64026	0.448954	0.455599	5.90533	.	.	0.0103	0.0035	0.0016
Columbia	UGT8	UDPGT	4	114665712	A	G	c.A998G	p.N333S	.	exonic	nonsynonymous SNV	1	0	0.000446	0	1.33883	0.858258	0.0544429	32.9239					13.42	.	.	.	.
Columbia	UGT8	UDPGT	4	114665726	A	C	c.A1012C	p.I338L	.	exonic	nonsynonymous SNV	1	0	0.0004456	0	1.33883	0.858258	0.0544429	32.9239					15.64	.	.	.	.
Columbia	UGT8	UDPGT	4	114668094	A	G	c.A1052G	p.K351R	rs1341813817	exonic	nonsynonymous SNV	1	0	0.0004472	0	1.33883	0.858258	0.0544429	32.9239					15.19	.	.	.	.
Columbia	UGT8	.	4	114676049	G	A	c.G1387A	p.A463T	rs772318028	exonic	nonsynonymous SNV	1	0	0.0004456	0	1.33883	0.858258	0.0544429	32.9239					18.86	.	2.629e-05	0	2.94e-05
Columbia	UGT8	.	4	114676205	G	A	c.G1543A	p.V515I	rs369142444	exonic	nonsynonymous SNV	0	1	0	0.001	0.14833	0.24282	0.00603174	3.64765					11.28	Uncertain_significance	4.601e-05	0	7.35e-05
Columbia	UGT8	.	4	114676250	A	C	c.A1588C	p.R530R	rs188745999	exonic	synonymous SNV	1	0	0.0004456	0	1.33883	0.858258	0.0544429	32.9239					.	.	0.0003	0	0
Cohort	Gene	Domain	Chromosome	Start Position	Reference Allele	Alternate Allele	cDNA	Amino Acid Change	rsID	Functional Annotation	Exonic Function	N (Case)	N (Control)	MAF (Case)	MAF (Control)	OR (Continuity Corrected)	P-value (Continuity Corrected)	OR (Continuity Corrected) 95% CI Lower	OR (Continuity Corrected) 95% CI Upper	OR	P-value	OR 95% CI Lower	OR 95% CI Upper	CADD v1.7 Phred Score	Clinical Significance (Varsome)	gnomAD Allele Frequency	gnomAD AF Ashkenazi	gnomAD AF Non Finnish European
McGill	ASAH1	Ceramidase	8	18069814	A	G	c.T281C	p.M94T	rs775066577	exonic	nonsynonymous SNV	6	1	0.002695	0.0004184	4.63579	0.0907425	0.783899	27.415	6.41898	0.085421	0.77155	53.4033	7.744	Uncertain_significance	1.314e-05	0	0
McGill	ASAH1	Ceramidase	8	18069812	G	A	c.C283T	p.Q95X	rs759037498	exonic	stopgain	13	5	0.005851	0.002094	2.63358	0.0564188	0.973846	7.12201	2.78973	0.0519562	0.991326	7.85069	18.36	Pathogenic	6.576e-06	0	0
McGill	ASAH1	Ceramidase	8	18064504	T	C	c.A410G	p.Y137C	rs371666412	exonic	nonsynonymous SNV	4	1	0.001805	0.0004184	3.20366	0.217307	0.503885	20.3687	4.27167	0.194351	0.476705	38.2777	18.99	Pathogenic/Likely_pathogenic	6.572e-06	0	1.47e-05
McGill	ASAH1	Ceramidase	8	18061412	C	A	c.G750T	p.G250G	rs370895103	exonic	synonymous SNV	2	0	0.0008985	0	5.33437	0.280016	0.255805	111.239					.	Benign/Likely_benign	0.0002	0.0003	0.0001
McGill	ASAH1	Ceramidase	8	18069810	C	T	c.G285A	p.Q95Q	.	exonic	synonymous SNV	2	0	0.0008985	0	5.33437	0.280016	0.255805	111.239					.	.	.	.	.
McGill	ASAH1	Ceramidase	8	18067226	G	T	c.C376A	p.P126T	rs199785411	exonic	nonsynonymous SNV	2	0	0.0008977	0	5.33437	0.280016	0.255805	111.239					23.8	Uncertain_significance	0.0003	0.0006	0.0006
McGill	ASAH1	Ceramidase	8	18061459	C	A	c.509-1G>T;NM_004315		.	splicing	.	1	0	0.00045	0	3.19777	0.476697	0.130127	78.5831					18.15	.	.	.	.
McGill	ASAH1	Ceramidase	8	18069809	C	A	c.G286T	p.V96L	.	exonic	nonsynonymous SNV	1	0	0.0004496	0	3.19777	0.476697	0.130127	78.5831					0.012	.	.	.	.
McGill	ASAH1	Ceramidase	8	18069810	C	G	c.G285C	p.Q95H	.	exonic	nonsynonymous SNV	1	0	0.0004496	0	3.19777	0.476697	0.130127	78.5831					6.527	.	.	.	.
McGill	ASAH1	Ceramidase	8	18061409	G	A	c.C753T	p.F251F	.	exonic	synonymous SNV	1	0	0.0004492	0	3.19777	0.476697	0.130127	78.5831					.	.	.	.	.
McGill	ASAH1	Ceramidase	8	18069809	C	T	c.G286A	p.V96M	rs1248074756	exonic	nonsynonymous SNV	1	0	0.0004492	0	3.19777	0.476697	0.130127	78.5831					1.479	.	.	.	.
McGill	ASAH1	Ceramidase	8	18069811	T	G	c.A284C	p.Q95P	rs141265444	exonic	nonsynonymous SNV	1	0	0.0004492	0	3.19777	0.476697	0.130127	78.5831					4.415	Uncertain_significance	3.285e-05	0	0
McGill	ASAH1	Ceramidase	8	18069815	T	C	c.A280G	p.M94V	rs1165508121	exonic	nonsynonymous SNV	1	0	0.0004492	0	3.19777	0.476697	0.130127	78.5831					0.010	.	6.571e-06	0	1.47e-05
McGill	ASAH1	Ceramidase	8	18057608	T	C	c.A1114G	p.T372A	rs201151177	exonic	nonsynonymous SNV	1	0	0.0004488	0	3.19777	0.476697	0.130127	78.5831					13.12	Uncertain_significance	4.597e-05	0.0012	1.47e-05
McGill	ASAH1	Ceramidase	8	18067221	T	C	c.A381G	p.L127L	rs376826383	exonic	synonymous SNV	1	0	0.0004488	0	3.19777	0.476697	0.130127	78.5831					.	Likely_benign	0.0003	0	0
McGill	ASAH1	Ceramidase	8	18075563	T	C	c.A103G	p.T35A	rs950878559	exonic	nonsynonymous SNV	1	0	0.0004488	0	3.19777	0.476697	0.130127	78.5831					12.11	.	6.57e-06	0	1.47e-05
McGill	ASAH1	Ceramidase	8	18075578	C	T	c.G88A	p.D30N	rs200758704	exonic	nonsynonymous SNV	1	0	0.0004488	0	3.19777	0.476697	0.130127	78.5831					13.75	Conflicting_classifications_of_pathogenicity	0.0001	0.0023	0.0002
McGill	ASAH1	Ceramidase	8	18069808	A	G	c.T287C	p.V96A	.	exonic	nonsynonymous SNV	16	15	0.007207	0.006276	1.13564	0.721008	0.564998	2.28264	1.13797	0.720936	0.559938	2.31271	7.847	.	.	.	.
McGill	ASAH1	Ceramidase	8	18069805	A	G	c.T290C	p.V97A	.	exonic	nonsynonymous SNV	6	6	0.002712	0.002523	1.06532	0.909429	0.358082	3.16943	1.06535	0.912912	0.342583	3.313	15.44	.	.	.	.
McGill	ASAH1	Ceramidase	8	18059703	A	C	c.T786G	p.S262R	rs778555809	exonic	nonsynonymous SNV	1	1	0.0004651	0.0004296	1.06503	0.956513	0.110618	10.2542	1.06506	0.964464	0.0665353	17.049	18.09	Uncertain_significance	3.942e-05	0	4.409e-05
McGill	ASAH1	Ceramidase	8	18069813	C	A	c.G282T	p.M94I	rs767105801	exonic	nonsynonymous SNV	1	1	0.0004492	0.0004184	1.06503	0.956513	0.110618	10.2542	1.06506	0.964464	0.0665353	17.049	0.727	.	.	.	.
McGill	ASAH1	Ceramidase	8	18062307	T	A	c.A620T	p.Y207F	rs150268016	exonic	nonsynonymous SNV	1	1	0.0004488	0.0004184	1.06503	0.956513	0.110618	10.2542	1.06506	0.964464	0.0665353	17.049	25.7	Uncertain_significance	0.0005	0	0.0010
McGill	ASAH1	Ceramidase	8	18062298	A	G	c.T629C	p.M210T	rs141068211	exonic	nonsynonymous SNV	6	7	0.002695	0.002929	0.922506	0.880712	0.321686	2.64548	0.912393	0.869466	0.305691	2.72321	14.36	Conflicting_classifications_of_pathogenicity	0.0009	0	0.0018
McGill	ASAH1	Ceramidase	8	18069812	G	T	c.C283A	p.Q95K	.	exonic	nonsynonymous SNV	2	3	0.0009001	0.001256	0.760143	0.740818	0.149669	3.86063	0.709486	0.707226	0.118328	4.25404	0.018	.	.	.	.
McGill	ASAH1	.	8	18084767	C	G	c.G35C	p.R12P	rs147896487	exonic	nonsynonymous SNV	1	2	0.0004492	0.0008368	0.638486	0.664246	0.0841988	4.84168	0.532086	0.606642	0.0481789	5.87633	13.60	Benign/Likely_benign	0.0015	0.0014	0.0022
McGill	ASAH1	Ceramidase	8	18084701	A	G	c.T101C	p.F34S	rs142924828	exonic	nonsynonymous SNV	1	2	0.0004488	0.0008368	0.638486	0.664246	0.0841988	4.84168	0.532086	0.606642	0.0481789	5.87633	10.06	Uncertain_significance	0.0003	0	0.0005
McGill	ASAH1	Ceramidase	8	18069817	A	G	c.T278C	p.I93T	.	exonic	nonsynonymous SNV	6	9	0.002695	0.003772	0.727069	0.53258	0.267198	1.97842	0.708445	0.514431	0.251347	1.99682	9.174	.	.	.	.
McGill	ASAH1	Ceramidase	8	18069816	A	G	c.T279C	p.I93I	.	exonic	synonymous SNV	3	5	0.001348	0.002092	0.676687	0.568598	0.176717	2.59117	0.638036	0.539007	0.152123	2.67605	.	.	.	.	.
McGill	ASAH1	Ceramidase	8	18069813	C	T	c.G282A	p.M94I	rs767105801	exonic	nonsynonymous SNV	2	4	0.0008993	0.001674	0.590727	0.505149	0.125604	2.77823	0.531668	0.466231	0.0971885	2.90848	0.904	.	6.572e-06	0	1.47e-05
McGill	ASAH1	Ceramidase	8	18059378	G	A	c.C1004T	p.T335M	rs147233112	exonic	nonsynonymous SNV	0	1	0	0.0004184	0.354695	0.525744	0.0144336	8.7164					10.24	Conflicting_classifications_of_pathogenicity	0.0015	0	0.0009
McGill	ASAH1	Ceramidase	8	18061402	T	G	c.A760C	p.R254R	.	exonic	synonymous SNV	0	1	0	0.0004184	0.354695	0.525744	0.0144336	8.7164					.	Likely_benign	.	.	.
McGill	ASAH1	Ceramidase	8	18061441	G	A	c.C721T	p.L241L	rs373977871	exonic	synonymous SNV	0	1	0	0.0004184	0.354695	0.525744	0.0144336	8.7164					.	Likely_benign	7.225e-05	0	0.0001
McGill	ASAH1	Ceramidase	8	18062335	C	G	c.G592C	p.V198L	rs151320126	exonic	nonsynonymous SNV	0	1	0	0.0004184	0.354695	0.525744	0.0144336	8.7164					13.74	Uncertain_significance	1.971e-05	0	1.47e-05
McGill	ASAH1	Ceramidase	8	18064480	G	C	c.C434G	p.S145X	.	exonic	stopgain	0	1	0	0.0004202	0.354695	0.525744	0.0144336	8.7164					32	.	.	.	.
McGill	ASAH1	Ceramidase	8	18069806	C	A	c.G289T	p.V97L	.	exonic	nonsynonymous SNV	0	1	0	0.0004227	0.354695	0.525744	0.0144336	8.7164					13.27	.	.	.	.
McGill	ASAH1	Ceramidase	8	18059688	C	T	c.G801A	p.K267K	.	exonic	synonymous SNV	0	1	0	0.0004299	0.354695	0.525744	0.0144336	8.7164					.	.	.	.	.
McGill	ASAH1	Ceramidase	8	18059428	T	C	c.A954G	p.Q318Q	.	exonic	synonymous SNV	0	1	0	0.0004337	0.354695	0.525744	0.0144336	8.7164					.	.	.	.	.
McGill	ASAH1	Ceramidase	8	18059436	C	T	c.G946A	p.V316M	.	exonic	nonsynonymous SNV	0	1	0	0.000434	0.354695	0.525744	0.0144336	8.7164					20.9	.	.	.	.
McGill	ASAH1	Ceramidase	8	18061444	T	G	c.A718C	p.I240L	rs374187681	exonic	nonsynonymous SNV	0	2	0	0.0008368	0.212639	0.317808	0.0101969	4.43422					11.85	Uncertain_significance	0.0002	0	0.0002
McGill	ASAH1	Ceramidase	8	18069810	C	A	c.G285T	p.Q95H	.	exonic	nonsynonymous SNV	0	2	0	0.0008368	0.212639	0.317808	0.0101969	4.43422					6.863	.	.	.	.
McGill	ASAH1	Ceramidase	8	18061723	T	C	c.A666G	p.T222T	rs34475490	exonic	synonymous SNV	0	2	0	0.0008375	0.212639	0.317808	0.0101969	4.43422					.	Benign/Likely_benign	0.0045	0	0
McGill	ASAH1	Ceramidase	8	18069807	C	A	c.G288T	p.V96V	.	exonic	synonymous SNV	0	2	0	0.0008389	0.212639	0.317808	0.0101969	4.43422					.	.	.	.	.
McGill	ASAH1	Ceramidase	8	18057617	C	T	c.G1105A	p.V369I	rs17636067	exonic	nonsynonymous SNV	1	4	0.0004488	0.001674	0.35412	0.271323	0.0556974	2.25147	0.265597	0.236022	0.0296398	2.37997	16.54	Benign	0.0041	0.0026	0.0003
McGill	B4GALT1	B4GALT1	9	33167060	G	A	c.C110T	p.T37I	.	exonic	nonsynonymous SNV	1	0	0.0004604	0	3.19777	0.476697	0.130127	78.5831					16.77	.	.	.	.
McGill	B4GALT1	.	9	33167129	A	G	c.T41C	p.M14T	.	exonic	startloss	1	0	0.0004604	0	3.19777	0.476697	0.130127	78.5831					14.17	.	.	.	.
McGill	B4GALT1	B4GALT1	9	33167050	G	A	c.C120T	p.Y40Y	.	exonic	synonymous SNV	1	0	0.00046	0	3.19777	0.476697	0.130127	78.5831					.	.	.	.	.
McGill	B4GALT1	B4GALT1	9	33167056	G	T	c.C114A	p.L38L	.	exonic	synonymous SNV	1	0	0.00046	0	3.19777	0.476697	0.130127	78.5831					.	.	.	.	.
McGill	B4GALT1	B4GALT1	9	33167077	A	G	c.T93C	p.A31A	rs1053172356	exonic	synonymous SNV	1	0	0.0004529	0	3.19777	0.476697	0.130127	78.5831					.	.	.	.	.
McGill	B4GALT1	B4GALT1	9	33167080	G	A	c.C90T	p.C30C	.	exonic	synonymous SNV	1	0	0.0004529	0	3.19777	0.476697	0.130127	78.5831					.	.	6.568e-06	0	1.47e-05
McGill	B4GALT1	B4GALT1	9	33135404	A	G	c.T433C	p.F145L	.	exonic	nonsynonymous SNV	1	0	0.0004496	0	3.19777	0.476697	0.130127	78.5831					29.2	.	.	.	.
McGill	B4GALT1	B4GALT1	9	33135392	C	T	c.G445A	p.V149M	rs753675223	exonic	nonsynonymous SNV	1	0	0.0004492	0	3.19777	0.476697	0.130127	78.5831					13.56	Uncertain_significance	.	.	.
McGill	B4GALT1	B4GALT1	9	33120485	T	C	c.A770G	p.H257R	rs9169	exonic	nonsynonymous SNV	1	0	0.0004488	0	3.19777	0.476697	0.130127	78.5831					0.008	Benign/Likely_benign	0.0003	0.0069	0.0002
McGill	B4GALT1	B4GALT1	9	33113788	T	C	c.A1050G	p.E350E	rs147070468	exonic	synonymous SNV	5	3	0.002244	0.001256	1.6768	0.45052	0.437898	6.4208	1.77847	0.431219	0.424031	7.45929	.	Benign/Likely_benign	0.0016	0.0037	0.0022
McGill	B4GALT1	B4GALT1	9	33120594	T	C	c.A661G	p.I221V	rs761463843	exonic	nonsynonymous SNV	3	2	0.001346	0.0008368	1.49246	0.629131	0.293859	7.57994	1.59911	0.607449	0.266698	9.58816	4.665	Uncertain_significance	5.256e-05	0	7.349e-05
McGill	B4GALT1	B4GALT1	9	33167074	C	T	c.G96A	p.L32L	rs769719479	exonic	synonymous SNV	3	5	0.001359	0.002099	0.676687	0.568598	0.176717	2.59117	0.638036	0.539007	0.152123	2.67605	.	Likely_benign	6.568e-05	0	0.0001
McGill	B4GALT1	B4GALT1	9	33116086	A	T	c.T864A	p.G288G	.	exonic	synonymous SNV	0	1	0	0.0004184	0.354695	0.525744	0.0144336	8.7164					.	.	.	.	.
McGill	B4GALT1	B4GALT1	9	33135216	C	T	c.G621A	p.L207L	rs145241128	exonic	synonymous SNV	0	1	0	0.0004188	0.354695	0.525744	0.0144336	8.7164					.	Likely_benign	6.566e-05	0	4.41e-05
McGill	B4GALT1	B4GALT1	9	33167094	G	A	c.C76T	p.L26F	.	exonic	nonsynonymous SNV	0	1	0	0.0004198	0.354695	0.525744	0.0144336	8.7164					20.7	.	.	.	.
McGill	B4GALT1	B4GALT1	9	33167076	G	A	c.C94T	p.L32L	.	exonic	synonymous SNV	0	1	0	0.0004198	0.354695	0.525744	0.0144336	8.7164					.	.	.	.	.
McGill	B4GALT1	B4GALT1	9	33113840	G	A	c.C998T	p.A333V	.	exonic	nonsynonymous SNV	0	1	0	0.0004244	0.354695	0.525744	0.0144336	8.7164					15.70	.	.	.	.
McGill	B4GALT1	B4GALT1	9	33113873	A	G	c.T965C	p.V322A	rs375166694	exonic	nonsynonymous SNV	0	1	0	0.0004468	0.354695	0.525744	0.0144336	8.7164					8.798	.	6.571e-06	0	1.47e-05
McGill	B4GALT1	B4GALT1	9	33120525	A	G	c.T730C	p.F244L	rs763709847	exonic	nonsynonymous SNV	0	2	0	0.0008368	0.212639	0.317808	0.0101969	4.43422					25.4	.	6.57e-06	0	1.47e-05
McGill	B4GALT2	b4GalT	1	43981903	C	T	c.C615T	p.Y205Y	rs754669905	exonic	synonymous SNV	2	0	0.0009017	0	5.33437	0.280016	0.255805	111.239					.	.	2.628e-05	0	1.47e-05
McGill	B4GALT2	b4GalT	1	43985009	G	A	c.G781A	p.D261N	rs145863808	exonic	nonsynonymous SNV	2	0	0.0008977	0	5.33437	0.280016	0.255805	111.239					13.14	.	3.945e-05	0	8.825e-05
McGill	B4GALT2	b4GalT	1	43981907	G	A	c.G619A	p.V207I	rs150178452	exonic	nonsynonymous SNV	4	2	0.001803	0.0008418	1.92059	0.408683	0.408369	9.03268	2.13405	0.381967	0.390102	11.6743	2.322	.	0.0012	0.0297	0.0006
McGill	B4GALT2	.	1	43981132	C	T	c.C59T	p.P20L	rs111233359	exonic	nonsynonymous SNV	1	0	0.0004647	0	3.19777	0.476697	0.130127	78.5831					19.59	.	.	.	.
McGill	B4GALT2	.	1	43981150	C	A	c.C77A	p.A26D	.	exonic	nonsynonymous SNV	1	0	0.000455	0	3.19777	0.476697	0.130127	78.5831					19.80	.	.	.	.
McGill	B4GALT2	b4GalT	1	43985282	C	T	c.C832T	p.P278S	.	exonic	nonsynonymous SNV	1	0	0.0004521	0	3.19777	0.476697	0.130127	78.5831					31	.	.	.	.
McGill	B4GALT2	b4GalT	1	43981864	C	T	c.C576T	p.H192H	rs1426524203	exonic	synonymous SNV	1	0	0.0004517	0	3.19777	0.476697	0.130127	78.5831					.	.	.	.	.
McGill	B4GALT2	b4GalT	1	43981260	G	A	c.G187A	p.V63I	rs139961353	exonic	nonsynonymous SNV	1	0	0.0004513	0	3.19777	0.476697	0.130127	78.5831					19.59	Uncertain_significance	5.257e-05	0	5.881e-05
McGill	B4GALT2	b4GalT	1	43981226	G	T	c.G153T	p.L51L	.	exonic	synonymous SNV	1	0	0.0004505	0	3.19777	0.476697	0.130127	78.5831					.	.	.	.	.
McGill	B4GALT2	b4GalT	1	43981449	T	C	c.T376C	p.C126R	.	exonic	nonsynonymous SNV	1	0	0.0004488	0	3.19777	0.476697	0.130127	78.5831					19.75	.	.	.	.
McGill	B4GALT2	b4GalT	1	43984890	C	G	c.C662G	p.A221G	rs376482489	exonic	nonsynonymous SNV	1	0	0.0004488	0	3.19777	0.476697	0.130127	78.5831					28.3	.	4.6e-05	0	0.0001
McGill	B4GALT2	b4GalT	1	43985008	C	T	c.C780T	p.G260G	rs373628559	exonic	synonymous SNV	1	0	0.0004488	0	3.19777	0.476697	0.130127	78.5831					.	.	0.0001	0	0.0002
McGill	B4GALT2	b4GalT	1	43981877	A	G	c.A589G	p.I197V	rs373711344	exonic	nonsynonymous SNV	2	1	0.0008993	0.0004195	1.77664	0.578195	0.23429	13.4724	2.13202	0.536713	0.193049	23.546	13.00	Uncertain_significance	0.0002	0.0029	0.0002
McGill	B4GALT2	b4GalT	1	43984996	A	C	c.A768C	p.L256L	.	exonic	synonymous SNV	3	2	0.001346	0.0008389	1.49246	0.629131	0.293859	7.57994	1.59911	0.607449	0.266698	9.58816	.	.	.	.	.
McGill	B4GALT2	b4GalT	1	43984991	A	C	c.A763C	p.N255H	.	exonic	nonsynonymous SNV	1	1	0.0004496	0.0004198	1.06503	0.956513	0.110618	10.2542	1.06506	0.964464	0.0665353	17.049	25.4	.	.	.	.
McGill	B4GALT2	b4GalT	1	43984992	A	C	c.A764C	p.N255T	.	exonic	nonsynonymous SNV	2	3	0.0008985	0.001257	0.760143	0.740818	0.149669	3.86063	0.709486	0.707226	0.118328	4.25404	25.6	.	.	.	.
McGill	B4GALT2	b4GalT	1	43990335	C	T	c.C1093T	p.R365W	rs147797915	exonic	nonsynonymous SNV	0	1	0	0.0004184	0.354695	0.525744	0.0144336	8.7164					13.90	.	6.572e-05	0	0.0001
McGill	B4GALT2	b4GalT	1	43981771	C	A	c.C483A	p.G161G	.	exonic	synonymous SNV	0	1	0	0.0004184	0.354695	0.525744	0.0144336	8.7164					.	.	.	.	.
McGill	B4GALT2	b4GalT	1	43990298	G	A	c.G1056A	p.R352R	.	exonic	synonymous SNV	0	1	0	0.0004184	0.354695	0.525744	0.0144336	8.7164					.	.	.	.	.
McGill	B4GALT2	b4GalT	1	43990316	C	G	c.C1074G	p.N358K	.	exonic	nonsynonymous SNV	0	1	0	0.0004184	0.354695	0.525744	0.0144336	8.7164					5.609	.	.	.	.
McGill	B4GALT2	b4GalT	1	43981733	C	T	c.C445T	p.R149W	rs746681353	exonic	nonsynonymous SNV	0	1	0	0.0004188	0.354695	0.525744	0.0144336	8.7164					22.1	.	1.315e-05	0	2.94e-05
McGill	B4GALT2	.	1	43981178	G	A	c.G105A	p.G35G	.	exonic	synonymous SNV	0	1	0	0.0004191	0.354695	0.525744	0.0144336	8.7164					.	.	.	.	.
McGill	B4GALT2	b4GalT	1	43981437	A	T	c.A364T	p.T122S	.	exonic	nonsynonymous SNV	0	1	0	0.0004191	0.354695	0.525744	0.0144336	8.7164					0.922	.	.	.	.
McGill	B4GALT2	b4GalT	1	43981911	A	G	c.A623G	p.Y208C	rs974419741	exonic	nonsynonymous SNV	0	1	0	0.0004205	0.354695	0.525744	0.0144336	8.7164					22.5	.	2.628e-05	0	1.47e-05
McGill	B4GALT2	b4GalT	1	43990399	A	C	c.A1157C	p.N386T	.	exonic	nonsynonymous SNV	0	1	0	0.0004216	0.354695	0.525744	0.0144336	8.7164					19.94	.	.	.	.
McGill	B4GALT2	.	1	43981153	C	G	c.C80G	p.A27G	.	exonic	nonsynonymous SNV	0	1	0	0.0004227	0.354695	0.525744	0.0144336	8.7164					18.09	.	.	.	.
McGill	B4GALT2	.	1	43981156	G	A	c.G83A	p.C28Y	rs1291605931	exonic	nonsynonymous SNV	0	1	0	0.0004227	0.354695	0.525744	0.0144336	8.7164					17.97	.	.	.	.
McGill	B4GALT2	.	1	43981168	G	A	c.G95A	p.R32K	.	exonic	nonsynonymous SNV	0	1	0	0.0004227	0.354695	0.525744	0.0144336	8.7164					35	.	.	.	.
McGill	B4GALT2	.	1	43981177	G	T	c.G104T	p.G35V	.	exonic	nonsynonymous SNV	0	1	0	0.0004227	0.354695	0.525744	0.0144336	8.7164					33	.	.	.	.
McGill	B4GALT2	.	1	43981148	G	A	c.G75A	p.V25V	.	exonic	synonymous SNV	0	1	0	0.000423	0.354695	0.525744	0.0144336	8.7164					.	.	.	.	.
McGill	B4GALT2	.	1	43981158	G	A	c.G85A	p.G29R	rs529773880	exonic	nonsynonymous SNV	0	1	0	0.0004234	0.354695	0.525744	0.0144336	8.7164					22.1	.	1.314e-05	0	0
McGill	B4GALT2	.	1	43981154	C	T	c.C81T	p.A27A	.	exonic	synonymous SNV	0	1	0	0.0004248	0.354695	0.525744	0.0144336	8.7164					.	.	.	.	.
McGill	B4GALT2	.	1	43981117	C	T	c.C44T	p.A15V	.	exonic	nonsynonymous SNV	0	1	0	0.0004259	0.354695	0.525744	0.0144336	8.7164					22.5	.	.	.	.
McGill	B4GALT2	.	1	43981129	G	T	c.G56T	p.G19V	.	exonic	nonsynonymous SNV	0	1	0	0.0004281	0.354695	0.525744	0.0144336	8.7164					18.29	.	.	.	.
McGill	B4GALT2	b4GalT	1	43981847	C	T	c.C559T	p.L187L	.	exonic	synonymous SNV	0	1	0	0.0004371	0.354695	0.525744	0.0144336	8.7164					.	.	.	.	.
McGill	B4GALT2	b4GalT	1	43981850	C	T	c.C562T	p.R188C	rs771308766	exonic	nonsynonymous SNV	0	1	0	0.0004371	0.354695	0.525744	0.0144336	8.7164					25.5	.	6.588e-06	0	1.472e-05
McGill	B4GALT2	b4GalT	1	43981856	T	C	c.T568C	p.W190R	.	exonic	nonsynonymous SNV	0	1	0	0.0004371	0.354695	0.525744	0.0144336	8.7164					26.1	.	.	.	.
McGill	B4GALT3	.	1	161171901	C	T	c.G1097A	p.R366H	rs111614721	exonic	nonsynonymous SNV	2	0	0.0008977	0	5.33437	0.280016	0.255805	111.239					16.28	.	0.0024	0	4.411e-05
McGill	B4GALT3	b4GalT	1	161173957	G	A	c.C582T	p.H194H	rs187580965	exonic	synonymous SNV	1	0	0.0004621	0	3.19777	0.476697	0.130127	78.5831					.	.	0.0003	0	0.0002
McGill	B4GALT3	b4GalT	1	161175197	C	A	c.G285T	p.V95V	.	exonic	synonymous SNV	1	0	0.00046	0	3.19777	0.476697	0.130127	78.5831					.	.	.	.	.
McGill	B4GALT3	b4GalT	1	161173982	T	A	c.A557T	p.E186V	.	exonic	nonsynonymous SNV	1	0	0.0004587	0	3.19777	0.476697	0.130127	78.5831					18.93	.	.	.	.
McGill	B4GALT3	b4GalT	1	161173645	A	G	c.T763C	p.Y255H	.	exonic	nonsynonymous SNV	1	0	0.0004521	0	3.19777	0.476697	0.130127	78.5831					25.6	.	.	.	.
McGill	B4GALT3	b4GalT	1	161175081	C	T	c.G401A	p.R134Q	rs780107417	exonic	nonsynonymous SNV	1	0	0.0004521	0	3.19777	0.476697	0.130127	78.5831					25.3	.	1.972e-05	0	4.41e-05
McGill	B4GALT3	b4GalT	1	161173647	T	A	c.A761T	p.E254V	.	exonic	nonsynonymous SNV	1	0	0.0004517	0	3.19777	0.476697	0.130127	78.5831					16.87	.	.	.	.
McGill	B4GALT3	b4GalT	1	161176019	C	T	c.G42A	p.L14L	.	exonic	synonymous SNV	1	0	0.0004496	0	3.19777	0.476697	0.130127	78.5831					.	.	.	.	.
McGill	B4GALT3	b4GalT	1	161172034	G	C	c.C964G	p.L322V	rs752286852	exonic	nonsynonymous SNV	1	0	0.0004488	0	3.19777	0.476697	0.130127	78.5831					14.86	.	6.57e-06	0	1.47e-05
McGill	B4GALT3	b4GalT	1	161175006	T	C	c.A476G	p.Y159C	rs748416370	exonic	nonsynonymous SNV	1	0	0.0004488	0	3.19777	0.476697	0.130127	78.5831					22.8	.	.	.	.
McGill	B4GALT3	b4GalT	1	161175145	G	A	c.C337T	p.R113W	rs776504350	exonic	nonsynonymous SNV	1	0	0.0004488	0	3.19777	0.476697	0.130127	78.5831					23.2	.	.	.	.
McGill	B4GALT3	b4GalT	1	161175840	A	G	c.T221C	p.L74P	rs201703588	exonic	nonsynonymous SNV	2	1	0.0008977	0.0004184	1.77664	0.578195	0.23429	13.4724	2.13202	0.536713	0.193049	23.546	19.67	.	0.0005	0	4.41e-05
McGill	B4GALT3	.	1	161171903	G	A	c.C1095T	p.F365F	rs367859921	exonic	synonymous SNV	2	1	0.0008977	0.0004184	1.77664	0.578195	0.23429	13.4724	2.13202	0.536713	0.193049	23.546	.	.	1.971e-05	0	4.41e-05
McGill	B4GALT3	.	1	161171922	G	C	c.C1076G	p.P359R	rs146478151	exonic	nonsynonymous SNV	2	1	0.0008977	0.0004198	1.77664	0.578195	0.23429	13.4724	2.13202	0.536713	0.193049	23.546	14.36	Uncertain_significance	0.0002	0.0006	0.0005
McGill	B4GALT3	b4GalT	1	161172238	T	C	c.A897G	p.E299E	.	exonic	synonymous SNV	0	1	0	0.0004188	0.354695	0.525744	0.0144336	8.7164					.	.	.	.	.
McGill	B4GALT3	b4GalT	1	161174039	C	T	c.G500A	p.G167E	.	exonic	nonsynonymous SNV	0	1	0	0.0004195	0.354695	0.525744	0.0144336	8.7164					11.53	.	.	.	.
McGill	B4GALT3	.	1	161171851	T	C	c.A1147G	p.T383A	rs778200053	exonic	nonsynonymous SNV	0	1	0	0.0004202	0.354695	0.525744	0.0144336	8.7164					11.38	.	6.575e-06	0	1.47e-05
McGill	B4GALT3	.	1	161176028	C	T	c.G33A	p.T11T	rs376654906	exonic	synonymous SNV	0	1	0	0.0004209	0.354695	0.525744	0.0144336	8.7164					.	.	0.0002	0	0.0004
McGill	B4GALT3	.	1	161176055	C	T	c.G6A	p.L2L	.	exonic	synonymous SNV	0	1	0	0.0004227	0.354695	0.525744	0.0144336	8.7164					.	.	.	.	.
McGill	B4GALT3	.	1	161176053	C	T	c.G8A	p.R3Q	rs375294931	exonic	nonsynonymous SNV	0	1	0	0.0004255	0.354695	0.525744	0.0144336	8.7164					25.1	.	2.63e-05	0	4.411e-05
McGill	B4GALT3	b4GalT	1	161173655	G	T	c.C753A	p.F251L	.	exonic	nonsynonymous SNV	0	1	0	0.0004259	0.354695	0.525744	0.0144336	8.7164					25.2	.	.	.	.
McGill	B4GALT3	b4GalT	1	161173653	G	T	c.C755A	p.P252H	.	exonic	nonsynonymous SNV	0	1	0	0.0004263	0.354695	0.525744	0.0144336	8.7164					28.4	.	.	.	.
McGill	B4GALT3	b4GalT	1	161173981	T	C	c.A558G	p.E186E	.	exonic	synonymous SNV	0	1	0	0.0004284	0.354695	0.525744	0.0144336	8.7164					.	.	.	.	.
McGill	B4GALT3	b4GalT	1	161173959	G	T	c.C580A	p.H194N	.	exonic	nonsynonymous SNV	0	1	0	0.0004314	0.354695	0.525744	0.0144336	8.7164					24.0	.	.	.	.
McGill	B4GALT3	b4GalT	1	161175175	C	T	c.G307A	p.E103K	rs141596172	exonic	nonsynonymous SNV	0	1	0	0.0004367	0.354695	0.525744	0.0144336	8.7164					12.10	.	0.0002	0	0.0003
McGill	B4GALT3	.	1	161171883	C	T	c.G1115A	p.R372H	rs41270033	exonic	nonsynonymous SNV	3	7	0.001353	0.002959	0.495404	0.2789	0.13893	1.76654	0.454974	0.254643	0.117361	1.76381	15.24	.	0.0016	0	0.0028
McGill	B4GALT4	b4GalT	3	119218732	T	C	c.A715G	p.S239G	rs754661874	exonic	nonsynonymous SNV	3	0	0.001346	0	7.47479	0.183517	0.38565	144.879					17.69	.	1.314e-05	0	2.94e-05
McGill	B4GALT4	b4GalT	3	119229954	G	T	c.C146A	p.A49D	.	exonic	nonsynonymous SNV	2	0	0.0009234	0	5.33437	0.280016	0.255805	111.239					7.717	.	.	.	.
McGill	B4GALT4	b4GalT	3	119216239	C	A	c.902+1G>T;NM_212543		rs1383600456	splicing	.	2	0	0.0008977	0	5.33437	0.280016	0.255805	111.239					17.79	.	6.57e-06	0	1.47e-05
McGill	B4GALT4	b4GalT	3	119224210	C	T	c.G522A	p.L174L	rs779691162	exonic	synonymous SNV	1	0	0.0005086	0	3.19777	0.476697	0.130127	78.5831					.	.	.	.	.
McGill	B4GALT4	b4GalT	3	119229934	T	C	c.A166G	p.I56V	.	exonic	nonsynonymous SNV	1	0	0.0004621	0	3.19777	0.476697	0.130127	78.5831					0.705	.	.	.	.
McGill	B4GALT4	b4GalT	3	119212639	A	G	c.T945C	p.D315D	rs72655938	exonic	synonymous SNV	1	0	0.0004513	0	3.19777	0.476697	0.130127	78.5831					.	.	0.0009	0	1.47e-05
McGill	B4GALT4	b4GalT	3	119224133	T	C	c.A599G	p.E200G	.	exonic	nonsynonymous SNV	1	0	0.0004496	0	3.19777	0.476697	0.130127	78.5831					24.2	.	.	.	.
McGill	B4GALT4	.	3	119212563	A	T	c.T1021A	p.W341R	.	exonic	nonsynonymous SNV	1	0	0.0004488	0	3.19777	0.476697	0.130127	78.5831					17.68	.	.	.	.
McGill	B4GALT4	b4GalT	3	119226821	G	A	c.C474T	p.Y158Y	rs1043118470	exonic	synonymous SNV	1	0	0.0004488	0	3.19777	0.476697	0.130127	78.5831					.	.	1.314e-05	0	0
McGill	B4GALT4	.	3	119212554	C	A	c.G1030T	p.A344S	rs150344141	exonic	nonsynonymous SNV	17	12	0.00763	0.005021	1.49869	0.277645	0.721904	3.11131	1.51658	0.272285	0.721034	3.18987	10.30	.	0.0041	0.0115	0.0054
McGill	B4GALT4	b4GalT	3	119212592	G	A	c.C992T	p.P331L	rs1027948260	exonic	nonsynonymous SNV	3	2	0.001346	0.0008368	1.49246	0.629131	0.293859	7.57994	1.59911	0.607449	0.266698	9.58816	20.7	.	.	.	.
McGill	B4GALT4	b4GalT	3	119218657	T	G	c.A790C	p.R264R	.	exonic	synonymous SNV	20	15	0.009183	0.007123	1.41607	0.305066	0.728383	2.75301	1.42762	0.300881	0.727261	2.80244	.	.	.	.	.
McGill	B4GALT4	b4GalT	3	119224213	G	A	c.C519T	p.L173L	rs116695744	exonic	synonymous SNV	1	2	0.0005086	0.0008842	0.638486	0.664246	0.0841988	4.84168	0.532086	0.606642	0.0481789	5.87633	.	.	0.0054	0	0.0001
McGill	B4GALT4	b4GalT	3	119224109	C	A	c.G623T	p.C208F	rs138943942	exonic	nonsynonymous SNV	1	2	0.0004496	0.0008368	0.638486	0.664246	0.0841988	4.84168	0.532086	0.606642	0.0481789	5.87633	23.4	.	0.0001	0	0.0002
McGill	B4GALT4	b4GalT	3	119216294	T	C	c.A848G	p.K283R	rs751780233	exonic	nonsynonymous SNV	0	1	0	0.0004184	0.354695	0.525744	0.0144336	8.7164					8.913	.	1.314e-05	0	2.94e-05
McGill	B4GALT4	b4GalT	3	119218767	C	A	c.G680T	p.R227L	rs774839164	exonic	nonsynonymous SNV	0	1	0	0.0004184	0.354695	0.525744	0.0144336	8.7164					20.6	.	2.629e-05	0	2.94e-05
McGill	B4GALT4	b4GalT	3	119226922	C	T	c.G373A	p.A125T	rs1410566492	exonic	nonsynonymous SNV	0	1	0	0.0004184	0.354695	0.525744	0.0144336	8.7164					29.2	.	.	.	.
McGill	B4GALT4	b4GalT	3	119224240	T	A	c.A492T	p.E164D	.	exonic	nonsynonymous SNV	0	1	0	0.0004195	0.354695	0.525744	0.0144336	8.7164					12.35	.	.	.	.
McGill	B4GALT4	b4GalT	3	119226978	G	A	c.C317T	p.P106L	.	exonic	nonsynonymous SNV	0	1	0	0.0004241	0.354695	0.525744	0.0144336	8.7164					21.7	.	.	.	.
McGill	B4GALT4	b4GalT	3	119229945	T	C	c.A155G	p.H52R	.	exonic	nonsynonymous SNV	0	1	0	0.0004417	0.354695	0.525744	0.0144336	8.7164					8.260	.	.	.	.
McGill	B4GALT4	b4GalT	3	119224212	A	G	c.T520C	p.L174L	.	exonic	synonymous SNV	0	1	0	0.0004421	0.354695	0.525744	0.0144336	8.7164					.	.	.	.	.
McGill	B4GALT4	b4GalT	3	119226944	T	G	c.A351C	p.E117D	.	exonic	nonsynonymous SNV	0	2	0	0.0008368	0.212639	0.317808	0.0101969	4.43422					2.879	.	.	.	.
McGill	B4GALT4-AS1	b4GalT	3	119227076	G	A	.		.	ncRNA_intronic	.	2	0	0.0009001	0	5.33437	0.280016	0.255805	111.239					.	.	.	.	.
McGill	B4GALT4-AS1	b4GalT	3	119226800	C	G	.		rs538832333	ncRNA_intronic	.	2	0	0.0008977	0	5.33437	0.280016	0.255805	111.239					.	.	0.0001	0	0.0002
McGill	B4GALT4-AS1	b4GalT	3	119227077	C	T	.		.	ncRNA_intronic	.	1	0	0.00045	0	3.19777	0.476697	0.130127	78.5831					.	.	.	.	.
McGill	B4GALT4-AS1	.	3	119230178	G	A	.		rs1367998369	ncRNA_exonic	.	0	1	0	0.0004263	0.354695	0.525744	0.0144336	8.7164					.	.	.	.	.
McGill	B4GALT4-AS1	b4GalT	3	119227103	A	C	.		.	ncRNA_intronic	.	0	1	0	0.0004405	0.354695	0.525744	0.0144336	8.7164					.	.	.	.	.
McGill	B4GALT4-AS1	b4GalT	3	119227117	A	G	.		.	ncRNA_intronic	.	0	1	0	0.0004417	0.354695	0.525744	0.0144336	8.7164					.	.	.	.	.
McGill	B4GALT5	Glyco_transf_7N	20	49640579	A	G	c.T693C	p.I231I	.	exonic	synonymous SNV	1	0	0.0004545	0	3.19777	0.476697	0.130127	78.5831					.	.	.	.	.
McGill	B4GALT5	b4GalT	20	49636393	A	G	c.T1086C	p.F362F	.	exonic	synonymous SNV	1	0	0.0004488	0	3.19777	0.476697	0.130127	78.5831					.	.	.	.	.
McGill	B4GALT5	Glyco_transf_7C	20	49637397	T	G	c.A963C	p.T321T	rs746600599	exonic	synonymous SNV	1	0	0.0004488	0	3.19777	0.476697	0.130127	78.5831					.	.	1.971e-05	0	4.409e-05
McGill	B4GALT5	.	20	49656596	G	A	c.C222T	p.A74A	rs1802161	exonic	synonymous SNV	1	0	0.0004488	0	3.19777	0.476697	0.130127	78.5831					.	Benign	0.0092	0	2.94e-05
McGill	B4GALT5	Glyco_transf_7N	20	49642576	G	T	c.C498A	p.I166I	rs771962309	exonic	synonymous SNV	0	1	0	0.0004184	0.354695	0.525744	0.0144336	8.7164					.	.	6.57e-06	0	0
McGill	B4GALT5	b4GalT	20	49636339	G	A	c.C1140T	p.P380P	rs761915077	exonic	synonymous SNV	0	1	0	0.0004184	0.354695	0.525744	0.0144336	8.7164					.	.	6.574e-06	0	0
McGill	B4GALT5	Glyco_transf_7C	20	49639685	A	T	c.T910A	p.W304R	.	exonic	nonsynonymous SNV	0	1	0	0.0004184	0.354695	0.525744	0.0144336	8.7164					21.3	.	.	.	.
McGill	B4GALT5	.	20	49647078	T	C	c.A251G	p.D84G	.	exonic	nonsynonymous SNV	0	1	0	0.0004184	0.354695	0.525744	0.0144336	8.7164					21.9	.	.	.	.
McGill	B4GALT5	b4GalT	20	49636441	C	T	c.G1038A	p.K346K	.	exonic	synonymous SNV	0	1	0	0.0004198	0.354695	0.525744	0.0144336	8.7164					.	.	.	.	.
McGill	B4GALT5	b4GalT	20	49636445	C	T	c.G1034A	p.R345K	.	exonic	nonsynonymous SNV	0	1	0	0.0004198	0.354695	0.525744	0.0144336	8.7164					18.48	.	.	.	.
McGill	B4GALT5	Glyco_transf_7N	20	49642551	C	T	c.G523A	p.E175K	rs372773726	exonic	nonsynonymous SNV	0	2	0	0.0008368	0.212639	0.317808	0.0101969	4.43422					22.5	.	1.971e-05	0	4.409e-05
McGill	B4GALT5	Glyco_transf_7N	20	49642579	C	T	c.G495A	p.A165A	rs377376979	exonic	synonymous SNV	1	4	0.0004488	0.001674	0.35412	0.271323	0.0556974	2.25147	0.265597	0.236022	0.0296398	2.37997	.	.	3.286e-05	0	5.88e-05
McGill	B4GALT5	.	20	49656649	C	T	c.G169A	p.V57M	rs200221009	exonic	nonsynonymous SNV	0	3	0	0.001256	0.151758	0.212526	0.00782971	2.94142					11.73	.	0.0002	0	2.94e-05
McGill	B4GALT5	.	20	49636321	G	A	c.C1158T	p.N386N	rs146449189	exonic	synonymous SNV	1	7	0.0004488	0.002929	0.211938	0.0831464	0.0366465	1.2257	0.151388	0.077624	0.0185957	1.23245	.	.	0.0021	0.0026	0.0029
McGill	B4GALT6	.	18	31625614	T	C	c.A1149G	p.X383X	.	exonic	synonymous SNV	1	0	0.0004488	0	3.19777	0.476697	0.130127	78.5831					.	.	.	.	.
McGill	B4GALT6	b4GalT	18	31631054	G	A	c.C681T	p.H227H	rs114075538	exonic	synonymous SNV	1	0	0.0004488	0	3.19777	0.476697	0.130127	78.5831					.	.	0.0005	0.0003	2.941e-05
McGill	B4GALT6	b4GalT	18	31666268	G	A	c.C220T	p.L74F	rs372526381	exonic	nonsynonymous SNV	0	1	0	0.0004184	0.354695	0.525744	0.0144336	8.7164					11.82	Uncertain_significance	6.573e-06	0	1.47e-05
McGill	B4GALT6	.	18	31684402	G	C	c.C25G	p.R9G	rs1203268610	exonic	nonsynonymous SNV	0	1	0	0.0004184	0.354695	0.525744	0.0144336	8.7164					16.38	.	.	.	.
McGill	B4GALT6	b4GalT	18	31631039	T	C	c.A696G	p.L232L	rs145579731	exonic	synonymous SNV	0	1	0	0.0004184	0.354695	0.525744	0.0144336	8.7164					.	.	0.0003	0	0
McGill	B4GALT6	b4GalT	18	31666263	G	A	c.C225T	p.N75N	rs955349596	exonic	synonymous SNV	0	1	0	0.0004184	0.354695	0.525744	0.0144336	8.7164					.	.	1.314e-05	0	0
McGill	B4GALT6	.	18	31684392	T	C	c.A35G	p.N12S	rs371323148	exonic	nonsynonymous SNV	1	3	0.0004505	0.001258	0.455679	0.421024	0.0671742	3.09112	0.354427	0.369342	0.0368119	3.41244	15.71	Uncertain_significance	9.223e-05	0	0.0002
McGill	B4GALT6	b4GalT	18	31684333	T	C	c.A94G	p.I32V	rs35210437	exonic	nonsynonymous SNV	0	3	0	0.001255	0.151758	0.212526	0.00782971	2.94142					12.66	Benign	0.0121	0	8.853e-05
McGill	B4GALT7	.	5	177604177	A	G	c.51-2A>G		.	splicing	.	1	0	0.000473	0	3.19777	0.476697	0.130127	78.5831					5.830	.	6.573e-06	0	1.47e-05
McGill	B4GALT7	.	5	177604184	G	A	c.G56A	p.G19E	rs1233711967	exonic	nonsynonymous SNV	1	0	0.0004726	0	3.19777	0.476697	0.130127	78.5831					6.985	.	.	.	.
McGill	B4GALT7	GalT	5	177608623	G	A	c.723+1G>A		rs1469363879	splicing	.	1	0	0.0004647	0	3.19777	0.476697	0.130127	78.5831					14.07	.	6.569e-06	0	0
McGill	B4GALT7	.	5	177604216	T	G	c.T88G	p.S30A	.	exonic	nonsynonymous SNV	1	0	0.0004488	0	3.19777	0.476697	0.130127	78.5831					14.59	.	6.573e-06	0	0
McGill	B4GALT7	GalT	5	177607373	A	G	c.A485G	p.H162R	rs1338444955	exonic	nonsynonymous SNV	1	0	0.0004488	0	3.19777	0.476697	0.130127	78.5831					22.7	Uncertain_significance	1.314e-05	0	0
McGill	B4GALT7	GalT	5	177609609	C	A	c.C898A	p.L300M	.	exonic	nonsynonymous SNV	1	0	0.0004488	0	3.19777	0.476697	0.130127	78.5831					7.451	.	.	.	.
McGill	B4GALT7	.	5	177609678	T	A	c.T967A	p.W323R	rs774970799	exonic	nonsynonymous SNV	1	0	0.0004488	0	3.19777	0.476697	0.130127	78.5831					17.20	Uncertain_significance	.	.	.
McGill	B4GALT7	.	5	177609680	G	A	c.G969A	p.W323X	rs759502234	exonic	stopgain	1	0	0.0004488	0	3.19777	0.476697	0.130127	78.5831					20.4	.	.	.	.
McGill	B4GALT7	.	5	177609688	T	C	c.T977C	p.F326S	.	exonic	nonsynonymous SNV	1	0	0.0004488	0	3.19777	0.476697	0.130127	78.5831					16.86	.	.	.	.
McGill	B4GALT7	GalT	5	177604539	C	T	c.C411T	p.F137F	rs142951817	exonic	synonymous SNV	2	2	0.0009124	0.0008532	1.06509	0.943853	0.184167	6.15972	1.06512	0.94974	0.149777	7.57446	.	Benign/Likely_benign	0.0013	0.0020	0.0011
McGill	B4GALT7	GalT	5	177604515	C	T	c.C387T	p.Y129Y	rs200124872	exonic	synonymous SNV	1	1	0.0004537	0.0004237	1.06503	0.956513	0.110618	10.2542	1.06506	0.964464	0.0665353	17.049	.	Benign/Likely_benign	0.0005	0.0081	0.0002
McGill	B4GALT7	GalT	5	177607377	C	T	c.C489T	p.D163D	rs372857848	exonic	synonymous SNV	0	1	0	0.0004184	0.354695	0.525744	0.0144336	8.7164					.	Conflicting_classifications_of_pathogenicity	8.532e-05	0	0
McGill	B4GALT7	GalT	5	177609644	C	T	c.C933T	p.N311N	.	exonic	synonymous SNV	0	1	0	0.0004184	0.354695	0.525744	0.0144336	8.7164					.	.	.	.	.
McGill	B4GALT7	GalT	5	177608977	G	A	c.G791A	p.R264Q	rs375644526	exonic	nonsynonymous SNV	0	1	0	0.0004191	0.354695	0.525744	0.0144336	8.7164					35	Uncertain_significance	6.57e-05	0	8.818e-05
McGill	B4GALT7	GalT	5	177609000	G	A	c.G814A	p.A272T	rs146632722	exonic	nonsynonymous SNV	0	1	0	0.0004191	0.354695	0.525744	0.0144336	8.7164					13.37	Uncertain_significance	0.0006	0	0.0009
McGill	B4GALT7	GalT	5	177608984	G	A	c.G798A	p.R266R	.	exonic	synonymous SNV	0	1	0	0.0004191	0.354695	0.525744	0.0144336	8.7164					.	.	.	.	.
McGill	B4GALT7	.	5	177609671	C	T	c.C960T	p.A320A	.	exonic	synonymous SNV	0	1	0	0.0004195	0.354695	0.525744	0.0144336	8.7164					.	.	.	.	.
McGill	B4GALT7	GalT	5	177604534	C	A	c.C406A	p.H136N	.	exonic	nonsynonymous SNV	0	1	0	0.0004255	0.354695	0.525744	0.0144336	8.7164					12.89	.	.	.	.
McGill	B4GALT7	GalT	5	177608611	G	A	c.G712A	p.A238T	.	exonic	nonsynonymous SNV	0	1	0	0.0004325	0.354695	0.525744	0.0144336	8.7164					23.9	.	.	.	.
McGill	B4GALT7	.	5	177604197	C	A	c.C69A	p.G23G	.	exonic	synonymous SNV	0	1	0	0.0004352	0.354695	0.525744	0.0144336	8.7164					.	.	.	.	.
McGill	B4GALT7	GalT	5	177608995	G	A	c.G809A	p.R270H	rs369752734	exonic	nonsynonymous SNV	0	2	0	0.0008389	0.212639	0.317808	0.0101969	4.43422					22.7	Uncertain_significance	5.912e-05	0	4.409e-05
[truncated: 5,396 more rows]

## Sheet: S3_SKAT-O-per-cohort
Supplementary Table 3. Cohort-specific SKAT-O rare-variant burden results
Cohort	SetID	Type	P.value	Q	N.Marker.All	N.Marker.Test	MAC	FDR
McGill	TPP1	All Rare	0.000445685	30370.5	57	55	166.096	0.172703
McGill	B4GALT7	All Rare	0.00464085	22958	67	63	327.876	0.516181
McGill	PPT1	All Rare	0.00717812	25174.7	71	69	398.944	0.516181
McGill	ST3GAL1	CADD	0.00797421	4695.01	3	3	15.0233	0.516181
McGill	B4GALT5	CADD	0.00932456	1086.35	5	5	7.03813	0.516181
McGill	B4GALT5	Nonsyn	0.00932456	1086.35	5	5	7.03813	0.516181
McGill	NAGLU	CADD	0.0105127	2702.98	15	12	17.333	0.543156
McGill	ASAH1	LOF	0.0145409	7412.53	7	7	28.1005	0.593115
McGill	ST3GAL1	Nonsyn	0.0243948	5130.66	7	7	32.0246	0.735935
McGill	CTSD	CADD	0.0269389	478.921	9	6	6.51355	0.745629
McGill	GUSB	CADD	0.0748629	799.229	12	10	14.455	0.95911
McGill	UGCG	Nonsyn	0.0827494	3515.5	8	8	26.194	0.95911
McGill	ASAH1	CADD	0.0925751	7361.84	14	14	53.2862	0.95911
McGill	ASAH1	All Rare	0.0957441	23146	70	67	249.008	0.95911
McGill	GLB1	All Rare	0.0974546	5920.28	41	39	116.283	0.95911
McGill	ST3GAL2	Nonsyn	0.101291	642.021	12	9	10.478	0.95911
McGill	ST3GAL4	CADD	0.101402	1780.01	12	9	15.8467	0.95911
McGill	HYAL1	LOF	0.10636	161.218	2	1	1.02122	0.95911
McGill	SGPP1	All Rare	0.106865	1657.34	14	12	28.8322	0.95911
McGill	B4GALT5	All Rare	0.108302	4813.1	30	29	45.2775	0.95911
McGill	NAGLU	LOF	0.117487	155.636	5	1	1.01669	0.95911
McGill	ST3GAL3	All Rare	0.11914	8135.87	29	27	79.7969	0.95911
McGill	B4GALT7	LOF	0.119625	244.237	3	3	3.10455	0.95911
McGill	ST3GAL2	All Rare	0.126097	5543.38	37	29	67.7489	0.95911
McGill	ST3GAL4	All Rare	0.133239	4937.9	60	42	129.511	0.95911
McGill	NAGA	All Rare	0.13817	8668.01	43	41	130.621	0.95911
McGill	SGSH	LOF	0.14084	144.624	2	1	1.02658	0.95911
McGill	GUSB	Nonsyn	0.15129	727.628	13	11	15.4862	0.95911
McGill	CERK	CADD	0.159223	2819.1	16	15	28.2281	0.95911
McGill	B4GALT4	CADD	0.163614	2893.85	10	9	45.5164	0.95911
McGill	HEXB	Nonsyn	0.165994	2148.87	26	25	41.5712	0.95911
McGill	ST3GAL1	All Rare	0.166599	7467.65	27	25	78.5098	0.95911
McGill	HEXA	CADD	0.16664	1916.34	16	15	32.0729	0.95911
McGill	GUSB	All Rare	0.188726	3368.18	35	30	93.0593	0.95911
McGill	CTSD	Nonsyn	0.200667	391.026	12	6	6.51512	0.95911
McGill	NAGLU	Nonsyn	0.20151	3517.99	25	21	36.7175	0.95911
McGill	B4GALT3	All Rare	0.203496	5672.7	27	25	64.4303	0.95911
McGill	GNS	CADD	0.20462	421.08	10	10	16.0086	0.95911
McGill	GUSB	LOF	0.207626	116.362	1	1	1.03213	0.95911
McGill	CTSD	LOF	0.218092	170.059	3	3	3.24961	0.95911
McGill	GLB1	LOF	0.218944	1094.38	4	4	10.3183	0.95911
McGill	UGCG	All Rare	0.227165	5351.82	25	24	58.4927	0.95911
McGill	B4GALT6	All Rare	0.231504	5438.07	23	20	61.1241	0.95911
McGill	UGT8	All Rare	0.238065	8232.75	30	25	95.8823	0.95911
McGill	NEU1	LOF	0.262776	191.349	2	2	2.07623	0.95911
McGill	B4GALT1	All Rare	0.265396	7232.86	29	27	94.0265	0.95911
McGill	HEXA	Nonsyn	0.307511	5359.58	24	21	90.2073	0.95911
McGill	HEXB	CADD	0.318472	1403.9	17	16	32.4533	0.95911
McGill	ST3GAL4	LOF	0.321077	167.919	2	2	2.10226	0.95911
McGill	UGCG	CADD	0.322557	370.514	4	4	4.07955	0.95911
McGill	SGSH	Nonsyn	0.325821	3362.1	23	20	40.2274	0.95911
McGill	SGSH	CADD	0.325986	1653.79	17	13	19.6925	0.95911
McGill	HGSNAT	CADD	0.364516	1231.33	15	15	32.298	0.95911
McGill	CERK	Nonsyn	0.372223	4412.14	25	24	57.424	0.95911
McGill	B4GALT2	All Rare	0.400991	3326.48	43	36	57.1153	0.95911
McGill	HEXB	All Rare	0.404404	11149.7	73	70	179.012	0.95911
McGill	HEXB	LOF	0.407994	755.622	12	12	12.2411	0.95911
McGill	ST3GAL4	Nonsyn	0.412226	1783.33	16	12	25.312	0.95911
McGill	ST3GAL1	LOF	0.420554	139.76	2	2	2.00303	0.95911
McGill	NEU1	CADD	0.425741	978.64	8	6	13.5016	0.95911
McGill	B4GALT6	CADD	0.426656	46.3227	1	1	1.00086	0.95911
McGill	GRN	All Rare	0.434399	7625.77	97	87	170.862	0.95911
McGill	HEXA	All Rare	0.434405	7847.82	59	54	171.356	0.95911
McGill	B4GALT4	Nonsyn	0.435775	3524.73	15	14	51.7208	0.95911
McGill	SGPP1	CADD	0.442688	224.555	3	3	3.09223	0.95911
McGill	SGPP1	Nonsyn	0.442688	224.555	5	3	3.09223	0.95911
McGill	B4GALT3	CADD	0.444607	1546.84	13	11	22.9078	0.95911
McGill	TPP1	LOF	0.453569	238.452	3	3	3.01127	0.95911
McGill	MANBA	LOF	0.466317	386.937	6	6	7.17303	0.95911
McGill	MAN2B1	Nonsyn	0.471557	2685.42	40	37	101.217	0.95911
McGill	B4GALT7	CADD	0.471874	457.69	11	10	10.2439	0.95911
McGill	MAN2B1	LOF	0.479741	1099.03	6	6	21.5814	0.95911
McGill	NEU1	All Rare	0.483431	4347.52	31	26	66.7915	0.95911
McGill	HYAL1	All Rare	0.490658	1514.16	31	25	32.8391	0.95911
McGill	ST3GAL3	CADD	0.497426	785.973	4	4	10.476	0.95911
McGill	MANBA	All Rare	0.50188	10264.7	79	79	222.062	0.95911
McGill	GNS	All Rare	0.502403	5593.1	37	33	81.0693	0.95911
McGill	HEXA	LOF	0.509959	45.4348	2	2	2.00259	0.95911
McGill	GRN	Nonsyn	0.511058	3588.85	41	36	49.1951	0.95911
McGill	GRN	CADD	0.528926	2081.13	26	24	29.6781	0.95911
McGill	B4GALT6	Nonsyn	0.530411	80.1198	4	4	6.0199	0.95911
McGill	B4GALT3	LOF	0.534191	59.6977	4	4	4.15857	0.95911
McGill	HGSNAT	All Rare	0.534615	4891.16	55	54	121.147	0.95911
McGill	CTSB	LOF	0.534677	47.8274	2	2	2.01478	0.95911
McGill	B4GALT6	LOF	0.534787	47.654	3	2	2.00432	0.95911
McGill	NEU1	Nonsyn	0.535459	1412.78	13	10	20.8083	0.95911
McGill	B4GALT1	LOF	0.537316	47.2057	2	2	2.0396	0.95911
McGill	MANBA	Nonsyn	0.543188	1194.73	15	15	19.376	0.95911
McGill	B4GALT4	All Rare	0.550398	5734.08	40	39	89.2549	0.95911
McGill	B4GALT3	Nonsyn	0.552057	1647.17	15	13	27.0575	0.95911
McGill	ST3GAL2	CADD	0.559737	282.12	8	6	6.28913	0.95911
McGill	HGSNAT	Nonsyn	0.563352	1407.31	21	21	48.5082	0.95911
McGill	ST3GAL5	Nonsyn	0.564009	19.4168	1	1	1.0149	0.95911
McGill	NAGLU	All Rare	0.57173	7234.25	61	47	118.674	0.95911
McGill	HYAL1	Nonsyn	0.58162	942.953	18	15	19.5121	0.95911
McGill	ST3GAL3	Nonsyn	0.600867	907.804	5	5	13.6187	0.95911
McGill	CERK	LOF	0.601347	133.474	2	2	3.02306	0.95911
McGill	NAGA	CADD	0.613386	1011.15	10	10	32.1522	0.95911
McGill	UGCG	LOF	0.618431	49.0706	4	4	4.02124	0.95911
McGill	ST3GAL3	LOF	0.635226	20.6049	2	2	2.10129	0.95911
McGill	GNS	LOF	0.665678	148.963	3	3	5.00216	0.95911
McGill	TPP1	CADD	0.669143	555.193	8	8	9.06946	0.95911
McGill	CTSB	All Rare	0.684188	8200.37	90	81	168.792	0.95911
McGill	B4GALT2	LOF	0.690032	11.8058	2	2	2.12995	0.95911
McGill	CERK	All Rare	0.690278	10176.2	64	58	179.261	0.95911
McGill	ASAH1	Nonsyn	0.6926	5569.34	29	29	125.456	0.95911
McGill	CTSB	CADD	0.695753	490.74	9	9	9.22798	0.95911
McGill	FUCA1	Nonsyn	0.716241	2986.11	18	15	102.146	0.95911
McGill	NAGA	Nonsyn	0.718779	2298.74	17	17	45.2322	0.95911
McGill	MANBA	CADD	0.719709	1036.1	13	13	17.3377	0.95911
McGill	B4GALT2	Nonsyn	0.735396	1680.42	24	19	33.1862	0.95911
McGill	PPT1	LOF	0.738975	55.5939	2	2	2.01259	0.95911
McGill	ST3GAL5	All Rare	0.743081	293.954	9	9	17.314	0.95911
McGill	B4GALT7	Nonsyn	0.745575	297.54	11	10	10.2571	0.95911
McGill	GNS	Nonsyn	0.757623	1251.78	17	16	30.0269	0.95911
McGill	HGSNAT	LOF	0.771604	196.149	4	4	4.04956	0.95911
McGill	FUCA1	CADD	0.790693	749.901	13	10	27.31	0.95911
McGill	TPP1	Nonsyn	0.80578	1166.51	15	15	27.2685	0.95911
McGill	CTSD	All Rare	0.807377	4612.76	54	37	116.893	0.95911
McGill	UGT8	CADD	0.820292	492.409	11	6	23.9209	0.95911
McGill	CTSB	Nonsyn	0.821532	787.903	19	17	23.3624	0.95911
McGill	GLB1	CADD	0.821759	210.993	6	6	12.0676	0.95911
McGill	ST3GAL5	CADD	0.83351	15.262	1	1	6.14211	0.95911
McGill	ST3GAL5	LOF	0.83351	15.262	1	1	6.14211	0.95911
McGill	MAN2B1	All Rare	0.847655	13530.1	120	103	311.978	0.963245
McGill	PPT1	Nonsyn	0.856876	803.422	11	11	22.1998	0.96383
McGill	B4GALT1	CADD	0.861053	375.28	7	7	8.17602	0.965726
McGill	GRN	LOF	0.866372	88.722	4	3	4.0959	0.968886
McGill	B4GALT2	CADD	0.867973	820.908	18	14	20.7467	0.969279
McGill	FUCA1	All Rare	0.880754	4369.67	33	29	125.496	0.972991
McGill	MAN2B1	CADD	0.887922	3186.91	27	25	77.8699	0.978862
McGill	HYAL1	CADD	0.90969	519.706	12	10	12.2841	0.991574
McGill	GLB1	Nonsyn	0.915676	381.195	10	9	15.0898	0.994127
McGill	SGSH	All Rare	0.936889	10643.2	83	75	219.573	1
McGill	B4GALT1	Nonsyn	1	388.377	9	9	12.2552	1
McGill	B4GALT4	LOF	1	114.937	4	4	7.11163	1
McGill	PPT1	CADD	1	362.872	7	7	16.1558	1
McGill	UGT8	Nonsyn	1	495.114	12	7	29.0315	1
Sheba	CTSB	CADD	0.00637639	1006.01	11	10	14.594	0.516181
Sheba	SGPP1	All Rare	0.00651064	563.353	8	8	10.5954	0.516181
Sheba	CTSB	Nonsyn	0.0246894	1032	17	16	35.3304	0.735935
Sheba	SGPP1	Nonsyn	0.0315068	273.297	4	4	4.23816	0.765804
Sheba	SGPP1	CADD	0.0321089	273.29	2	2	2.11908	0.765804
Sheba	B4GALT5	All Rare	0.0384977	2230.69	15	14	56.514	0.818874
Sheba	GUSB	CADD	0.0427915	1084.94	8	7	10.6656	0.83001
Sheba	B4GALT3	Nonsyn	0.0560254	487.603	10	8	11.3919	0.943907
Sheba	ST3GAL2	All Rare	0.0729919	2352.07	22	18	53.6665	0.95911
Sheba	GRN	LOF	0.0735035	680.044	11	5	8.68123	0.95911
Sheba	ST3GAL2	Nonsyn	0.0769071	283.708	6	4	5.34049	0.95911
Sheba	ST3GAL2	CADD	0.0773456	283.706	5	3	4.27947	0.95911
Sheba	GNS	All Rare	0.0778355	3500.71	21	21	110.639	0.95911
Sheba	B4GALT3	CADD	0.0950308	311.353	8	7	9.22813	0.95911
Sheba	ASAH1	LOF	0.112125	2269	5	5	45.3928	0.95911
Sheba	GUSB	Nonsyn	0.116956	1339.44	14	12	17.0722	0.95911
Sheba	HEXA	CADD	0.140167	1005.32	13	13	41.3264	0.95911
Sheba	GRN	All Rare	0.146346	1160.83	93	49	81.4043	0.95911
Sheba	GNS	CADD	0.154488	1365	5	5	39.198	0.95911
Sheba	GNS	Nonsyn	0.154784	1365	7	7	41.2052	0.95911
Sheba	ST3GAL2	LOF	0.157077	273.581	2	2	2.12135	0.95911
Sheba	HEXA	LOF	0.193212	877.261	4	4	29.3872	0.95911
Sheba	FUCA1	All Rare	0.193241	732.237	25	21	78.0775	0.95911
Sheba	PPT1	CADD	0.194341	134.176	2	2	4.04584	0.95911
Sheba	GUSB	All Rare	0.217074	1584.96	32	28	49.0823	0.95911
Sheba	HEXA	All Rare	0.23694	3825.88	46	44	190.703	0.95911
Sheba	PPT1	Nonsyn	0.267902	138.263	3	3	6.06536	0.95911
Sheba	PPT1	All Rare	0.280311	2321.34	33	33	157.223	0.95911
Sheba	MANBA	CADD	0.285757	481.622	8	8	16.3769	0.95911
Sheba	GLB1	Nonsyn	0.292024	562.324	10	10	24.7252	0.95911
Sheba	B4GALT3	All Rare	0.299181	624.432	17	14	20.6441	0.95911
Sheba	CTSB	All Rare	0.312159	2648.35	56	50	132.592	0.95911
Sheba	FUCA1	CADD	0.315269	142.179	6	4	7.21205	0.95911
Sheba	CTSD	CADD	0.318155	78.5262	8	4	5.59813	0.95911
Sheba	UGT8	CADD	0.32076	830.926	6	5	23.0599	0.95911
Sheba	NAGLU	CADD	0.32243	156.184	16	10	22.5359	0.95911
Sheba	UGCG	Nonsyn	0.339535	104.59	6	6	8.30888	0.95911
Sheba	UGCG	CADD	0.339888	104.59	5	5	7.27513	0.95911
Sheba	NAGA	All Rare	0.343869	2486.06	24	23	139.137	0.95911
Sheba	B4GALT4	CADD	0.371977	60.3605	1	1	1.04557	0.95911
Sheba	B4GALT4	Nonsyn	0.379497	120.743	6	6	6.27874	0.95911
Sheba	UGT8	Nonsyn	0.400116	837.311	7	6	27.187	0.95911
Sheba	MANBA	Nonsyn	0.401118	685.694	10	10	19.4513	0.95911
Sheba	MAN2B1	LOF	0.410886	113.39	5	3	11.7337	0.95911
Sheba	UGT8	All Rare	0.419035	1115.86	15	14	86.7101	0.95911
Sheba	ASAH1	CADD	0.430804	605.391	8	8	57.3819	0.95911
Sheba	NAGLU	All Rare	0.44196	2692.26	55	46	167.855	0.95911
Sheba	ASAH1	All Rare	0.449478	4579.7	58	58	245.77	0.95911
Sheba	B4GALT6	Nonsyn	0.457973	60.3642	3	3	5.00727	0.95911
Sheba	NAGA	Nonsyn	0.462694	809.87	8	8	43.6446	0.95911
Sheba	B4GALT6	CADD	0.470405	60.3955	3	3	4.00424	0.95911
Sheba	SGSH	LOF	0.480487	34.0234	1	1	1.03246	0.95911
Sheba	NAGLU	Nonsyn	0.484249	450.72	24	18	38.6104	0.95911
Sheba	MAN2B1	Nonsyn	0.515795	807.95	38	28	57.0177	0.95911
Sheba	CTSD	All Rare	0.562935	436.518	60	32	56.2008	0.95911
Sheba	B4GALT4	All Rare	0.570707	342.659	24	22	39.7341	0.95911
Sheba	HEXB	All Rare	0.577809	1303.64	43	43	76.8952	0.95911
Sheba	UGCG	All Rare	0.581829	114.34	13	13	40.4342	0.95911
Sheba	MANBA	All Rare	0.5878	2564.07	53	52	135.483	0.95911
Sheba	ST3GAL4	Nonsyn	0.605555	111.539	7	7	18.1961	0.95911
Sheba	CERK	All Rare	0.605688	1773.09	44	43	89.6571	0.95911
Sheba	GLB1	CADD	0.60969	25.0718	5	5	5.04024	0.95911
Sheba	MAN2B1	CADD	0.615982	669.961	32	25	51.8615	0.95911
Sheba	MAN2B1	All Rare	0.617124	1508.35	98	76	161.826	0.95911
Sheba	ST3GAL1	Nonsyn	0.62265	87.3056	9	9	14.1054	0.95911
Sheba	TPP1	LOF	0.628854	25.9364	2	2	2.02572	0.95911
Sheba	FUCA1	Nonsyn	0.641521	363.422	11	9	43.2897	0.95911
Sheba	CTSD	Nonsyn	0.661393	120.58	18	11	24.6412	0.95911
Sheba	ST3GAL4	CADD	0.671026	95.2501	6	6	16.052	0.95911
Sheba	B4GALT1	CADD	0.680053	12	3	2	4.14624	0.95911
Sheba	B4GALT1	Nonsyn	0.680053	12	3	2	4.14624	0.95911
Sheba	GRN	CADD	0.688791	68.3789	25	10	11.9492	0.95911
Sheba	ST3GAL3	All Rare	0.697975	511.55	18	15	47.6679	0.95911
Sheba	B4GALT7	All Rare	0.713964	2996.86	52	51	228.029	0.95911
Sheba	NAGA	LOF	0.714927	21.8302	4	4	6.20083	0.95911
Sheba	SGSH	Nonsyn	0.726193	480.397	29	23	55.7832	0.95911
Sheba	B4GALT7	CADD	0.736974	66.6226	11	11	12.1087	0.95911
Sheba	B4GALT7	Nonsyn	0.736974	66.6226	11	11	12.1087	0.95911
Sheba	HGSNAT	All Rare	0.739742	1187.32	27	27	73.0292	0.95911
Sheba	HEXA	Nonsyn	0.74012	720.22	20	19	90.7172	0.95911
Sheba	ST3GAL5	Nonsyn	0.777828	14.0884	3	3	5.18679	0.95911
Sheba	GLB1	All Rare	0.786344	873.804	36	35	77.3288	0.95911
Sheba	CERK	LOF	0.786525	0.00766396	1	1	1.07542	0.95911
Sheba	SGPP1	LOF	0.789595	1.24572	1	1	1.05954	0.95911
Sheba	B4GALT3	LOF	0.797768	1.14934	1	1	1.02478	0.95911
Sheba	TPP1	CADD	0.799508	26.4125	10	10	14.1806	0.95911
Sheba	B4GALT5	CADD	0.807438	8.62806	5	4	6.26252	0.95911
Sheba	ST3GAL1	CADD	0.808441	25.1096	3	3	7.05853	0.95911
Sheba	CERK	CADD	0.809193	139.668	5	5	16.3185	0.95911
Sheba	B4GALT5	Nonsyn	0.809963	8.62892	6	5	7.30749	0.95911
Sheba	GLB1	LOF	0.813419	25.6633	5	5	8.17042	0.95911
Sheba	B4GALT2	CADD	0.818017	12.8619	16	9	10.3081	0.95911
Sheba	NAGA	CADD	0.81861	22.6048	6	6	12.3939	0.95911
Sheba	HYAL1	LOF	0.821098	0.592761	1	1	1.06512	0.95911
Sheba	HGSNAT	Nonsyn	0.824661	37.297	9	9	22.3536	0.95911
Sheba	HYAL1	Nonsyn	0.82487	33.7406	10	9	13.859	0.95911
Sheba	CERK	Nonsyn	0.826216	225.09	8	8	30.3576	0.95911
Sheba	HYAL1	CADD	0.830605	33.1909	6	6	9.5902	0.95911
Sheba	ST3GAL5	CADD	0.834969	14.4605	4	4	9.39119	0.95911
Sheba	B4GALT2	All Rare	0.845771	107.219	34	24	46.42	0.963245
Sheba	SGSH	CADD	0.8556	381.3	17	12	31.0145	0.96383
Sheba	ASAH1	Nonsyn	0.85574	1365.92	29	29	126.254	0.96383
Sheba	ST3GAL1	All Rare	0.871812	324.642	17	16	37.0547	0.970324
Sheba	MANBA	LOF	0.880972	0.13638	1	1	1.02542	0.972991
Sheba	B4GALT6	LOF	0.91779	0.0333452	1	1	1.0006	0.994127
Sheba	ST3GAL3	LOF	0.92347	0.000314045	1	1	1.1304	0.996782
Sheba	HGSNAT	LOF	0.954	0.000685474	1	1	1.02927	1
Sheba	UGT8	LOF	0.958042	0.00351724	1	1	1.02542	1
Sheba	B4GALT1	All Rare	1	153.467	13	12	30.9407	1
Sheba	B4GALT2	LOF	1	0.00468674	4	3	5.16053	1
Sheba	B4GALT2	Nonsyn	1	78.1513	18	11	27.8364	1
Sheba	B4GALT6	All Rare	1	157.932	13	13	43.0928	1
Sheba	GRN	Nonsyn	1	67.7202	32	19	24.9538	1
Sheba	HEXB	CADD	1	19.7974	13	13	17.3205	1
Sheba	HEXB	Nonsyn	1	19.9943	18	18	22.396	1
Sheba	HGSNAT	CADD	1	3.29237	5	5	17.2716	1
Sheba	HYAL1	All Rare	1	34.6982	16	15	21.3196	1
Sheba	NEU1	All Rare	1	224.729	25	25	42.5853	1
Sheba	NEU1	CADD	1	0.0336265	4	4	4.05203	1
Sheba	NEU1	LOF	1	0.414938	7	7	7.08625	1
Sheba	NEU1	Nonsyn	1	0.0336265	4	4	4.05203	1
Sheba	SGSH	All Rare	1	2013.71	70	62	151.164	1
Sheba	ST3GAL3	CADD	1	2.16203	5	5	6.78709	1
Sheba	ST3GAL3	Nonsyn	1	120.102	7	7	19.2301	1
Sheba	ST3GAL4	All Rare	1	409.682	44	40	123.495	1
Sheba	ST3GAL5	All Rare	1	18.472	9	9	14.576	1
Sheba	ST3GAL5	LOF	1	0.373659	2	2	5.24137	1
Sheba	TPP1	All Rare	1	383.025	31	31	55.722	1
Sheba	TPP1	Nonsyn	1	0.907509	12	12	20.2706	1
Columbia University	GRN	Nonsyn	0.00653222	3141.57	26	26	36.1182	0.516181
Columbia University	GLB1	All Rare	0.00881339	9882.19	41	41	110.183	0.516181
Columbia University	GRN	All Rare	0.0180938	7116.88	62	59	91.6425	0.701134
Columbia University	SGSH	Nonsyn	0.0237229	1655.14	22	22	35.7075	0.735935
Columbia University	HYAL1	Nonsyn	0.0268909	3504.71	19	17	25.4736	0.745629
Columbia University	B4GALT2	CADD	0.0413179	1802.8	8	8	11.4856	0.83001
Columbia University	HYAL1	All Rare	0.0513546	3874.22	25	23	32.6009	0.884441
Columbia University	B4GALT7	CADD	0.0725009	442.978	4	4	4.03027	0.95911
Columbia University	SGSH	CADD	0.0784455	1072.21	15	15	21.4745	0.95911
Columbia University	CERK	All Rare	0.0785789	9246.75	47	47	98.4986	0.95911
Columbia University	ASAH1	LOF	0.078655	1729.2	4	3	6.01106	0.95911
Columbia University	B4GALT2	Nonsyn	0.0789181	1849.48	10	10	14.6168	0.95911
[truncated: 496 more rows]

## Sheet: S4_SKAT-O-meta-analysis
Supplementary Table 4. Meta-analysis of SKAT-O rare-variant burden results across all cohorts
[truncated: 145 more rows]

[truncated: 6 more sheets: S5_SKAT_O_EOPD, S6_SKAT-O_cohort_EOPD, S7_SKAT-Ocohort-specific domain, S8_SKAT-O-domain_meta, S9_SKAT_domain_EOPD, S10_SKAT_domain_cohort_EOPD]
